# Supplementary material for: Heterogeneous receptor expression underlies non-uniform peptidergic modulation of olfaction in Drosophila
Source: Nat Commun. 2023 Aug 30;14:5280. doi: 10.1038/s41467-023-41012-3 (PMC10465596; doi:10.1038/s41467-023-41012-3)
Supplement: Supplementary file 4 — Supplementary Data 1 [file 41467_2023_41012_MOESM4_ESM.xlsx]

## Sheet: Genotypes by Figure
FIGURE	GENOTYPE(S)
Figure 1
Figure 1a-1c	peb-GAL4; P{y[+t7.7] w[+mC]=20XUAS-IVS-GCaMP6f}attP40/CyO; +/+
	peb-GAL4; P{y[+t7.7] w[+mC]=20XUAS-IVS-GCaMP6f}attP40; +/+
Figure 2
Figure 2a	w[*]/+; +/+; P{y[+t7.7] w[+mC]=26XLexAop2-mCD8::GFP}attP2/Mi{Trojan-lexA:QFAD.2}Gad1[MI09277-TlexA:QFAD.2]
Figure 2b	w[*]/w[1118]; P{y[+t7.7] w[+mC]=10XUAS-IVS-myr::tdTomato}attP40/+; P{y[+t7.7] w[+mC]=GMR32F10-GAL4}attP2/+
Figure 2c	y[1], w[*], P{y[+t7.7] w[+mC]=10XUAS-IVS-mCD8::RFP}attP18, P{y[+t7.7] w[+mC]=13XLexAop2-mCD8::GFP}su(Hw)attP8/w[1118]; +/+;P{y[+t7.7] w[+mC]=GMR32F10-GAL4}attP2/Mi{Trojan-lexA:QFAD.2}Gad1[MI09277-TlexA:QFAD.2]
Figure 2d	w[*]/w[1118]; +/+; P{y[+t7.7] w[+mC]=10XUAS-IVS-mCD8::GFP}attP2/P{y[+t7.7] w[+mC]=GMR32F10-GAL4}attP2
Figure 2e	P{w[+mC]=UAS-preproANF-Emerald}136.3, y[1] w[*]/w[1118]; +/+; P{y[+t7.7] w[+mC]=GMR32F10-GAL4}attP2/+
Figure 2f	w[*]/w[1118]; P{w[+mC]=UAS-Cbeta\DT.I}18/+ ; P{y[+t7.7] w[+mC]=GMR32F10-GAL4}attP2/+
Figure 2g-2i	w[1118], P{y[+t7.7] w[+mC]=hs-FLPG5.PEST}attP3/+; +/+; PBac{y[+mDint2] w[+mC]=10xUAS(FRT.stop)myr::smGdP-HA}VK00005, P{y[+t7.7] w[+mC]=10xUAS(FRT.stop)myr::smGdP-V5-THS-10xUAS(FRT.stop)myr::smGdP-FLAG}su(Hw)attP1/P{y[+t7.7] w[+mC]=GMR32F10-GAL4}attP2
Figure 3
Figure 3d & 3e	w[1118]; P{w[+mC]=UAS-DenMark}2, P{w[+mC]=UAS-syt.eGFP}2/+; P{y[+t7.7] w[+mC]=GMR32F10-GAL4}attP2/TM6C, Sb[1]
Figure 5
Figure 5a-5c	w[*]/w[1118]; P{y[+t7.7] w[+mC]=20XUAS-IVS-GCaMP6f}attP40; P{y[+t7.7] w[+mC]=GMR32F10-GAL4}attP2
	w[*]/w[1118]; P{y[+t7.7] w[+mC]=20XUAS-IVS-GCaMP6f}attP40/CyO; P{y[+t7.7] w[+mC]=GMR32F10-GAL4}attP2
Figure 7
Figure 7b	y[1], w[1118], SPR-T2A-GAL4/w[*]; P{y[+t7.7] w[+mC]=10XUAS-IVS-myr::tdTomato}attP40/+; +/+
Figure 7c & 7d	y[1], w[1118], SPR-T2A-GAL4/w[*]; +/+; P{y[+t7.7] w[+mC]=10XUAS-IVS-mCD8::GFP}attP2/+
Figure 7e	w[1118], P{y[+t7.7] w[+mC]=hs-FLPG5.PEST}attP3/y[1], w[1118], SPR-T2A-GAL4; +/+; PBac{y[+mDint2] w[+mC]=10xUAS(FRT.stop)myr::smGdP-HA}VK00005, P{y[+t7.7] w[+mC]=10xUAS(FRT.stop)myr::smGdP-V5-THS-10xUAS(FRT.stop)myr::smGdP-FLAG}su(Hw)attP1/+
Figure 7f	y[1], w[1118], SPR-T2A-GAL4/w[*]; +/+; P{y[+t7.7] w[+mC]=10XUAS-IVS-mCD8::GFP}attP2/+
Figure 7g	w[1118], P{y[+t7.7] w[+mC]=hs-FLPG5.PEST}attP3/y[1], w[1118], SPR-T2A-GAL4; +/+; PBac{y[+mDint2] w[+mC]=10xUAS(FRT.stop)myr::smGdP-HA}VK00005, P{y[+t7.7] w[+mC]=10xUAS(FRT.stop)myr::smGdP-V5-THS-10xUAS(FRT.stop)myr::smGdP-FLAG}su(Hw)attP1/+
Figure 7h (left column)	y[1], w[1118], SPR-T2A-GAL4/w[*]; +/+; P{y[+t7.7] w[+mC]=10XUAS-IVS-mCD8::GFP}attP2/+
Figure 7h (right column)	y[1], w[*], P{y[+t7.7] w[+mC]=10XUAS-IVS-mCD8::RFP}attP18, P{y[+t7.7] w[+mC]=13XLexAop2-mCD8::GFP}su(Hw)attP8/y[1], w[1118], SPR-T2A-GAL4; Mi{Trojan-lexA:QFAD.2}VGlut[MI04979-TlexA:QFAD.2]/+; +/+
Figure 7i-7k	w[1118], P{y[+t7.7] w[+mC]=hs-FLPG5.PEST}attP3/y[1], w[1118], SPR-T2A-GAL4; +/+; PBac{y[+mDint2] w[+mC]=10xUAS(FRT.stop)myr::smGdP-HA}VK00005, P{y[+t7.7] w[+mC]=10xUAS(FRT.stop)myr::smGdP-V5-THS-10xUAS(FRT.stop)myr::smGdP-FLAG}su(Hw)attP1/+
Figure 8
Figure 8b-8d	peb-GAL4/w[*]; P{y[+t7.7] w[+mC]=20XUAS-IVS-GCaMP6f}attP40/P{y[+t*] w[+mC]=UAS-SPR.IR2}VIE-28B; +/+
Supplementary Figure 1
Supplementary Figure 1a	w[*]; +/+; Mi{Trojan-lexA:QFAD.0}ChAT[MI04508-TlexA:QFAD.0] CG7715[MI04508-TlexA:QFAD.0-X]/PBac{y[+mDint2] w[+mC]=13xLexAop2-CD4-tdTom}VK00033
Supplementary Figure 1b & 1c	y[1], w[*], P{y[+t7.7] w[+mC]=10XUAS-IVS-mCD8::RFP}attP18, P{y[+t7.7] w[+mC]=13XLexAop2-mCD8::GFP}su(Hw)attP8; +/+; Mi{Trojan-lexA:QFAD.0}ChAT[MI04508-TlexA:QFAD.0] CG7715[MI04508-TlexA:QFAD.0-X]/TM6B, Tb[1]
	y[1], w[*], P{y[+t7.7] w[+mC]=10XUAS-IVS-mCD8::RFP}attP18, P{y[+t7.7] w[+mC]=13XLexAop2-mCD8::GFP}su(Hw)attP8; +/+; Mi{Trojan-lexA:QFAD.2}Gad1[MI09277-TlexA:QFAD.2]/ TM6B, Tb[1]
	y[1], w[*], P{y[+t7.7] w[+mC]=10XUAS-IVS-mCD8::RFP}attP18, P{y[+t7.7] w[+mC]=13XLexAop2-mCD8::GFP}su(Hw)attP8; Mi{Trojan-lexA:QFAD.2}VGlut[MI04979-TlexA:QFAD.2]/CyO; +/+
Supplementary Figure 1d	w[*]/w[1118]; +/+; P{y[+t7.7] w[+mC]=10XUAS-IVS-mCD8::GFP}attP2/P{y[+t7.7] w[+mC]=GMR32F10-GAL4}attP2
Supplementary Figure 1e	w[1118], P{y[+t7.7] w[+mC]=hs-FLPG5.PEST}attP3/+; +/+; PBac{y[+mDint2] w[+mC]=10xUAS(FRT.stop)myr::smGdP-HA}VK00005, P{y[+t7.7] w[+mC]=10xUAS(FRT.stop)myr::smGdP-V5-THS-10xUAS(FRT.stop)myr::smGdP-FLAG}su(Hw)attP1/P{y[+t7.7] w[+mC]=GMR32F10-GAL4}attP2
Supplementary Figure 2
Supplementary Figure 2a-2e	w[1118], P{y[+t7.7] w[+mC]=hs-FLPG5.PEST}attP3/+; +/+; PBac{y[+mDint2] w[+mC]=10xUAS(FRT.stop)myr::smGdP-HA}VK00005, P{y[+t7.7] w[+mC]=10xUAS(FRT.stop)myr::smGdP-V5-THS-10xUAS(FRT.stop)myr::smGdP-FLAG}su(Hw)attP1/P{y[+t7.7] w[+mC]=GMR32F10-GAL4}attP2
Supplementary Figure 3
Supplementary Figure 3a-3e	w[1118], P{y[+t7.7] w[+mC]=hs-FLPG5.PEST}attP3/+; +/+; PBac{y[+mDint2] w[+mC]=10xUAS(FRT.stop)myr::smGdP-HA}VK00005, P{y[+t7.7] w[+mC]=10xUAS(FRT.stop)myr::smGdP-V5-THS-10xUAS(FRT.stop)myr::smGdP-FLAG}su(Hw)attP1/P{y[+t7.7] w[+mC]=GMR32F10-GAL4}attP2
Supplementary Figure 3f-3i	w[1118]; P{w[+mC]=UAS-DenMark}2, P{w[+mC]=UAS-syt.eGFP}2/+; P{y[+t7.7] w[+mC]=GMR32F10-GAL4}attP2/TM6C, Sb[1]
	w[*]/w[1118]; +/+; P{y[+t7.7] w[+mC]=10XUAS-IVS-mCD8::GFP}attP2/P{y[+t7.7] w[+mC]=GMR32F10-GAL4}attP2
Supplementary Figure 4
Supplementary Figure 4a	w[*]; SPR-GAL4::VP16/P{y[+t7.7] w[+mC]=10XUAS-IVS-myr::tdTomato}attP40; +/+
	w[*]; SPR-GAL4::VP16/P{y[+t7.7] w[+mC]=10XUAS-IVS-mCD8::GFP}attP2; +/+
	y[1], w[1118], SPR-T2A-GAL4/w[*]; P{y[+t7.7] w[+mC]=10XUAS-IVS-myr::tdTomato}attP40/+; +/+
	y[1], w[1118], SPR-T2A-GAL4/w[*]; +/+; P{y[+t7.7] w[+mC]=10XUAS-IVS-mCD8::GFP}attP2/+
Supplementary Figure 5
Supplementary Figure 5a	y[1], w[*], P{y[+t7.7] w[+mC]=10XUAS-IVS-mCD8::RFP}attP18, P{y[+t7.7] w[+mC]=13XLexAop2-mCD8::GFP}su(Hw)attP8/w[*]; SPR-GAL4::VP16/CyO; +/+
Supplementary Figure 5b &5c	w[*]; SPR-GAL4::VP16/P{y[+t7.7] w[+mC]=10XUAS-IVS-myr::tdTomato}attP40; +/+
Supplementary Figure 5e	w[*]; SPR-GAL4::VP16/+; P{y[+t7.7] w[+mC]=10XUAS-IVS-mCD8::GFP}attP2/+
Supplementary Figure 5f	w[1118], P{y[+t7.7] w[+mC]=hs-FLPG5.PEST}attP3/w[*]; SPR-GAL4::VP16/+; PBac{y[+mDint2] w[+mC]=10xUAS(FRT.stop)myr::smGdP-HA}VK00005, P{y[+t7.7] w[+mC]=10xUAS(FRT.stop)myr::smGdP-V5-THS-10xUAS(FRT.stop)myr::smGdP-FLAG}su(Hw)attP1/+
Supplementary Figure 5g	y[1], w[*], P{y[+t7.7] w[+mC]=10XUAS-IVS-mCD8::RFP}attP18, P{y[+t7.7] w[+mC]=13XLexAop2-mCD8::GFP}su(Hw)attP8/y[1], w[*], Mi{y[+mDint2]=MIC}SPR[MI13553]; SPR-GAL4::VP16/CyO; +/+
Supplementary Figure 5h	y[1], w[*], P{y[+t7.7] w[+mC]=10XUAS-IVS-mCD8::RFP}attP18, P{y[+t7.7] w[+mC]=13XLexAop2-mCD8::GFP}su(Hw)attP8/w[*]; Mi{Trojan-lexA:QFAD.2}VGlut[MI04979-TlexA:QFAD.2]/SPR-GAL4::VP16; +/+
Supplementary Figure 5i & 5j	w[1118], P{y[+t7.7] w[+mC]=hs-FLPG5.PEST}attP3/w[*]; SPR-GAL4::VP16/+; +/+; PBac{y[+mDint2] w[+mC]=10xUAS(FRT.stop)myr::smGdP-HA}VK00005, P{y[+t7.7] w[+mC]=10xUAS(FRT.stop)myr::smGdP-V5-THS-10xUAS(FRT.stop)myr::smGdP-FLAG}su(Hw)attP1/+
Supplementary Figure 7
Supplementary Figure 7c & 7d	y[1], w[*], Mi{Trojan-lexA:QFAD.2}SPR[MI13553-TlexA:QFAD.2]/+; ; P{y[+t7.7] w[+mC]=13XLexAop2-6XmCherry-HA}attP2/+
Supplementary Figure 7e & 7f	w[1118]; P{w[+mC]=UAS-DenMark}2, P{w[+mC]=UAS-syt.eGFP}2/+; P{y[+t7.7] w[+mC]=GMR32F10-GAL4}attP2/TM6C, Sb[1]

## Sheet: SPR-T2A-GAL4+ AL Neurons
Glomerulus	OSN(s)	PN(s)	LN(s)
DA2			*Though there are SPR-T2A-GAL4 expressing LNs (see Figure 7), we were unable to reliably identify the glomeruli these LNs innervate.
DA4
DL3
DM2
DM5
VA1d
VA1v
VA2
VA3
VA4
VA5
VA7m
VA7l
VC1
VC2
VM1
VM2
VM3
VM5
VM6
