# Supplementary material for: Heterogeneous receptor expression underlies non-uniform peptidergic modulation of olfaction in Drosophila
Source: Nat Commun. 2023 Aug 30;14:5280. doi: 10.1038/s41467-023-41012-3 (PMC10465596; doi:10.1038/s41467-023-41012-3)
Supplement: Supplementary file 6 — Source Data [file 41467_2023_41012_MOESM6_ESM.zip]

Archive with 31 entries (30 files):
- Sizemore_etal_Source_Data/
- Sizemore_etal_Source_Data/Sizemore_etal_SuppFigs_sourcedata.xlsx
- __MACOSX/Sizemore_etal_Source_Data/._Sizemore_etal_SuppFigs_sourcedata.xlsx
- Sizemore_etal_Source_Data/Sizemore_etal_Fig4a_putMIPLNs_general-inputs-demographs.csv
- __MACOSX/Sizemore_etal_Source_Data/._Sizemore_etal_Fig4a_putMIPLNs_general-inputs-demographs.csv
- Sizemore_etal_Source_Data/.DS_Store
- __MACOSX/Sizemore_etal_Source_Data/._.DS_Store
- Sizemore_etal_Source_Data/Sizemore_etal_Fig3h_InputOutputRatio_putMIPLNs.csv
- __MACOSX/Sizemore_etal_Source_Data/._Sizemore_etal_Fig3h_InputOutputRatio_putMIPLNs.csv
- Sizemore_etal_Source_Data/Sizemore_etal_Fig1_pebGAL4_PhysiologyData.csv
- __MACOSX/Sizemore_etal_Source_Data/._Sizemore_etal_Fig1_pebGAL4_PhysiologyData.csv
- Sizemore_etal_Source_Data/Sizemore_etal_Fig2i_SignificantCorrelationStatistics.csv
- __MACOSX/Sizemore_etal_Source_Data/._Sizemore_etal_Fig2i_SignificantCorrelationStatistics.csv
- Sizemore_etal_Source_Data/Sizemore_etal_Fig2h_ClonalAnalysis.csv
- __MACOSX/Sizemore_etal_Source_Data/._Sizemore_etal_Fig2h_ClonalAnalysis.csv
- Sizemore_etal_Source_Data/Sizemore_etal_Fig4c_putMIPLNs_inputsbyglomerulus.csv
- __MACOSX/Sizemore_etal_Source_Data/._Sizemore_etal_Fig4c_putMIPLNs_inputsbyglomerulus.csv
- Sizemore_etal_Source_Data/Sizemore_etal_Fig3e_PunctaeAnalyses.csv
- __MACOSX/Sizemore_etal_Source_Data/._Sizemore_etal_Fig3e_PunctaeAnalyses.csv
- Sizemore_etal_Source_Data/Sizemore_etal_Fig3g_putMIPLN-metadata.csv
- __MACOSX/Sizemore_etal_Source_Data/._Sizemore_etal_Fig3g_putMIPLN-metadata.csv
- Sizemore_etal_Source_Data/Sizemore_etal_Fig5_R32F10-odor-panel-physio.csv
- __MACOSX/Sizemore_etal_Source_Data/._Sizemore_etal_Fig5_R32F10-odor-panel-physio.csv
- Sizemore_etal_Source_Data/Sizemore_etal_Fig2i_ClonalAnalysis.csv
- __MACOSX/Sizemore_etal_Source_Data/._Sizemore_etal_Fig2i_ClonalAnalysis.csv
- Sizemore_etal_Source_Data/Sizemore_etal_Fig8_SPR-KD_PhysiologyData.csv
- __MACOSX/Sizemore_etal_Source_Data/._Sizemore_etal_Fig8_SPR-KD_PhysiologyData.csv
- Sizemore_etal_Source_Data/Sizemore_etal_Fig2_CellCounts.csv
- __MACOSX/Sizemore_etal_Source_Data/._Sizemore_etal_Fig2_CellCounts.csv
- Sizemore_etal_Source_Data/Sizemore_etal_Fig6a_putMIPLNs_general-outputs-demographs.csv
- __MACOSX/Sizemore_etal_Source_Data/._Sizemore_etal_Fig6a_putMIPLNs_general-outputs-demographs.csv
