# Supplementary material for: Heterogeneous receptor expression underlies non-uniform peptidergic modulation of olfaction in Drosophila
Source: Nat Commun. 2023 Aug 30;14:5280. doi: 10.1038/s41467-023-41012-3 (PMC10465596; doi:10.1038/s41467-023-41012-3)
Supplement: Supplementary file 6 — Source Data [file 41467_2023_41012_MOESM6_ESM.zip › Sizemore_etal_Source_Data/Sizemore_etal_SuppFigs_sourcedata.xlsx]

## Sheet: Supplementary Figure 1
figure	sex	matingstat	animal	measurement
Supplementary_Fig1d	female	mated	mf1_	7.5
Supplementary_Fig1d	female	mated	mf2_	9.5
Supplementary_Fig1d	female	mated	mf3_	7
Supplementary_Fig1d	female	mated	mf4_	7.5
Supplementary_Fig1d	female	mated	mf5_	9.5
Supplementary_Fig1d	female	mated	mf6_	8
Supplementary_Fig1d	female	mated	mf7_	8
Supplementary_Fig1d	female	mated	mf8_	7.5
Supplementary_Fig1d	female	mated	mf9_	9.5
Supplementary_Fig1d	female	mated	mf10_	9.5
Supplementary_Fig1d	female	mated	mf11_	9
Supplementary_Fig1d	female	mated	mf12_	7.5
Supplementary_Fig1d	male	NA	m1_	8.5
Supplementary_Fig1d	male	NA	m2_	9
Supplementary_Fig1d	male	NA	m3_	9
Supplementary_Fig1d	male	NA	m4_	8
Supplementary_Fig1d	male	NA	m5_	8.5
Supplementary_Fig1d	male	NA	m6_	8.5
Supplementary_Fig1d	male	NA	m7_	9
Supplementary_Fig1d	female	virgin	vf1_	8.5
Supplementary_Fig1d	female	virgin	vf2_	9.5
Supplementary_Fig1d	female	virgin	vf3_	10
Supplementary_Fig1d	female	virgin	vf4_	9.5
Supplementary_Fig1d	female	virgin	vf5_	7.5
Supplementary_Fig1d	female	virgin	vf6_	8
Supplementary_Fig1d	female	virgin	vf7_	8
Supplementary_Fig1d	female	virgin	vf8_	8.5
Supplementary_Fig1d	female	virgin	vf9_	8
Supplementary_Fig1d	female	virgin	vf10_	7.5
Supplementary_Fig1d	female	virgin	vf11_	8
Supplementary_Fig1d	female	virgin	vf12_	10
Supplementary_Fig1d	female	virgin	vf13_	10.5
Supplementary_Fig1d	female	virgin	vf14_	7
Supplementary_Fig1d	female	virgin	vf15_	8.5
Supplementary_Fig1d	female	virgin	vf16_	10

## Sheet: Supplementary Figure 2
figure	glomerulus	valence	funcgroup	AL_glomerulus_vol_source	glomvolume	innerv_freq
Supplementary_Fig2a	D	NA	NA	NA	NA	58
Supplementary_Fig2a	DA1	NA	NA	NA	NA	60
Supplementary_Fig2a	DA2	NA	NA	NA	NA	56
Supplementary_Fig2a	DA3	NA	NA	NA	NA	44
Supplementary_Fig2a	DA4	NA	NA	NA	NA	34
Supplementary_Fig2a	DC1	NA	NA	NA	NA	56
Supplementary_Fig2a	DC2	NA	NA	NA	NA	40
Supplementary_Fig2a	DC3	NA	NA	NA	NA	48
Supplementary_Fig2a	DL1	NA	NA	NA	NA	60
Supplementary_Fig2a	DL2d	NA	NA	NA	NA	62
Supplementary_Fig2a	DL2v	NA	NA	NA	NA	48
Supplementary_Fig2a	DL3	NA	NA	NA	NA	30
Supplementary_Fig2a	DL4	NA	NA	NA	NA	52
Supplementary_Fig2a	DL5	NA	NA	NA	NA	50
Supplementary_Fig2a	DM1	NA	NA	NA	NA	66
Supplementary_Fig2a	DM2	NA	NA	NA	NA	54
Supplementary_Fig2a	DM3	NA	NA	NA	NA	48
Supplementary_Fig2a	DM4	NA	NA	NA	NA	60
Supplementary_Fig2a	DM5	NA	NA	NA	NA	38
Supplementary_Fig2a	DM6	NA	NA	NA	NA	60
Supplementary_Fig2a	DP1l	NA	NA	NA	NA	60
Supplementary_Fig2a	DP1m	NA	NA	NA	NA	76
Supplementary_Fig2a	V	NA	NA	NA	NA	58
Supplementary_Fig2a	VA1d	NA	NA	NA	NA	72
Supplementary_Fig2a	VA1v	NA	NA	NA	NA	50
Supplementary_Fig2a	VA2	NA	NA	NA	NA	46
Supplementary_Fig2a	VA3	NA	NA	NA	NA	72
Supplementary_Fig2a	VA4	NA	NA	NA	NA	52
Supplementary_Fig2a	VA5	NA	NA	NA	NA	44
Supplementary_Fig2a	VA6	NA	NA	NA	NA	66
Supplementary_Fig2a	VA7l	NA	NA	NA	NA	46
Supplementary_Fig2a	VA7m	NA	NA	NA	NA	52
Supplementary_Fig2a	VC1	NA	NA	NA	NA	36
Supplementary_Fig2a	VC2	NA	NA	NA	NA	50
Supplementary_Fig2a	VC3_VC3l	NA	NA	NA	NA	82
Supplementary_Fig2a	VC5_VC3m	NA	NA	NA	NA	70
Supplementary_Fig2a	VL1	NA	NA	NA	NA	46
Supplementary_Fig2a	VL2a	NA	NA	NA	NA	62
Supplementary_Fig2a	VL2p	NA	NA	NA	NA	42
Supplementary_Fig2a	VM1	NA	NA	NA	NA	50
Supplementary_Fig2a	VM2	NA	NA	NA	NA	54
Supplementary_Fig2a	VM3	NA	NA	NA	NA	44
Supplementary_Fig2a	VM4	NA	NA	NA	NA	32
Supplementary_Fig2a	VM5	NA	NA	NA	NA	48
Supplementary_Fig2a	VM6_VC5	NA	NA	NA	NA	36
Supplementary_Fig2a	VM7	NA	NA	NA	NA	58
Supplementary_Fig2b	D	aversive	NA	NA	NA	58
Supplementary_Fig2b	DA2	aversive	NA	NA	NA	56
Supplementary_Fig2b	DA4	aversive	NA	NA	NA	34
Supplementary_Fig2b	DC2	aversive	NA	NA	NA	40
Supplementary_Fig2b	DL1	aversive	NA	NA	NA	60
Supplementary_Fig2b	DL4	aversive	NA	NA	NA	52
Supplementary_Fig2b	DL5	aversive	NA	NA	NA	50
Supplementary_Fig2b	DM3	aversive	NA	NA	NA	48
Supplementary_Fig2b	DM5	aversive	NA	NA	NA	38
Supplementary_Fig2b	DP1m	aversive	NA	NA	NA	76
Supplementary_Fig2b	VA5	aversive	NA	NA	NA	44
Supplementary_Fig2b	VA6	aversive	NA	NA	NA	66
Supplementary_Fig2b	VA7l	aversive	NA	NA	NA	46
Supplementary_Fig2b	VA7m	aversive	NA	NA	NA	52
Supplementary_Fig2b	VC3l	aversive	NA	NA	NA	82
Supplementary_Fig2b	VM3	aversive	NA	NA	NA	44
Supplementary_Fig2b	DA3	attractive	NA	NA	NA	44
Supplementary_Fig2b	DM1	attractive	NA	NA	NA	66
Supplementary_Fig2b	DM2	attractive	NA	NA	NA	54
Supplementary_Fig2b	DM4	attractive	NA	NA	NA	60
Supplementary_Fig2b	VA1v	attractive	NA	NA	NA	50
Supplementary_Fig2b	VA2	attractive	NA	NA	NA	46
Supplementary_Fig2b	VA3	attractive	NA	NA	NA	72
Supplementary_Fig2b	VC2	attractive	NA	NA	NA	50
Supplementary_Fig2b	VM1	attractive	NA	NA	NA	50
Supplementary_Fig2b	VM2	attractive	NA	NA	NA	54
Supplementary_Fig2b	VM5	attractive	NA	NA	NA	48
Supplementary_Fig2b	VM6_VC5	attractive	NA	NA	NA	36
Supplementary_Fig2b	VM7	attractive	NA	NA	NA	58
Supplementary_Fig2c	D	NA	ester	NA	NA	58
Supplementary_Fig2c	DA1	NA	ester	NA	NA	60
Supplementary_Fig2c	DA2	NA	alcohol	NA	NA	56
Supplementary_Fig2c	DA3	NA	alcohol	NA	NA	44
Supplementary_Fig2c	DA4	NA	ketone	NA	NA	34
Supplementary_Fig2c	DC1	NA	alcohol	NA	NA	56
Supplementary_Fig2c	DC2	NA	alcohol	NA	NA	40
Supplementary_Fig2c	DC3	NA	alcohol	NA	NA	48
Supplementary_Fig2c	DL1	NA	acid	NA	NA	60
Supplementary_Fig2c	DL2d	NA	aldehyde	NA	NA	62
Supplementary_Fig2c	DL2v	NA	aldehyde	NA	NA	48
Supplementary_Fig2c	DL3	NA	amine	NA	NA	30
Supplementary_Fig2c	DL4	NA	terpenes	NA	NA	52
Supplementary_Fig2c	DL5	NA	aldehyde	NA	NA	50
Supplementary_Fig2c	DM1	NA	ketone	NA	NA	66
Supplementary_Fig2c	DM2	NA	ester	NA	NA	54
Supplementary_Fig2c	DM3	NA	ester	NA	NA	48
Supplementary_Fig2c	DM4	NA	ester	NA	NA	60
Supplementary_Fig2c	DM5	NA	ester	NA	NA	38
Supplementary_Fig2c	DM6	NA	alcohol	NA	NA	60
Supplementary_Fig2c	DP1l	NA	acid	NA	NA	60
Supplementary_Fig2c	DP1m	NA	alcohol	NA	NA	76
Supplementary_Fig2c	VA1d	NA	amine	NA	NA	76
Supplementary_Fig2c	VA1v	NA	ketone	NA	NA	50
Supplementary_Fig2c	VA2	NA	ketone	NA	NA	46
Supplementary_Fig2c	VA3	NA	ketone	NA	NA	72
Supplementary_Fig2c	VA4	NA	ester	NA	NA	52
Supplementary_Fig2c	VA5	NA	alcohol	NA	NA	44
Supplementary_Fig2c	VA6	NA	amine	NA	NA	66
Supplementary_Fig2c	VA7l	NA	alcohol	NA	NA	46
Supplementary_Fig2c	VC1	NA	ketone	NA	NA	36
Supplementary_Fig2c	VC2	NA	alcohol	NA	NA	50
Supplementary_Fig2c	VC3l	NA	alcohol	NA	NA	82
Supplementary_Fig2c	VC3m	NA	ester	NA	NA	70
Supplementary_Fig2c	VL1	NA	amine	NA	NA	46
Supplementary_Fig2c	VL2a	NA	aldehyde	NA	NA	62
Supplementary_Fig2c	VL2p	NA	acid	NA	NA	42
Supplementary_Fig2c	VM1	NA	amine	NA	NA	50
Supplementary_Fig2c	VM2	NA	ester	NA	NA	54
Supplementary_Fig2c	VM3	NA	alcohol	NA	NA	44
Supplementary_Fig2c	VM4	NA	amine	NA	NA	32
Supplementary_Fig2c	VM5	NA	aromatic	NA	NA	48
Supplementary_Fig2c	VM7	NA	ester	NA	NA	58
Supplementary_Fig2d	D	NA	NA	grabe	1170	58
Supplementary_Fig2d	DA1	NA	NA	grabe	4738	60
Supplementary_Fig2d	DA2	NA	NA	grabe	1630	56
Supplementary_Fig2d	DA3	NA	NA	grabe	629	44
Supplementary_Fig2d	DA4	NA	NA	grabe	2070	34
Supplementary_Fig2d	DC1	NA	NA	grabe	2820	56
Supplementary_Fig2d	DC2	NA	NA	grabe	1415	40
Supplementary_Fig2d	DC3	NA	NA	grabe	1743	48
Supplementary_Fig2d	DL1	NA	NA	grabe	2267	60
Supplementary_Fig2d	DL2d	NA	NA	grabe	2591	62
Supplementary_Fig2d	DL2v	NA	NA	grabe	2362	48
Supplementary_Fig2d	DL3	NA	NA	grabe	615	30
Supplementary_Fig2d	DL4	NA	NA	grabe	622	52
Supplementary_Fig2d	DL5	NA	NA	grabe	2865	50
Supplementary_Fig2d	DM1	NA	NA	grabe	4211	66
Supplementary_Fig2d	DM2	NA	NA	grabe	2241	54
Supplementary_Fig2d	DM3	NA	NA	grabe	1336	48
Supplementary_Fig2d	DM4	NA	NA	grabe	2597	60
Supplementary_Fig2d	DM5	NA	NA	grabe	1269	38
Supplementary_Fig2d	DM6	NA	NA	grabe	1439	60
Supplementary_Fig2d	DP1l	NA	NA	grabe	5288	60
Supplementary_Fig2d	DP1m	NA	NA	grabe	3805	76
Supplementary_Fig2d	V	NA	NA	grabe	3438	58
Supplementary_Fig2d	VA1d	NA	NA	grabe	4433	72
Supplementary_Fig2d	VA1v	NA	NA	grabe	5347	50
Supplementary_Fig2d	VA2	NA	NA	grabe	3278	46
Supplementary_Fig2d	VA3	NA	NA	grabe	1886	72
Supplementary_Fig2d	VA4	NA	NA	grabe	1619	52
Supplementary_Fig2d	VA5	NA	NA	grabe	1126	44
Supplementary_Fig2d	VA6	NA	NA	grabe	2520	66
Supplementary_Fig2d	VA7l	NA	NA	grabe	784	46
Supplementary_Fig2d	VA7m	NA	NA	grabe	1187	52
Supplementary_Fig2d	VC1	NA	NA	grabe	1090	36
Supplementary_Fig2d	VC2	NA	NA	grabe	1953	50
Supplementary_Fig2d	VC3_VC3l	NA	NA	grabe	2728	82
Supplementary_Fig2d	VC5_VC3m	NA	NA	grabe	1182	70
Supplementary_Fig2d	VL1	NA	NA	grabe	4729	46
Supplementary_Fig2d	VL2a	NA	NA	grabe	3081	62
Supplementary_Fig2d	VL2p	NA	NA	grabe	3989	42
Supplementary_Fig2d	VM1	NA	NA	grabe	1509	50
Supplementary_Fig2d	VM2	NA	NA	grabe	1551	54
Supplementary_Fig2d	VM3	NA	NA	grabe	1898	44
Supplementary_Fig2d	VM4	NA	NA	grabe	2382	32
Supplementary_Fig2d	VM5	NA	NA	grabe	3725	48
Supplementary_Fig2d	VM6_VC5	NA	NA	grabe	1182	36
Supplementary_Fig2d	VM7	NA	NA	grabe	2874	58
Supplementary_Fig2d	D	NA	NA	fafb	4851.43	58
Supplementary_Fig2d	DA1	NA	NA	fafb	10823.7	60
Supplementary_Fig2d	DA2	NA	NA	fafb	2663.53	56
Supplementary_Fig2d	DA3	NA	NA	fafb	1068.41	44
Supplementary_Fig2d	DA4	NA	NA	fafb	4451.79	34
Supplementary_Fig2d	DC1	NA	NA	fafb	5389.84	56
Supplementary_Fig2d	DC2	NA	NA	fafb	4197.01	40
Supplementary_Fig2d	DC3	NA	NA	fafb	5084.32	48
Supplementary_Fig2d	DL1	NA	NA	fafb	4066.22	60
Supplementary_Fig2d	DL2d	NA	NA	fafb	3234.01	62
Supplementary_Fig2d	DL2v	NA	NA	fafb	5141.93	48
Supplementary_Fig2d	DL3	NA	NA	fafb	2967.19	30
Supplementary_Fig2d	DL4	NA	NA	fafb	1960.64	52
Supplementary_Fig2d	DL5	NA	NA	fafb	4227.46	50
Supplementary_Fig2d	DM1	NA	NA	fafb	6289.18	66
Supplementary_Fig2d	DM2	NA	NA	fafb	5133.43	54
Supplementary_Fig2d	DM3	NA	NA	fafb	2099.37	48
Supplementary_Fig2d	DM4	NA	NA	fafb	4970.85	60
Supplementary_Fig2d	DM5	NA	NA	fafb	1962.05	38
Supplementary_Fig2d	DM6	NA	NA	fafb	3298.25	60
Supplementary_Fig2d	DP1l	NA	NA	fafb	7659.81	60
Supplementary_Fig2d	DP1m	NA	NA	fafb	10911.3	76
Supplementary_Fig2d	V	NA	NA	fafb	5504.71	58
Supplementary_Fig2d	VA1d	NA	NA	fafb	6307.79	72
Supplementary_Fig2d	VA1v	NA	NA	fafb	10400	50
Supplementary_Fig2d	VA2	NA	NA	fafb	5996.68	46
Supplementary_Fig2d	VA3	NA	NA	fafb	4081.21	72
Supplementary_Fig2d	VA4	NA	NA	fafb	3054.2	52
Supplementary_Fig2d	VA5	NA	NA	fafb	3019.31	44
Supplementary_Fig2d	VA6	NA	NA	fafb	6516.28	66
Supplementary_Fig2d	VA7l	NA	NA	fafb	2979.99	46
Supplementary_Fig2d	VA7m	NA	NA	fafb	2153.2	52
Supplementary_Fig2d	VC1	NA	NA	fafb	4656.93	36
Supplementary_Fig2d	VC2	NA	NA	fafb	2907.05	50
Supplementary_Fig2d	VC3_VC3l	NA	NA	fafb	4738.13	82
Supplementary_Fig2d	VC5_VC3m	NA	NA	fafb	4046.49	70
Supplementary_Fig2d	VL1	NA	NA	fafb	6523.29	46
Supplementary_Fig2d	VL2a	NA	NA	fafb	5946.89	62
Supplementary_Fig2d	VL2p	NA	NA	fafb	8303.43	42
Supplementary_Fig2d	VM1	NA	NA	fafb	4610.24	50
Supplementary_Fig2d	VM2	NA	NA	fafb	2033.4	54
Supplementary_Fig2d	VM3	NA	NA	fafb	2985.84	44
Supplementary_Fig2d	VM4	NA	NA	fafb	2574.66	32
Supplementary_Fig2d	VM5	NA	NA	fafb	7899.79	48
Supplementary_Fig2d	VM6_VC5	NA	NA	fafb	10159.2	36
Supplementary_Fig2d	VM7	NA	NA	fafb	6414.18	58

## Sheet: Supplementary Figure 3
figure	glomeruli	mipln	inputs_total	numinput_otherputmiplns	percent_input
Supplementary_Fig3k	D	putMIP_LN1	249	5	2.00803
Supplementary_Fig3k	DA1	putMIP_LN1	307	1	0.325733
Supplementary_Fig3k	DA2	putMIP_LN1	92	1	1.08696
Supplementary_Fig3k	DA3	putMIP_LN1	0	0	0
Supplementary_Fig3k	DA4l	putMIP_LN1	4	0	0
Supplementary_Fig3k	DA4m	putMIP_LN1	22	0	0
Supplementary_Fig3k	DC1	putMIP_LN1	187	4	2.13904
Supplementary_Fig3k	DC2	putMIP_LN1	347	11	3.17003
Supplementary_Fig3k	DC3	putMIP_LN1	30	0	0
Supplementary_Fig3k	DC4	putMIP_LN1	46	1	2.17391
Supplementary_Fig3k	DL1	putMIP_LN1	168	1	0.595238
Supplementary_Fig3k	DL2d	putMIP_LN1	234	1	0.42735
Supplementary_Fig3k	DL2v	putMIP_LN1	193	2	1.03627
Supplementary_Fig3k	DL3	putMIP_LN1	0	0	0
Supplementary_Fig3k	DL4	putMIP_LN1	9	0	0
Supplementary_Fig3k	DL5	putMIP_LN1	110	3	2.72727
Supplementary_Fig3k	DM1	putMIP_LN1	100	0	0
Supplementary_Fig3k	DM2	putMIP_LN1	9	0	0
Supplementary_Fig3k	DM3	putMIP_LN1	386	5	1.29534
Supplementary_Fig3k	DM4	putMIP_LN1	329	5	1.51976
Supplementary_Fig3k	DM5	putMIP_LN1	32	0	0
Supplementary_Fig3k	DM6	putMIP_LN1	203	2	0.985222
Supplementary_Fig3k	DP1l	putMIP_LN1	13	0	0
Supplementary_Fig3k	DP1m	putMIP_LN1	0	0	0
Supplementary_Fig3k	V	putMIP_LN1	16	0	0
Supplementary_Fig3k	VA1d	putMIP_LN1	11	0	0
Supplementary_Fig3k	VA1v	putMIP_LN1	49	0	0
Supplementary_Fig3k	VA2	putMIP_LN1	2	0	0
Supplementary_Fig3k	VA3	putMIP_LN1	0	0	0
Supplementary_Fig3k	VA4	putMIP_LN1	2	0	0
Supplementary_Fig3k	VA5	putMIP_LN1	116	2	1.72414
Supplementary_Fig3k	VA6	putMIP_LN1	250	4	1.6
Supplementary_Fig3k	VA7l	putMIP_LN1	6	0	0
Supplementary_Fig3k	VA7m	putMIP_LN1	1	0	0
Supplementary_Fig3k	VC1	putMIP_LN1	243	2	0.823045
Supplementary_Fig3k	VC2	putMIP_LN1	319	9	2.82132
Supplementary_Fig3k	VC3	putMIP_LN1	31	0	0
Supplementary_Fig3k	VC4	putMIP_LN1	76	0	0
Supplementary_Fig3k	VC5	putMIP_LN1	5	0	0
Supplementary_Fig3k	VL1	putMIP_LN1	3	0	0
Supplementary_Fig3k	VL2a	putMIP_LN1	12	0	0
Supplementary_Fig3k	VL2p	putMIP_LN1	404	4	0.990099
Supplementary_Fig3k	VM1	putMIP_LN1	0	0	0
Supplementary_Fig3k	VM2	putMIP_LN1	1	0	0
Supplementary_Fig3k	VM3	putMIP_LN1	0	0	0
Supplementary_Fig3k	VM4	putMIP_LN1	1	0	0
Supplementary_Fig3k	VM5d	putMIP_LN1	0	0	0
Supplementary_Fig3k	VM5v	putMIP_LN1	16	0	0
Supplementary_Fig3k	VM6	putMIP_LN1	0	0	0
Supplementary_Fig3k	VM7d	putMIP_LN1	285	7	2.45614
Supplementary_Fig3k	VM7v	putMIP_LN1	43	0	0
Supplementary_Fig3k	VP1d	putMIP_LN1	221	2	0.904977
Supplementary_Fig3k	VP1l	putMIP_LN1	18	0	0
Supplementary_Fig3k	VP1m	putMIP_LN1	201	3	1.49254
Supplementary_Fig3k	VP2	putMIP_LN1	109	1	0.917431
Supplementary_Fig3k	VP3	putMIP_LN1	0	0	0
Supplementary_Fig3k	VP4	putMIP_LN1	127	2	1.5748
Supplementary_Fig3k	VP5	putMIP_LN1	118	0	0
Supplementary_Fig3k	D	putMIP_LN2	170	0	0
Supplementary_Fig3k	DA1	putMIP_LN2	0	0	0
Supplementary_Fig3k	DA2	putMIP_LN2	133	1	0.75188
Supplementary_Fig3k	DA3	putMIP_LN2	0	0	0
Supplementary_Fig3k	DA4l	putMIP_LN2	14	1	7.14286
Supplementary_Fig3k	DA4m	putMIP_LN2	15	0	0
Supplementary_Fig3k	DC1	putMIP_LN2	288	4	1.38889
Supplementary_Fig3k	DC2	putMIP_LN2	1	0	0
Supplementary_Fig3k	DC3	putMIP_LN2	248	2	0.806452
Supplementary_Fig3k	DC4	putMIP_LN2	10	0	0
Supplementary_Fig3k	DL1	putMIP_LN2	25	0	0
Supplementary_Fig3k	DL2d	putMIP_LN2	7	0	0
Supplementary_Fig3k	DL2v	putMIP_LN2	214	4	1.86916
Supplementary_Fig3k	DL3	putMIP_LN2	0	0	0
Supplementary_Fig3k	DL4	putMIP_LN2	2	0	0
Supplementary_Fig3k	DL5	putMIP_LN2	38	1	2.63158
Supplementary_Fig3k	DM1	putMIP_LN2	516	4	0.775194
Supplementary_Fig3k	DM2	putMIP_LN2	1	0	0
Supplementary_Fig3k	DM3	putMIP_LN2	7	0	0
Supplementary_Fig3k	DM4	putMIP_LN2	217	4	1.84332
Supplementary_Fig3k	DM5	putMIP_LN2	1	0	0
Supplementary_Fig3k	DM6	putMIP_LN2	196	4	2.04082
Supplementary_Fig3k	DP1l	putMIP_LN2	488	8	1.63934
Supplementary_Fig3k	DP1m	putMIP_LN2	184	0	0
Supplementary_Fig3k	V	putMIP_LN2	9	0	0
Supplementary_Fig3k	VA1d	putMIP_LN2	490	4	0.816327
Supplementary_Fig3k	VA1v	putMIP_LN2	14	0	0
Supplementary_Fig3k	VA2	putMIP_LN2	0	0	0
Supplementary_Fig3k	VA3	putMIP_LN2	231	7	3.0303
Supplementary_Fig3k	VA4	putMIP_LN2	0	0	0
Supplementary_Fig3k	VA5	putMIP_LN2	1	0	0
Supplementary_Fig3k	VA6	putMIP_LN2	2	0	0
Supplementary_Fig3k	VA7l	putMIP_LN2	2	1	50
Supplementary_Fig3k	VA7m	putMIP_LN2	2	0	0
Supplementary_Fig3k	VC1	putMIP_LN2	5	0	0
Supplementary_Fig3k	VC2	putMIP_LN2	3	1	33.3333
Supplementary_Fig3k	VC3	putMIP_LN2	1	0	0
Supplementary_Fig3k	VC4	putMIP_LN2	126	1	0.793651
Supplementary_Fig3k	VC5	putMIP_LN2	127	0	0
Supplementary_Fig3k	VL1	putMIP_LN2	0	0	0
Supplementary_Fig3k	VL2a	putMIP_LN2	200	1	0.5
Supplementary_Fig3k	VL2p	putMIP_LN2	0	0	0
Supplementary_Fig3k	VM1	putMIP_LN2	1	0	0
Supplementary_Fig3k	VM2	putMIP_LN2	1	0	0
Supplementary_Fig3k	VM3	putMIP_LN2	25	1	4
Supplementary_Fig3k	VM4	putMIP_LN2	0	0	0
Supplementary_Fig3k	VM5d	putMIP_LN2	384	6	1.5625
Supplementary_Fig3k	VM5v	putMIP_LN2	174	0	0
Supplementary_Fig3k	VM6	putMIP_LN2	1	0	0
Supplementary_Fig3k	VM7d	putMIP_LN2	193	1	0.518135
Supplementary_Fig3k	VM7v	putMIP_LN2	34	0	0
Supplementary_Fig3k	VP1d	putMIP_LN2	170	3	1.76471
Supplementary_Fig3k	VP1l	putMIP_LN2	0	0	0
Supplementary_Fig3k	VP1m	putMIP_LN2	84	0	0
Supplementary_Fig3k	VP2	putMIP_LN2	93	0	0
Supplementary_Fig3k	VP3	putMIP_LN2	0	0	0
Supplementary_Fig3k	VP4	putMIP_LN2	0	0	0
Supplementary_Fig3k	VP5	putMIP_LN2	11	0	0
Supplementary_Fig3k	D	putMIP_LN3	117	8	6.83761
Supplementary_Fig3k	DA1	putMIP_LN3	0	0	0
Supplementary_Fig3k	DA2	putMIP_LN3	259	23	8.88031
Supplementary_Fig3k	DA3	putMIP_LN3	1	0	0
Supplementary_Fig3k	DA4l	putMIP_LN3	15	4	26.6667
Supplementary_Fig3k	DA4m	putMIP_LN3	72	4	5.55556
Supplementary_Fig3k	DC1	putMIP_LN3	799	58	7.25907
Supplementary_Fig3k	DC2	putMIP_LN3	454	46	10.1322
Supplementary_Fig3k	DC3	putMIP_LN3	0	0	0
Supplementary_Fig3k	DC4	putMIP_LN3	7	1	14.2857
Supplementary_Fig3k	DL1	putMIP_LN3	0	0	0
Supplementary_Fig3k	DL2d	putMIP_LN3	7	0	0
Supplementary_Fig3k	DL2v	putMIP_LN3	20	0	0
Supplementary_Fig3k	DL3	putMIP_LN3	0	0	0
Supplementary_Fig3k	DL4	putMIP_LN3	0	0	0
Supplementary_Fig3k	DL5	putMIP_LN3	0	0	0
Supplementary_Fig3k	DM1	putMIP_LN3	0	0	0
Supplementary_Fig3k	DM2	putMIP_LN3	0	0	0
Supplementary_Fig3k	DM3	putMIP_LN3	0	0	0
Supplementary_Fig3k	DM4	putMIP_LN3	0	0	0
Supplementary_Fig3k	DM5	putMIP_LN3	0	0	0
Supplementary_Fig3k	DM6	putMIP_LN3	15	1	6.66667
Supplementary_Fig3k	DP1l	putMIP_LN3	843	73	8.65955
Supplementary_Fig3k	DP1m	putMIP_LN3	2	1	50
Supplementary_Fig3k	V	putMIP_LN3	29	0	0
Supplementary_Fig3k	VA1d	putMIP_LN3	264	11	4.16667
Supplementary_Fig3k	VA1v	putMIP_LN3	1	0	0
Supplementary_Fig3k	VA2	putMIP_LN3	0	0	0
Supplementary_Fig3k	VA3	putMIP_LN3	244	10	4.09836
Supplementary_Fig3k	VA4	putMIP_LN3	10	0	0
Supplementary_Fig3k	VA5	putMIP_LN3	158	3	1.89873
Supplementary_Fig3k	VA6	putMIP_LN3	215	22	10.2326
Supplementary_Fig3k	VA7l	putMIP_LN3	368	24	6.52174
Supplementary_Fig3k	VA7m	putMIP_LN3	8	1	12.5
Supplementary_Fig3k	VC1	putMIP_LN3	711	48	6.75105
Supplementary_Fig3k	VC2	putMIP_LN3	347	25	7.20461
Supplementary_Fig3k	VC3	putMIP_LN3	10	0	0
Supplementary_Fig3k	VC4	putMIP_LN3	0	0	0
Supplementary_Fig3k	VC5	putMIP_LN3	1	0	0
Supplementary_Fig3k	VL1	putMIP_LN3	265	13	4.90566
Supplementary_Fig3k	VL2a	putMIP_LN3	0	0	0
Supplementary_Fig3k	VL2p	putMIP_LN3	0	0	0
Supplementary_Fig3k	VM1	putMIP_LN3	0	0	0
Supplementary_Fig3k	VM2	putMIP_LN3	0	0	0
Supplementary_Fig3k	VM3	putMIP_LN3	3	0	0
Supplementary_Fig3k	VM4	putMIP_LN3	235	10	4.25532
Supplementary_Fig3k	VM5d	putMIP_LN3	0	0	0
Supplementary_Fig3k	VM5v	putMIP_LN3	0	0	0
Supplementary_Fig3k	VM6	putMIP_LN3	135	8	5.92593
Supplementary_Fig3k	VM7d	putMIP_LN3	0	0	0
Supplementary_Fig3k	VM7v	putMIP_LN3	30	0	0
Supplementary_Fig3k	VP1d	putMIP_LN3	100	5	5
Supplementary_Fig3k	VP1l	putMIP_LN3	1	0	0
Supplementary_Fig3k	VP1m	putMIP_LN3	422	33	7.81991
Supplementary_Fig3k	VP2	putMIP_LN3	98	9	9.18367
Supplementary_Fig3k	VP3	putMIP_LN3	0	0	0
Supplementary_Fig3k	VP4	putMIP_LN3	269	18	6.69145
Supplementary_Fig3k	VP5	putMIP_LN3	2	1	50
Supplementary_Fig3k	D	putMIP_LN4	24	0	0
Supplementary_Fig3k	DA1	putMIP_LN4	0	0	0
Supplementary_Fig3k	DA2	putMIP_LN4	24	0	0
Supplementary_Fig3k	DA3	putMIP_LN4	0	0	0
Supplementary_Fig3k	DA4l	putMIP_LN4	0	0	0
Supplementary_Fig3k	DA4m	putMIP_LN4	78	0	0
Supplementary_Fig3k	DC1	putMIP_LN4	518	11	2.12355
Supplementary_Fig3k	DC2	putMIP_LN4	321	12	3.73832
Supplementary_Fig3k	DC3	putMIP_LN4	323	5	1.54799
Supplementary_Fig3k	DC4	putMIP_LN4	176	1	0.568182
Supplementary_Fig3k	DL1	putMIP_LN4	691	7	1.01302
Supplementary_Fig3k	DL2d	putMIP_LN4	236	0	0
Supplementary_Fig3k	DL2v	putMIP_LN4	116	0	0
Supplementary_Fig3k	DL3	putMIP_LN4	0	0	0
Supplementary_Fig3k	DL4	putMIP_LN4	4	0	0
Supplementary_Fig3k	DL5	putMIP_LN4	294	4	1.36054
Supplementary_Fig3k	DM1	putMIP_LN4	515	7	1.35922
Supplementary_Fig3k	DM2	putMIP_LN4	186	0	0
Supplementary_Fig3k	DM3	putMIP_LN4	5	0	0
Supplementary_Fig3k	DM4	putMIP_LN4	6	0	0
Supplementary_Fig3k	DM5	putMIP_LN4	1	0	0
Supplementary_Fig3k	DM6	putMIP_LN4	762	11	1.44357
Supplementary_Fig3k	DP1l	putMIP_LN4	20	0	0
Supplementary_Fig3k	DP1m	putMIP_LN4	316	4	1.26582
Supplementary_Fig3k	V	putMIP_LN4	21	0	0
Supplementary_Fig3k	VA1d	putMIP_LN4	442	1	0.226244
Supplementary_Fig3k	VA1v	putMIP_LN4	9	0	0
Supplementary_Fig3k	VA2	putMIP_LN4	17	0	0
Supplementary_Fig3k	VA3	putMIP_LN4	5	0	0
Supplementary_Fig3k	VA4	putMIP_LN4	245	4	1.63265
Supplementary_Fig3k	VA5	putMIP_LN4	209	6	2.87081
Supplementary_Fig3k	VA6	putMIP_LN4	215	2	0.930233
Supplementary_Fig3k	VA7l	putMIP_LN4	390	1	0.25641
Supplementary_Fig3k	VA7m	putMIP_LN4	210	1	0.47619
Supplementary_Fig3k	VC1	putMIP_LN4	2	0	0
Supplementary_Fig3k	VC2	putMIP_LN4	7	0	0
Supplementary_Fig3k	VC3	putMIP_LN4	251	8	3.18725
Supplementary_Fig3k	VC4	putMIP_LN4	740	9	1.21622
Supplementary_Fig3k	VC5	putMIP_LN4	54	0	0
Supplementary_Fig3k	VL1	putMIP_LN4	18	0	0
Supplementary_Fig3k	VL2a	putMIP_LN4	8	0	0
Supplementary_Fig3k	VL2p	putMIP_LN4	141	3	2.12766
Supplementary_Fig3k	VM1	putMIP_LN4	23	0	0
Supplementary_Fig3k	VM2	putMIP_LN4	23	0	0
Supplementary_Fig3k	VM3	putMIP_LN4	66	3	4.54545
Supplementary_Fig3k	VM4	putMIP_LN4	17	0	0
Supplementary_Fig3k	VM5d	putMIP_LN4	669	12	1.79372
Supplementary_Fig3k	VM5v	putMIP_LN4	17	0	0
Supplementary_Fig3k	VM6	putMIP_LN4	169	0	0
Supplementary_Fig3k	VM7d	putMIP_LN4	157	0	0
Supplementary_Fig3k	VM7v	putMIP_LN4	198	3	1.51515
Supplementary_Fig3k	VP1d	putMIP_LN4	59	3	5.08475
Supplementary_Fig3k	VP1l	putMIP_LN4	16	0	0
Supplementary_Fig3k	VP1m	putMIP_LN4	281	7	2.4911
Supplementary_Fig3k	VP2	putMIP_LN4	23	0	0
Supplementary_Fig3k	VP3	putMIP_LN4	0	0	0
Supplementary_Fig3k	VP4	putMIP_LN4	51	2	3.92157
Supplementary_Fig3k	VP5	putMIP_LN4	2	0	0
Supplementary_Fig3k	D	putMIP_LN5	308	7	2.27273
Supplementary_Fig3k	DA1	putMIP_LN5	0	0	0
Supplementary_Fig3k	DA2	putMIP_LN5	11	0	0
Supplementary_Fig3k	DA3	putMIP_LN5	0	0	0
Supplementary_Fig3k	DA4l	putMIP_LN5	1	0	0
Supplementary_Fig3k	DA4m	putMIP_LN5	7	0	0
Supplementary_Fig3k	DC1	putMIP_LN5	0	0	0
Supplementary_Fig3k	DC2	putMIP_LN5	716	11	1.53631
Supplementary_Fig3k	DC3	putMIP_LN5	31	0	0
Supplementary_Fig3k	DC4	putMIP_LN5	3	0	0
Supplementary_Fig3k	DL1	putMIP_LN5	3	0	0
Supplementary_Fig3k	DL2d	putMIP_LN5	300	2	0.666667
Supplementary_Fig3k	DL2v	putMIP_LN5	275	2	0.727273
Supplementary_Fig3k	DL3	putMIP_LN5	780	18	2.30769
Supplementary_Fig3k	DL4	putMIP_LN5	74	2	2.7027
Supplementary_Fig3k	DL5	putMIP_LN5	163	3	1.84049
Supplementary_Fig3k	DM1	putMIP_LN5	3	0	0
Supplementary_Fig3k	DM2	putMIP_LN5	22	0	0
Supplementary_Fig3k	DM3	putMIP_LN5	363	9	2.47934
Supplementary_Fig3k	DM4	putMIP_LN5	769	8	1.04031
Supplementary_Fig3k	DM5	putMIP_LN5	2	0	0
Supplementary_Fig3k	DM6	putMIP_LN5	4	0	0
Supplementary_Fig3k	DP1l	putMIP_LN5	626	10	1.59744
Supplementary_Fig3k	DP1m	putMIP_LN5	116	3	2.58621
Supplementary_Fig3k	V	putMIP_LN5	779	2	0.256739
Supplementary_Fig3k	VA1d	putMIP_LN5	495	2	0.40404
Supplementary_Fig3k	VA1v	putMIP_LN5	278	0	0
Supplementary_Fig3k	VA2	putMIP_LN5	0	0	0
Supplementary_Fig3k	VA3	putMIP_LN5	2	0	0
Supplementary_Fig3k	VA4	putMIP_LN5	183	2	1.0929
Supplementary_Fig3k	VA5	putMIP_LN5	0	0	0
Supplementary_Fig3k	VA6	putMIP_LN5	37	0	0
Supplementary_Fig3k	VA7l	putMIP_LN5	23	0	0
Supplementary_Fig3k	VA7m	putMIP_LN5	2	0	0
Supplementary_Fig3k	VC1	putMIP_LN5	560	9	1.60714
Supplementary_Fig3k	VC2	putMIP_LN5	160	5	3.125
Supplementary_Fig3k	VC3	putMIP_LN5	64	1	1.5625
Supplementary_Fig3k	VC4	putMIP_LN5	32	0	0
Supplementary_Fig3k	VC5	putMIP_LN5	150	4	2.66667
Supplementary_Fig3k	VL1	putMIP_LN5	0	0	0
Supplementary_Fig3k	VL2a	putMIP_LN5	183	0	0
Supplementary_Fig3k	VL2p	putMIP_LN5	1	0	0
Supplementary_Fig3k	VM1	putMIP_LN5	4	0	0
Supplementary_Fig3k	VM2	putMIP_LN5	2	0	0
Supplementary_Fig3k	VM3	putMIP_LN5	1	0	0
Supplementary_Fig3k	VM4	putMIP_LN5	14	0	0
Supplementary_Fig3k	VM5d	putMIP_LN5	3	1	33.3333
Supplementary_Fig3k	VM5v	putMIP_LN5	6	0	0
Supplementary_Fig3k	VM6	putMIP_LN5	23	0	0
Supplementary_Fig3k	VM7d	putMIP_LN5	0	0	0
Supplementary_Fig3k	VM7v	putMIP_LN5	176	1	0.568182
Supplementary_Fig3k	VP1d	putMIP_LN5	182	1	0.549451
Supplementary_Fig3k	VP1l	putMIP_LN5	2	0	0
Supplementary_Fig3k	VP1m	putMIP_LN5	124	2	1.6129
Supplementary_Fig3k	VP2	putMIP_LN5	1	0	0
Supplementary_Fig3k	VP3	putMIP_LN5	0	0	0
Supplementary_Fig3k	VP4	putMIP_LN5	5	0	0
Supplementary_Fig3k	VP5	putMIP_LN5	14	0	0
Supplementary_Fig3k	D	putMIP_LN6	257	1	0.389105
Supplementary_Fig3k	DA1	putMIP_LN6	499	8	1.60321
Supplementary_Fig3k	DA2	putMIP_LN6	2	0	0
Supplementary_Fig3k	DA3	putMIP_LN6	13	2	15.3846
Supplementary_Fig3k	DA4l	putMIP_LN6	0	0	0
Supplementary_Fig3k	DA4m	putMIP_LN6	37	0	0
Supplementary_Fig3k	DC1	putMIP_LN6	423	4	0.945626
Supplementary_Fig3k	DC2	putMIP_LN6	57	0	0
Supplementary_Fig3k	DC3	putMIP_LN6	49	0	0
Supplementary_Fig3k	DC4	putMIP_LN6	279	3	1.07527
Supplementary_Fig3k	DL1	putMIP_LN6	26	0	0
Supplementary_Fig3k	DL2d	putMIP_LN6	6	0	0
Supplementary_Fig3k	DL2v	putMIP_LN6	223	2	0.896861
Supplementary_Fig3k	DL3	putMIP_LN6	221	7	3.16742
Supplementary_Fig3k	DL4	putMIP_LN6	223	1	0.44843
Supplementary_Fig3k	DL5	putMIP_LN6	2	0	0
Supplementary_Fig3k	DM1	putMIP_LN6	290	2	0.689655
Supplementary_Fig3k	DM2	putMIP_LN6	8	0	0
Supplementary_Fig3k	DM3	putMIP_LN6	27	2	7.40741
Supplementary_Fig3k	DM4	putMIP_LN6	170	4	2.35294
Supplementary_Fig3k	DM5	putMIP_LN6	0	0	0
Supplementary_Fig3k	DM6	putMIP_LN6	3	0	0
Supplementary_Fig3k	DP1l	putMIP_LN6	17	0	0
Supplementary_Fig3k	DP1m	putMIP_LN6	379	3	0.791557
Supplementary_Fig3k	V	putMIP_LN6	204	0	0
Supplementary_Fig3k	VA1d	putMIP_LN6	75	1	1.33333
Supplementary_Fig3k	VA1v	putMIP_LN6	2	0	0
Supplementary_Fig3k	VA2	putMIP_LN6	0	0	0
Supplementary_Fig3k	VA3	putMIP_LN6	7	0	0
Supplementary_Fig3k	VA4	putMIP_LN6	205	2	0.97561
Supplementary_Fig3k	VA5	putMIP_LN6	12	0	0
Supplementary_Fig3k	VA6	putMIP_LN6	84	1	1.19048
Supplementary_Fig3k	VA7l	putMIP_LN6	0	0	0
Supplementary_Fig3k	VA7m	putMIP_LN6	0	0	0
Supplementary_Fig3k	VC1	putMIP_LN6	149	2	1.34228
Supplementary_Fig3k	VC2	putMIP_LN6	10	1	10
Supplementary_Fig3k	VC3	putMIP_LN6	6	0	0
Supplementary_Fig3k	VC4	putMIP_LN6	320	5	1.5625
Supplementary_Fig3k	VC5	putMIP_LN6	76	0	0
Supplementary_Fig3k	VL1	putMIP_LN6	347	4	1.15274
Supplementary_Fig3k	VL2a	putMIP_LN6	0	0	0
Supplementary_Fig3k	VL2p	putMIP_LN6	175	2	1.14286
Supplementary_Fig3k	VM1	putMIP_LN6	101	0	0
Supplementary_Fig3k	VM2	putMIP_LN6	2	0	0
Supplementary_Fig3k	VM3	putMIP_LN6	9	0	0
Supplementary_Fig3k	VM4	putMIP_LN6	183	0	0
Supplementary_Fig3k	VM5d	putMIP_LN6	0	0	0
Supplementary_Fig3k	VM5v	putMIP_LN6	0	0	0
Supplementary_Fig3k	VM6	putMIP_LN6	61	1	1.63934
Supplementary_Fig3k	VM7d	putMIP_LN6	111	3	2.7027
Supplementary_Fig3k	VM7v	putMIP_LN6	73	1	1.36986
Supplementary_Fig3k	VP1d	putMIP_LN6	19	0	0
Supplementary_Fig3k	VP1l	putMIP_LN6	22	0	0
Supplementary_Fig3k	VP1m	putMIP_LN6	10	0	0
Supplementary_Fig3k	VP2	putMIP_LN6	308	1	0.324675
Supplementary_Fig3k	VP3	putMIP_LN6	66	0	0
Supplementary_Fig3k	VP4	putMIP_LN6	0	0	0
Supplementary_Fig3k	VP5	putMIP_LN6	133	0	0
Supplementary_Fig3k	D	putMIP_LN7	0	0	0
Supplementary_Fig3k	DA1	putMIP_LN7	938	62	6.60981
Supplementary_Fig3k	DA2	putMIP_LN7	0	0	0
Supplementary_Fig3k	DA3	putMIP_LN7	0	0	0
Supplementary_Fig3k	DA4l	putMIP_LN7	0	0	0
Supplementary_Fig3k	DA4m	putMIP_LN7	15	0	0
Supplementary_Fig3k	DC1	putMIP_LN7	263	25	9.5057
Supplementary_Fig3k	DC2	putMIP_LN7	12	0	0
Supplementary_Fig3k	DC3	putMIP_LN7	341	32	9.38416
Supplementary_Fig3k	DC4	putMIP_LN7	55	6	10.9091
Supplementary_Fig3k	DL1	putMIP_LN7	734	49	6.67575
Supplementary_Fig3k	DL2d	putMIP_LN7	147	10	6.80272
Supplementary_Fig3k	DL2v	putMIP_LN7	142	17	11.9718
Supplementary_Fig3k	DL3	putMIP_LN7	0	0	0
Supplementary_Fig3k	DL4	putMIP_LN7	16	0	0
Supplementary_Fig3k	DL5	putMIP_LN7	1	0	0
Supplementary_Fig3k	DM1	putMIP_LN7	471	52	11.0403
Supplementary_Fig3k	DM2	putMIP_LN7	182	3	1.64835
Supplementary_Fig3k	DM3	putMIP_LN7	526	43	8.1749
Supplementary_Fig3k	DM4	putMIP_LN7	30	4	13.3333
Supplementary_Fig3k	DM5	putMIP_LN7	0	0	0
Supplementary_Fig3k	DM6	putMIP_LN7	2	0	0
Supplementary_Fig3k	DP1l	putMIP_LN7	30	2	6.66667
Supplementary_Fig3k	DP1m	putMIP_LN7	423	36	8.51064
Supplementary_Fig3k	V	putMIP_LN7	371	29	7.81671
Supplementary_Fig3k	VA1d	putMIP_LN7	178	19	10.6742
Supplementary_Fig3k	VA1v	putMIP_LN7	6	0	0
Supplementary_Fig3k	VA2	putMIP_LN7	82	0	0
Supplementary_Fig3k	VA3	putMIP_LN7	0	0	0
Supplementary_Fig3k	VA4	putMIP_LN7	0	0	0
Supplementary_Fig3k	VA5	putMIP_LN7	0	0	0
Supplementary_Fig3k	VA6	putMIP_LN7	4	0	0
Supplementary_Fig3k	VA7l	putMIP_LN7	4	0	0
Supplementary_Fig3k	VA7m	putMIP_LN7	215	8	3.72093
Supplementary_Fig3k	VC1	putMIP_LN7	0	0	0
Supplementary_Fig3k	VC2	putMIP_LN7	3	0	0
Supplementary_Fig3k	VC3	putMIP_LN7	3	0	0
Supplementary_Fig3k	VC4	putMIP_LN7	337	38	11.276
Supplementary_Fig3k	VC5	putMIP_LN7	1	0	0
Supplementary_Fig3k	VL1	putMIP_LN7	0	0	0
Supplementary_Fig3k	VL2a	putMIP_LN7	0	0	0
Supplementary_Fig3k	VL2p	putMIP_LN7	0	0	0
Supplementary_Fig3k	VM1	putMIP_LN7	0	0	0
Supplementary_Fig3k	VM2	putMIP_LN7	12	2	16.6667
Supplementary_Fig3k	VM3	putMIP_LN7	5	0	0
Supplementary_Fig3k	VM4	putMIP_LN7	0	0	0
Supplementary_Fig3k	VM5d	putMIP_LN7	470	30	6.38298
Supplementary_Fig3k	VM5v	putMIP_LN7	27	2	7.40741
Supplementary_Fig3k	VM6	putMIP_LN7	0	0	0
Supplementary_Fig3k	VM7d	putMIP_LN7	47	1	2.12766
Supplementary_Fig3k	VM7v	putMIP_LN7	207	23	11.1111
Supplementary_Fig3k	VP1d	putMIP_LN7	110	14	12.7273
Supplementary_Fig3k	VP1l	putMIP_LN7	146	15	10.274
Supplementary_Fig3k	VP1m	putMIP_LN7	47	3	6.38298
Supplementary_Fig3k	VP2	putMIP_LN7	0	0	0
Supplementary_Fig3k	VP3	putMIP_LN7	14	3	21.4286
Supplementary_Fig3k	VP4	putMIP_LN7	1	0	0
Supplementary_Fig3k	VP5	putMIP_LN7	8	0	0
Supplementary_Fig3k	D	putMIP_LN8	3	0	0
Supplementary_Fig3k	DA1	putMIP_LN8	2	0	0
Supplementary_Fig3k	DA2	putMIP_LN8	156	2	1.28205
Supplementary_Fig3k	DA3	putMIP_LN8	1	0	0
Supplementary_Fig3k	DA4l	putMIP_LN8	6	0	0
Supplementary_Fig3k	DA4m	putMIP_LN8	27	0	0
Supplementary_Fig3k	DC1	putMIP_LN8	120	2	1.66667
Supplementary_Fig3k	DC2	putMIP_LN8	171	4	2.33918
Supplementary_Fig3k	DC3	putMIP_LN8	253	3	1.18577
Supplementary_Fig3k	DC4	putMIP_LN8	274	8	2.91971
Supplementary_Fig3k	DL1	putMIP_LN8	0	0	0
Supplementary_Fig3k	DL2d	putMIP_LN8	0	0	0
Supplementary_Fig3k	DL2v	putMIP_LN8	2	0	0
Supplementary_Fig3k	DL3	putMIP_LN8	1	0	0
Supplementary_Fig3k	DL4	putMIP_LN8	257	3	1.16732
Supplementary_Fig3k	DL5	putMIP_LN8	323	5	1.54799
Supplementary_Fig3k	DM1	putMIP_LN8	220	1	0.454545
Supplementary_Fig3k	DM2	putMIP_LN8	17	0	0
Supplementary_Fig3k	DM3	putMIP_LN8	37	0	0
Supplementary_Fig3k	DM4	putMIP_LN8	0	0	0
Supplementary_Fig3k	DM5	putMIP_LN8	123	0	0
Supplementary_Fig3k	DM6	putMIP_LN8	3	0	0
Supplementary_Fig3k	DP1l	putMIP_LN8	186	5	2.68817
Supplementary_Fig3k	DP1m	putMIP_LN8	398	6	1.50754
Supplementary_Fig3k	V	putMIP_LN8	5	0	0
Supplementary_Fig3k	VA1d	putMIP_LN8	0	0	0
Supplementary_Fig3k	VA1v	putMIP_LN8	163	1	0.613497
Supplementary_Fig3k	VA2	putMIP_LN8	184	1	0.543478
Supplementary_Fig3k	VA3	putMIP_LN8	0	0	0
Supplementary_Fig3k	VA4	putMIP_LN8	2	0	0
Supplementary_Fig3k	VA5	putMIP_LN8	206	1	0.485437
Supplementary_Fig3k	VA6	putMIP_LN8	0	0	0
Supplementary_Fig3k	VA7l	putMIP_LN8	10	0	0
Supplementary_Fig3k	VA7m	putMIP_LN8	153	1	0.653595
Supplementary_Fig3k	VC1	putMIP_LN8	76	0	0
Supplementary_Fig3k	VC2	putMIP_LN8	3	0	0
Supplementary_Fig3k	VC3	putMIP_LN8	260	2	0.769231
Supplementary_Fig3k	VC4	putMIP_LN8	28	1	3.57143
Supplementary_Fig3k	VC5	putMIP_LN8	77	0	0
Supplementary_Fig3k	VL1	putMIP_LN8	0	0	0
Supplementary_Fig3k	VL2a	putMIP_LN8	0	0	0
Supplementary_Fig3k	VL2p	putMIP_LN8	139	0	0
Supplementary_Fig3k	VM1	putMIP_LN8	0	0	0
Supplementary_Fig3k	VM2	putMIP_LN8	0	0	0
Supplementary_Fig3k	VM3	putMIP_LN8	4	0	0
Supplementary_Fig3k	VM4	putMIP_LN8	5	0	0
Supplementary_Fig3k	VM5d	putMIP_LN8	12	0	0
Supplementary_Fig3k	VM5v	putMIP_LN8	200	2	1
Supplementary_Fig3k	VM6	putMIP_LN8	157	0	0
Supplementary_Fig3k	VM7d	putMIP_LN8	15	0	0
Supplementary_Fig3k	VM7v	putMIP_LN8	127	4	3.14961
Supplementary_Fig3k	VP1d	putMIP_LN8	192	6	3.125
Supplementary_Fig3k	VP1l	putMIP_LN8	112	0	0
Supplementary_Fig3k	VP1m	putMIP_LN8	154	1	0.649351
Supplementary_Fig3k	VP2	putMIP_LN8	2	0	0
Supplementary_Fig3k	VP3	putMIP_LN8	16	0	0
Supplementary_Fig3k	VP4	putMIP_LN8	121	0	0
Supplementary_Fig3k	VP5	putMIP_LN8	2	0	0
Supplementary_Fig3k	D	putMIP_LN9	227	3	1.32159
Supplementary_Fig3k	DA1	putMIP_LN9	1204	17	1.41196
Supplementary_Fig3k	DA2	putMIP_LN9	1	0	0
Supplementary_Fig3k	DA3	putMIP_LN9	59	1	1.69492
Supplementary_Fig3k	DA4l	putMIP_LN9	4	0	0
Supplementary_Fig3k	DA4m	putMIP_LN9	53	0	0
Supplementary_Fig3k	DC1	putMIP_LN9	605	15	2.47934
Supplementary_Fig3k	DC2	putMIP_LN9	36	1	2.77778
Supplementary_Fig3k	DC3	putMIP_LN9	304	5	1.64474
Supplementary_Fig3k	DC4	putMIP_LN9	709	16	2.2567
Supplementary_Fig3k	DL1	putMIP_LN9	435	5	1.14943
Supplementary_Fig3k	DL2d	putMIP_LN9	321	0	0
Supplementary_Fig3k	DL2v	putMIP_LN9	305	5	1.63934
Supplementary_Fig3k	DL3	putMIP_LN9	1	0	0
Supplementary_Fig3k	DL4	putMIP_LN9	9	0	0
Supplementary_Fig3k	DL5	putMIP_LN9	277	5	1.80505
Supplementary_Fig3k	DM1	putMIP_LN9	0	0	0
Supplementary_Fig3k	DM2	putMIP_LN9	1	0	0
Supplementary_Fig3k	DM3	putMIP_LN9	8	0	0
Supplementary_Fig3k	DM4	putMIP_LN9	258	5	1.93798
Supplementary_Fig3k	DM5	putMIP_LN9	0	0	0
Supplementary_Fig3k	DM6	putMIP_LN9	2	0	0
Supplementary_Fig3k	DP1l	putMIP_LN9	14	0	0
Supplementary_Fig3k	DP1m	putMIP_LN9	14	0	0
Supplementary_Fig3k	V	putMIP_LN9	164	0	0
Supplementary_Fig3k	VA1d	putMIP_LN9	0	0	0
Supplementary_Fig3k	VA1v	putMIP_LN9	8	0	0
Supplementary_Fig3k	VA2	putMIP_LN9	331	1	0.302115
Supplementary_Fig3k	VA3	putMIP_LN9	0	0	0
Supplementary_Fig3k	VA4	putMIP_LN9	16	0	0
Supplementary_Fig3k	VA5	putMIP_LN9	200	1	0.5
Supplementary_Fig3k	VA6	putMIP_LN9	350	2	0.571429
Supplementary_Fig3k	VA7l	putMIP_LN9	4	0	0
Supplementary_Fig3k	VA7m	putMIP_LN9	2	0	0
Supplementary_Fig3k	VC1	putMIP_LN9	25	1	4
Supplementary_Fig3k	VC2	putMIP_LN9	330	3	0.909091
Supplementary_Fig3k	VC3	putMIP_LN9	184	2	1.08696
Supplementary_Fig3k	VC4	putMIP_LN9	0	0	0
Supplementary_Fig3k	VC5	putMIP_LN9	3	0	0
Supplementary_Fig3k	VL1	putMIP_LN9	369	3	0.813008
Supplementary_Fig3k	VL2a	putMIP_LN9	0	0	0
Supplementary_Fig3k	VL2p	putMIP_LN9	306	4	1.30719
Supplementary_Fig3k	VM1	putMIP_LN9	0	0	0
Supplementary_Fig3k	VM2	putMIP_LN9	1	0	0
Supplementary_Fig3k	VM3	putMIP_LN9	0	0	0
Supplementary_Fig3k	VM4	putMIP_LN9	1	0	0
Supplementary_Fig3k	VM5d	putMIP_LN9	8	0	0
Supplementary_Fig3k	VM5v	putMIP_LN9	411	2	0.486618
Supplementary_Fig3k	VM6	putMIP_LN9	39	0	0
Supplementary_Fig3k	VM7d	putMIP_LN9	2	0	0
Supplementary_Fig3k	VM7v	putMIP_LN9	72	0	0
Supplementary_Fig3k	VP1d	putMIP_LN9	134	1	0.746269
Supplementary_Fig3k	VP1l	putMIP_LN9	119	6	5.04202
Supplementary_Fig3k	VP1m	putMIP_LN9	107	3	2.80374
Supplementary_Fig3k	VP2	putMIP_LN9	260	3	1.15385
Supplementary_Fig3k	VP3	putMIP_LN9	5	0	0
Supplementary_Fig3k	VP4	putMIP_LN9	159	2	1.25786
Supplementary_Fig3k	VP5	putMIP_LN9	12	0	0
Supplementary_Fig3k	D	putMIP_LN10	805	69	8.57143
Supplementary_Fig3k	DA1	putMIP_LN10	246	16	6.50407
Supplementary_Fig3k	DA2	putMIP_LN10	2	0	0
Supplementary_Fig3k	DA3	putMIP_LN10	439	30	6.83371
Supplementary_Fig3k	DA4l	putMIP_LN10	0	0	0
Supplementary_Fig3k	DA4m	putMIP_LN10	4	0	0
Supplementary_Fig3k	DC1	putMIP_LN10	1	0	0
Supplementary_Fig3k	DC2	putMIP_LN10	254	21	8.26772
Supplementary_Fig3k	DC3	putMIP_LN10	1	0	0
Supplementary_Fig3k	DC4	putMIP_LN10	662	55	8.30816
Supplementary_Fig3k	DL1	putMIP_LN10	9	0	0
Supplementary_Fig3k	DL2d	putMIP_LN10	21	1	4.7619
Supplementary_Fig3k	DL2v	putMIP_LN10	150	15	10
Supplementary_Fig3k	DL3	putMIP_LN10	772	45	5.82902
Supplementary_Fig3k	DL4	putMIP_LN10	801	60	7.49064
Supplementary_Fig3k	DL5	putMIP_LN10	279	16	5.73477
Supplementary_Fig3k	DM1	putMIP_LN10	0	0	0
Supplementary_Fig3k	DM2	putMIP_LN10	0	0	0
Supplementary_Fig3k	DM3	putMIP_LN10	8	0	0
Supplementary_Fig3k	DM4	putMIP_LN10	0	0	0
Supplementary_Fig3k	DM5	putMIP_LN10	0	0	0
Supplementary_Fig3k	DM6	putMIP_LN10	400	40	10
Supplementary_Fig3k	DP1l	putMIP_LN10	150	15	10
Supplementary_Fig3k	DP1m	putMIP_LN10	567	49	8.64198
Supplementary_Fig3k	V	putMIP_LN10	2	0	0
Supplementary_Fig3k	VA1d	putMIP_LN10	0	0	0
Supplementary_Fig3k	VA1v	putMIP_LN10	0	0	0
Supplementary_Fig3k	VA2	putMIP_LN10	0	0	0
Supplementary_Fig3k	VA3	putMIP_LN10	358	17	4.7486
Supplementary_Fig3k	VA4	putMIP_LN10	60	4	6.66667
Supplementary_Fig3k	VA5	putMIP_LN10	20	0	0
Supplementary_Fig3k	VA6	putMIP_LN10	6	0	0
Supplementary_Fig3k	VA7l	putMIP_LN10	0	0	0
Supplementary_Fig3k	VA7m	putMIP_LN10	0	0	0
Supplementary_Fig3k	VC1	putMIP_LN10	0	0	0
Supplementary_Fig3k	VC2	putMIP_LN10	1	0	0
Supplementary_Fig3k	VC3	putMIP_LN10	131	17	12.9771
Supplementary_Fig3k	VC4	putMIP_LN10	0	0	0
Supplementary_Fig3k	VC5	putMIP_LN10	18	2	11.1111
Supplementary_Fig3k	VL1	putMIP_LN10	367	28	7.62943
Supplementary_Fig3k	VL2a	putMIP_LN10	287	16	5.57491
Supplementary_Fig3k	VL2p	putMIP_LN10	257	18	7.00389
Supplementary_Fig3k	VM1	putMIP_LN10	5	0	0
Supplementary_Fig3k	VM2	putMIP_LN10	0	0	0
Supplementary_Fig3k	VM3	putMIP_LN10	0	0	0
Supplementary_Fig3k	VM4	putMIP_LN10	18	1	5.55556
Supplementary_Fig3k	VM5d	putMIP_LN10	1	0	0
Supplementary_Fig3k	VM5v	putMIP_LN10	0	0	0
Supplementary_Fig3k	VM6	putMIP_LN10	208	4	1.92308
Supplementary_Fig3k	VM7d	putMIP_LN10	0	0	0
Supplementary_Fig3k	VM7v	putMIP_LN10	247	0	0
Supplementary_Fig3k	VP1d	putMIP_LN10	20	0	0
Supplementary_Fig3k	VP1l	putMIP_LN10	0	0	0
Supplementary_Fig3k	VP1m	putMIP_LN10	0	0	0
Supplementary_Fig3k	VP2	putMIP_LN10	0	0	0
Supplementary_Fig3k	VP3	putMIP_LN10	0	0	0
Supplementary_Fig3k	VP4	putMIP_LN10	0	0	0
Supplementary_Fig3k	VP5	putMIP_LN10	0	0	0
Supplementary_Fig3k	D	putMIP_LN11	29	0	0
Supplementary_Fig3k	DA1	putMIP_LN11	186	1	0.537634
Supplementary_Fig3k	DA2	putMIP_LN11	20	0	0
Supplementary_Fig3k	DA3	putMIP_LN11	192	2	1.04167
Supplementary_Fig3k	DA4l	putMIP_LN11	1	0	0
Supplementary_Fig3k	DA4m	putMIP_LN11	4	0	0
Supplementary_Fig3k	DC1	putMIP_LN11	1	0	0
Supplementary_Fig3k	DC2	putMIP_LN11	309	1	0.323625
Supplementary_Fig3k	DC3	putMIP_LN11	226	2	0.884956
Supplementary_Fig3k	DC4	putMIP_LN11	12	0	0
Supplementary_Fig3k	DL1	putMIP_LN11	143	1	0.699301
Supplementary_Fig3k	DL2d	putMIP_LN11	0	0	0
Supplementary_Fig3k	DL2v	putMIP_LN11	0	0	0
Supplementary_Fig3k	DL3	putMIP_LN11	0	0	0
Supplementary_Fig3k	DL4	putMIP_LN11	1	0	0
Supplementary_Fig3k	DL5	putMIP_LN11	14	0	0
Supplementary_Fig3k	DM1	putMIP_LN11	160	1	0.625
Supplementary_Fig3k	DM2	putMIP_LN11	363	5	1.37741
Supplementary_Fig3k	DM3	putMIP_LN11	1	0	0
Supplementary_Fig3k	DM4	putMIP_LN11	0	0	0
Supplementary_Fig3k	DM5	putMIP_LN11	0	0	0
Supplementary_Fig3k	DM6	putMIP_LN11	352	2	0.568182
Supplementary_Fig3k	DP1l	putMIP_LN11	0	0	0
Supplementary_Fig3k	DP1m	putMIP_LN11	96	0	0
Supplementary_Fig3k	V	putMIP_LN11	374	2	0.534759
Supplementary_Fig3k	VA1d	putMIP_LN11	4	0	0
Supplementary_Fig3k	VA1v	putMIP_LN11	53	0	0
Supplementary_Fig3k	VA2	putMIP_LN11	0	0	0
Supplementary_Fig3k	VA3	putMIP_LN11	199	1	0.502513
Supplementary_Fig3k	VA4	putMIP_LN11	51	0	0
Supplementary_Fig3k	VA5	putMIP_LN11	2	0	0
Supplementary_Fig3k	VA6	putMIP_LN11	5	0	0
Supplementary_Fig3k	VA7l	putMIP_LN11	5	0	0
Supplementary_Fig3k	VA7m	putMIP_LN11	5	0	0
Supplementary_Fig3k	VC1	putMIP_LN11	174	1	0.574713
Supplementary_Fig3k	VC2	putMIP_LN11	0	0	0
Supplementary_Fig3k	VC3	putMIP_LN11	439	1	0.22779
Supplementary_Fig3k	VC4	putMIP_LN11	2	0	0
Supplementary_Fig3k	VC5	putMIP_LN11	174	3	1.72414
Supplementary_Fig3k	VL1	putMIP_LN11	147	0	0
Supplementary_Fig3k	VL2a	putMIP_LN11	0	0	0
Supplementary_Fig3k	VL2p	putMIP_LN11	0	0	0
Supplementary_Fig3k	VM1	putMIP_LN11	58	0	0
Supplementary_Fig3k	VM2	putMIP_LN11	4	0	0
Supplementary_Fig3k	VM3	putMIP_LN11	1	0	0
Supplementary_Fig3k	VM4	putMIP_LN11	83	1	1.20482
Supplementary_Fig3k	VM5d	putMIP_LN11	17	1	5.88235
Supplementary_Fig3k	VM5v	putMIP_LN11	0	0	0
Supplementary_Fig3k	VM6	putMIP_LN11	137	0	0
Supplementary_Fig3k	VM7d	putMIP_LN11	106	1	0.943396
Supplementary_Fig3k	VM7v	putMIP_LN11	161	4	2.48447
Supplementary_Fig3k	VP1d	putMIP_LN11	97	1	1.03093
Supplementary_Fig3k	VP1l	putMIP_LN11	2	0	0
Supplementary_Fig3k	VP1m	putMIP_LN11	117	0	0
Supplementary_Fig3k	VP2	putMIP_LN11	30	0	0
Supplementary_Fig3k	VP3	putMIP_LN11	0	0	0
Supplementary_Fig3k	VP4	putMIP_LN11	28	0	0
Supplementary_Fig3k	VP5	putMIP_LN11	162	1	0.617284
Supplementary_Fig3k	D	putMIP_LN12	1	0	0
Supplementary_Fig3k	DA1	putMIP_LN12	1	0	0
Supplementary_Fig3k	DA2	putMIP_LN12	0	0	0
Supplementary_Fig3k	DA3	putMIP_LN12	0	0	0
Supplementary_Fig3k	DA4l	putMIP_LN12	4	0	0
Supplementary_Fig3k	DA4m	putMIP_LN12	16	1	6.25
Supplementary_Fig3k	DC1	putMIP_LN12	285	27	9.47368
Supplementary_Fig3k	DC2	putMIP_LN12	144	16	11.1111
Supplementary_Fig3k	DC3	putMIP_LN12	273	19	6.95971
Supplementary_Fig3k	DC4	putMIP_LN12	14	0	0
Supplementary_Fig3k	DL1	putMIP_LN12	1	0	0
Supplementary_Fig3k	DL2d	putMIP_LN12	8	0	0
Supplementary_Fig3k	DL2v	putMIP_LN12	416	38	9.13462
Supplementary_Fig3k	DL3	putMIP_LN12	0	0	0
Supplementary_Fig3k	DL4	putMIP_LN12	16	2	12.5
Supplementary_Fig3k	DL5	putMIP_LN12	392	31	7.90816
Supplementary_Fig3k	DM1	putMIP_LN12	554	48	8.66426
Supplementary_Fig3k	DM2	putMIP_LN12	153	10	6.53595
Supplementary_Fig3k	DM3	putMIP_LN12	18	2	11.1111
Supplementary_Fig3k	DM4	putMIP_LN12	808	90	11.1386
Supplementary_Fig3k	DM5	putMIP_LN12	0	0	0
Supplementary_Fig3k	DM6	putMIP_LN12	443	33	7.44921
Supplementary_Fig3k	DP1l	putMIP_LN12	0	0	0
Supplementary_Fig3k	DP1m	putMIP_LN12	148	9	6.08108
Supplementary_Fig3k	V	putMIP_LN12	0	0	0
Supplementary_Fig3k	VA1d	putMIP_LN12	1	0	0
Supplementary_Fig3k	VA1v	putMIP_LN12	363	14	3.85675
Supplementary_Fig3k	VA2	putMIP_LN12	0	0	0
Supplementary_Fig3k	VA3	putMIP_LN12	112	9	8.03571
Supplementary_Fig3k	VA4	putMIP_LN12	485	19	3.91753
Supplementary_Fig3k	VA5	putMIP_LN12	1	0	0
Supplementary_Fig3k	VA6	putMIP_LN12	326	18	5.52147
Supplementary_Fig3k	VA7l	putMIP_LN12	0	0	0
Supplementary_Fig3k	VA7m	putMIP_LN12	0	0	0
Supplementary_Fig3k	VC1	putMIP_LN12	45	8	17.7778
Supplementary_Fig3k	VC2	putMIP_LN12	2	1	50
Supplementary_Fig3k	VC3	putMIP_LN12	367	40	10.8992
Supplementary_Fig3k	VC4	putMIP_LN12	1	0	0
Supplementary_Fig3k	VC5	putMIP_LN12	221	16	7.23982
Supplementary_Fig3k	VL1	putMIP_LN12	0	0	0
Supplementary_Fig3k	VL2a	putMIP_LN12	115	0	0
Supplementary_Fig3k	VL2p	putMIP_LN12	612	53	8.66013
Supplementary_Fig3k	VM1	putMIP_LN12	4	0	0
Supplementary_Fig3k	VM2	putMIP_LN12	8	0	0
Supplementary_Fig3k	VM3	putMIP_LN12	2	0	0
Supplementary_Fig3k	VM4	putMIP_LN12	1	0	0
Supplementary_Fig3k	VM5d	putMIP_LN12	304	8	2.63158
Supplementary_Fig3k	VM5v	putMIP_LN12	389	31	7.96915
Supplementary_Fig3k	VM6	putMIP_LN12	47	5	10.6383
Supplementary_Fig3k	VM7d	putMIP_LN12	293	29	9.89761
Supplementary_Fig3k	VM7v	putMIP_LN12	6	0	0
Supplementary_Fig3k	VP1d	putMIP_LN12	230	21	9.13043
Supplementary_Fig3k	VP1l	putMIP_LN12	1	0	0
Supplementary_Fig3k	VP1m	putMIP_LN12	2	0	0
Supplementary_Fig3k	VP2	putMIP_LN12	0	0	0
Supplementary_Fig3k	VP3	putMIP_LN12	0	0	0
Supplementary_Fig3k	VP4	putMIP_LN12	74	7	9.45946
Supplementary_Fig3k	VP5	putMIP_LN12	0	0	0
Supplementary_Fig3k	D	putMIP_LN13	181	1	0.552486
Supplementary_Fig3k	DA1	putMIP_LN13	0	0	0
Supplementary_Fig3k	DA2	putMIP_LN13	75	1	1.33333
Supplementary_Fig3k	DA3	putMIP_LN13	0	0	0
Supplementary_Fig3k	DA4l	putMIP_LN13	1	0	0
Supplementary_Fig3k	DA4m	putMIP_LN13	31	0	0
Supplementary_Fig3k	DC1	putMIP_LN13	1	0	0
Supplementary_Fig3k	DC2	putMIP_LN13	0	0	0
Supplementary_Fig3k	DC3	putMIP_LN13	4	1	25
Supplementary_Fig3k	DC4	putMIP_LN13	10	0	0
Supplementary_Fig3k	DL1	putMIP_LN13	0	0	0
Supplementary_Fig3k	DL2d	putMIP_LN13	9	0	0
Supplementary_Fig3k	DL2v	putMIP_LN13	105	1	0.952381
Supplementary_Fig3k	DL3	putMIP_LN13	0	0	0
Supplementary_Fig3k	DL4	putMIP_LN13	0	0	0
Supplementary_Fig3k	DL5	putMIP_LN13	7	0	0
Supplementary_Fig3k	DM1	putMIP_LN13	626	9	1.4377
Supplementary_Fig3k	DM2	putMIP_LN13	225	2	0.888889
Supplementary_Fig3k	DM3	putMIP_LN13	354	7	1.9774
Supplementary_Fig3k	DM4	putMIP_LN13	68	1	1.47059
Supplementary_Fig3k	DM5	putMIP_LN13	0	0	0
Supplementary_Fig3k	DM6	putMIP_LN13	1	0	0
Supplementary_Fig3k	DP1l	putMIP_LN13	238	6	2.52101
Supplementary_Fig3k	DP1m	putMIP_LN13	399	6	1.50376
Supplementary_Fig3k	V	putMIP_LN13	105	0	0
Supplementary_Fig3k	VA1d	putMIP_LN13	0	0	0
Supplementary_Fig3k	VA1v	putMIP_LN13	4	0	0
Supplementary_Fig3k	VA2	putMIP_LN13	0	0	0
Supplementary_Fig3k	VA3	putMIP_LN13	221	5	2.26244
Supplementary_Fig3k	VA4	putMIP_LN13	2	1	50
Supplementary_Fig3k	VA5	putMIP_LN13	0	0	0
Supplementary_Fig3k	VA6	putMIP_LN13	275	1	0.363636
Supplementary_Fig3k	VA7l	putMIP_LN13	0	0	0
Supplementary_Fig3k	VA7m	putMIP_LN13	0	0	0
Supplementary_Fig3k	VC1	putMIP_LN13	4	0	0
Supplementary_Fig3k	VC2	putMIP_LN13	1	0	0
Supplementary_Fig3k	VC3	putMIP_LN13	16	0	0
Supplementary_Fig3k	VC4	putMIP_LN13	0	0	0
Supplementary_Fig3k	VC5	putMIP_LN13	140	0	0
Supplementary_Fig3k	VL1	putMIP_LN13	286	4	1.3986
Supplementary_Fig3k	VL2a	putMIP_LN13	640	4	0.625
Supplementary_Fig3k	VL2p	putMIP_LN13	349	6	1.7192
Supplementary_Fig3k	VM1	putMIP_LN13	3	0	0
Supplementary_Fig3k	VM2	putMIP_LN13	1	0	0
Supplementary_Fig3k	VM3	putMIP_LN13	0	0	0
Supplementary_Fig3k	VM4	putMIP_LN13	0	0	0
Supplementary_Fig3k	VM5d	putMIP_LN13	0	0	0
Supplementary_Fig3k	VM5v	putMIP_LN13	0	0	0
Supplementary_Fig3k	VM6	putMIP_LN13	153	4	2.61438
Supplementary_Fig3k	VM7d	putMIP_LN13	335	3	0.895522
Supplementary_Fig3k	VM7v	putMIP_LN13	58	0	0
Supplementary_Fig3k	VP1d	putMIP_LN13	14	1	7.14286
Supplementary_Fig3k	VP1l	putMIP_LN13	2	0	0
Supplementary_Fig3k	VP1m	putMIP_LN13	4	0	0
Supplementary_Fig3k	VP2	putMIP_LN13	0	0	0
Supplementary_Fig3k	VP3	putMIP_LN13	0	0	0
Supplementary_Fig3k	VP4	putMIP_LN13	1	0	0
Supplementary_Fig3k	VP5	putMIP_LN13	1	0	0
Supplementary_Fig3k	D	putMIP_LN14	110	0	0
Supplementary_Fig3k	DA1	putMIP_LN14	173	2	1.15607
Supplementary_Fig3k	DA2	putMIP_LN14	0	0	0
Supplementary_Fig3k	DA3	putMIP_LN14	1	0	0
Supplementary_Fig3k	DA4l	putMIP_LN14	0	0	0
Supplementary_Fig3k	DA4m	putMIP_LN14	24	0	0
Supplementary_Fig3k	DC1	putMIP_LN14	190	4	2.10526
Supplementary_Fig3k	DC2	putMIP_LN14	160	5	3.125
Supplementary_Fig3k	DC3	putMIP_LN14	0	0	0
Supplementary_Fig3k	DC4	putMIP_LN14	378	9	2.38095
Supplementary_Fig3k	DL1	putMIP_LN14	188	3	1.59574
Supplementary_Fig3k	DL2d	putMIP_LN14	174	3	1.72414
Supplementary_Fig3k	DL2v	putMIP_LN14	2	0	0
Supplementary_Fig3k	DL3	putMIP_LN14	0	0	0
Supplementary_Fig3k	DL4	putMIP_LN14	3	0	0
Supplementary_Fig3k	DL5	putMIP_LN14	233	1	0.429185
Supplementary_Fig3k	DM1	putMIP_LN14	200	0	0
Supplementary_Fig3k	DM2	putMIP_LN14	141	0	0
Supplementary_Fig3k	DM3	putMIP_LN14	224	0	0
Supplementary_Fig3k	DM4	putMIP_LN14	313	8	2.55591
Supplementary_Fig3k	DM5	putMIP_LN14	0	0	0
Supplementary_Fig3k	DM6	putMIP_LN14	2	0	0
Supplementary_Fig3k	DP1l	putMIP_LN14	0	0	0
Supplementary_Fig3k	DP1m	putMIP_LN14	279	0	0
Supplementary_Fig3k	V	putMIP_LN14	23	0	0
Supplementary_Fig3k	VA1d	putMIP_LN14	0	0	0
Supplementary_Fig3k	VA1v	putMIP_LN14	41	0	0
Supplementary_Fig3k	VA2	putMIP_LN14	163	0	0
Supplementary_Fig3k	VA3	putMIP_LN14	23	0	0
Supplementary_Fig3k	VA4	putMIP_LN14	17	0	0
Supplementary_Fig3k	VA5	putMIP_LN14	88	3	3.40909
Supplementary_Fig3k	VA6	putMIP_LN14	315	3	0.952381
Supplementary_Fig3k	VA7l	putMIP_LN14	273	2	0.732601
Supplementary_Fig3k	VA7m	putMIP_LN14	206	0	0
Supplementary_Fig3k	VC1	putMIP_LN14	180	5	2.77778
Supplementary_Fig3k	VC2	putMIP_LN14	65	0	0
Supplementary_Fig3k	VC3	putMIP_LN14	136	4	2.94118
Supplementary_Fig3k	VC4	putMIP_LN14	6	0	0
Supplementary_Fig3k	VC5	putMIP_LN14	44	0	0
Supplementary_Fig3k	VL1	putMIP_LN14	83	0	0
Supplementary_Fig3k	VL2a	putMIP_LN14	349	1	0.286533
Supplementary_Fig3k	VL2p	putMIP_LN14	1	0	0
Supplementary_Fig3k	VM1	putMIP_LN14	0	0	0
Supplementary_Fig3k	VM2	putMIP_LN14	0	0	0
Supplementary_Fig3k	VM3	putMIP_LN14	124	0	0
Supplementary_Fig3k	VM4	putMIP_LN14	3	0	0
Supplementary_Fig3k	VM5d	putMIP_LN14	194	1	0.515464
Supplementary_Fig3k	VM5v	putMIP_LN14	3	0	0
Supplementary_Fig3k	VM6	putMIP_LN14	0	0	0
Supplementary_Fig3k	VM7d	putMIP_LN14	92	1	1.08696
Supplementary_Fig3k	VM7v	putMIP_LN14	189	4	2.1164
Supplementary_Fig3k	VP1d	putMIP_LN14	74	0	0
Supplementary_Fig3k	VP1l	putMIP_LN14	54	0	0
Supplementary_Fig3k	VP1m	putMIP_LN14	390	3	0.769231
Supplementary_Fig3k	VP2	putMIP_LN14	1	0	0
Supplementary_Fig3k	VP3	putMIP_LN14	0	0	0
Supplementary_Fig3k	VP4	putMIP_LN14	224	4	1.78571
Supplementary_Fig3k	VP5	putMIP_LN14	2	0	0

## Sheet: Supplementary Figure 5
figure	reference	matingstat	animal	sex	olf_appendage	measurement	costain
Supplementary_Fig5d	TS181217i1i	mated	mf1_	female	antennae	0	NA
Supplementary_Fig5d	TS190519B1	mated	mf2_	female	antennae	0	NA
Supplementary_Fig5d	TS190519B2	mated	mf3_	female	antennae	0	NA
Supplementary_Fig5d	TS190519B3	mated	mf4_	female	antennae	1	NA
Supplementary_Fig5d	TS190519B4	mated	mf5_	female	antennae	0	NA
Supplementary_Fig5d	TS181217D3	virgin	vf1_	female	antennae	0	NA
Supplementary_Fig5d	TS181217D5	virgin	vf2_	female	antennae	0	NA
Supplementary_Fig5d	TS190519C1	virgin	vf3_	female	antennae	0	NA
Supplementary_Fig5d	TS190519C2	virgin	vf4_	female	antennae	0	NA
Supplementary_Fig5d	TS190519C3	virgin	vf5_	female	antennae	0	NA
Supplementary_Fig5d	TS181217E1	NA	m1_	male	antennae	0	NA
Supplementary_Fig5d	TS181217E3	NA	m2_	male	antennae	0	NA
Supplementary_Fig5d	TS190519A1	NA	m3_	male	antennae	2.5	NA
Supplementary_Fig5d	TS190519A2	NA	m4_	male	antennae	11	NA
Supplementary_Fig5d	TS190519A3	NA	m5_	male	antennae	2	NA
Supplementary_Fig5d	TS190519A4	NA	m6_	male	antennae	7	NA
Supplementary_Fig5d	TS181217i1i	mated	mf1_	female	maxpalp	0	NA
Supplementary_Fig5d	TS190519B1	mated	mf2_	female	maxpalp	0	NA
Supplementary_Fig5d	TS190519B2	mated	mf3_	female	maxpalp	0	NA
Supplementary_Fig5d	TS190519B3	mated	mf4_	female	maxpalp	0	NA
Supplementary_Fig5d	TS190519B4	mated	mf5_	female	maxpalp	2	NA
Supplementary_Fig5d	TS181217D3	virgin	vf1_	female	maxpalp	0	NA
Supplementary_Fig5d	TS181217D5	virgin	vf2_	female	maxpalp	0	NA
Supplementary_Fig5d	TS190519C1	virgin	vf3_	female	maxpalp	0	NA
Supplementary_Fig5d	TS190519C2	virgin	vf4_	female	maxpalp	0	NA
Supplementary_Fig5d	TS190519C3	virgin	vf5_	female	maxpalp	0	NA
Supplementary_Fig5d	TS181217E1	NA	m1_	male	maxpalp	0	NA
Supplementary_Fig5d	TS181217E3	NA	m2_	male	maxpalp	0	NA
Supplementary_Fig5d	TS190519A1	NA	m3_	male	maxpalp	0	NA
Supplementary_Fig5d	TS190519A2	NA	m4_	male	maxpalp	1	NA
Supplementary_Fig5d	TS190519A3	NA	m5_	male	maxpalp	0	NA
Supplementary_Fig5d	TS190519A4	NA	m6_	male	maxpalp	0	NA
Supplementary_Fig5h	TS181205F1	mated	mf1_	female	NA	4	vglutLA
Supplementary_Fig5h	TS181205F2	mated	mf2_	female	NA	4	vglutLA
Supplementary_Fig5h	TS181205F3	mated	mf3_	female	NA	4	vglutLA
Supplementary_Fig5h	TS181205F4	mated	mf4_	female	NA	4.5	vglutLA
Supplementary_Fig5h	TS181205F5	mated	mf5_	female	NA	5	vglutLA
Supplementary_Fig5h	TS181205F6	mated	mf6_	female	NA	4.5	vglutLA
Supplementary_Fig5h	TS181205F7	mated	mf7_	female	NA	5	vglutLA
Supplementary_Fig5h	TS181205D1	virgin	vf1_	female	NA	5	vglutLA
Supplementary_Fig5h	TS181205D2	virgin	vf2_	female	NA	7	vglutLA
Supplementary_Fig5h	TS181205D3	virgin	vf3_	female	NA	7	vglutLA
Supplementary_Fig5h	TS181205D4	virgin	vf4_	female	NA	4	vglutLA
Supplementary_Fig5h	TS181205D5	virgin	vf5_	female	NA	3.5	vglutLA
Supplementary_Fig5h	TS181205D6	virgin	vf6_	female	NA	5	vglutLA
Supplementary_Fig5h	TS181205D7	virgin	vf7_	female	NA	4	vglutLA
Supplementary_Fig5h	TS181205D8	virgin	vf8_	female	NA	4.5	vglutLA
Supplementary_Fig5h	TS181205E1	NA	m1_	male	NA	5	vglutLA
Supplementary_Fig5h	TS181205E2	NA	m2_	male	NA	5.5	vglutLA
Supplementary_Fig5h	TS181205E3	NA	m3_	male	NA	5	vglutLA
Supplementary_Fig5h	TS181205E4	NA	m4_	male	NA	7	vglutLA
Supplementary_Fig5h	TS181205E5	NA	m5_	male	NA	5	vglutLA
Supplementary_Fig5h	TS181205E6	NA	m6_	male	NA	6	vglutLA
Supplementary_Fig5h	TS181205E7	NA	m7_	male	NA	4.5	vglutLA
Supplementary_Fig5h	TS181205E8	NA	m8_	male	NA	3.5	vglutLA

## Sheet: Supplementary Figure 7
figure	glomerulus	sex	animal	indicator	measurement
Supplementary_Fig7e	D	male	m1_	sytGFP	0.579559
Supplementary_Fig7e	DA1	male	m1_	sytGFP	0.30527
Supplementary_Fig7e	DA2	male	m1_	sytGFP	0.441852
Supplementary_Fig7e	DA3	male	m1_	sytGFP	0.677446
Supplementary_Fig7e	DA4	male	m1_	sytGFP	0.671195
Supplementary_Fig7e	DC1	male	m1_	sytGFP	0.660191
Supplementary_Fig7e	DC2	male	m1_	sytGFP	0.649744
Supplementary_Fig7e	DC3	male	m1_	sytGFP	0.743983
Supplementary_Fig7e	DL1	male	m1_	sytGFP	0.579325
Supplementary_Fig7e	DL2d	male	m1_	sytGFP	0.508076
Supplementary_Fig7e	DL2v	male	m1_	sytGFP	1
Supplementary_Fig7e	DL3	male	m1_	sytGFP	0.429208
Supplementary_Fig7e	DL4	male	m1_	sytGFP	0.874958
Supplementary_Fig7e	DL5	male	m1_	sytGFP	0.622857
Supplementary_Fig7e	DM1	male	m1_	sytGFP	0.794346
Supplementary_Fig7e	DM2	male	m1_	sytGFP	0.729565
Supplementary_Fig7e	DM3	male	m1_	sytGFP	0.52606
Supplementary_Fig7e	DM4	male	m1_	sytGFP	0.413587
Supplementary_Fig7e	DM5	male	m1_	sytGFP	0.680421
Supplementary_Fig7e	DM6	male	m1_	sytGFP	0.440987
Supplementary_Fig7e	DP1m	male	m1_	sytGFP	0.44329
Supplementary_Fig7e	DP1l	male	m1_	sytGFP	0.831415
Supplementary_Fig7e	V	male	m1_	sytGFP	0.69056
Supplementary_Fig7e	VA1D	male	m1_	sytGFP	0.951877
Supplementary_Fig7e	VA1V	male	m1_	sytGFP	0.848849
Supplementary_Fig7e	VA2	male	m1_	sytGFP	0.369062
Supplementary_Fig7e	VA3	male	m1_	sytGFP	0.850108
Supplementary_Fig7e	VA4	male	m1_	sytGFP	0.498356
Supplementary_Fig7e	VA5	male	m1_	sytGFP	0.989946
Supplementary_Fig7e	VA6	male	m1_	sytGFP	0.542657
Supplementary_Fig7e	VA7l	male	m1_	sytGFP	0.637479
Supplementary_Fig7e	VA7m	male	m1_	sytGFP	0.895193
Supplementary_Fig7e	VC1	male	m1_	sytGFP	0.499064
Supplementary_Fig7e	VC2	male	m1_	sytGFP	0.993891
Supplementary_Fig7e	VC3	male	m1_	sytGFP	0.457359
Supplementary_Fig7e	VC5	male	m1_	sytGFP	0.80647
Supplementary_Fig7e	VL1	male	m1_	sytGFP	0.363081
Supplementary_Fig7e	VL2a	male	m1_	sytGFP	0.510018
Supplementary_Fig7e	VL2p	male	m1_	sytGFP	0.834787
Supplementary_Fig7e	VM1	male	m1_	sytGFP	0.769736
Supplementary_Fig7e	VM2	male	m1_	sytGFP	0.421615
Supplementary_Fig7e	VM3	male	m1_	sytGFP	0.425718
Supplementary_Fig7e	VM4	male	m1_	sytGFP	0.48941
Supplementary_Fig7e	VM5	male	m1_	sytGFP	0.494314
Supplementary_Fig7e	VM6	male	m1_	sytGFP	0.423322
Supplementary_Fig7e	VM7	male	m1_	sytGFP	0.771502
Supplementary_Fig7e	D	male	m2_	sytGFP	0.739063
Supplementary_Fig7e	DA1	male	m2_	sytGFP	0.43923
Supplementary_Fig7e	DA2	male	m2_	sytGFP	0.727327
Supplementary_Fig7e	DA3	male	m2_	sytGFP	0.719877
Supplementary_Fig7e	DA4	male	m2_	sytGFP	0.712331
Supplementary_Fig7e	DC1	male	m2_	sytGFP	0.729292
Supplementary_Fig7e	DC2	male	m2_	sytGFP	0.618722
Supplementary_Fig7e	DC3	male	m2_	sytGFP	0.645742
Supplementary_Fig7e	DL1	male	m2_	sytGFP	0.565495
Supplementary_Fig7e	DL2d	male	m2_	sytGFP	0.539784
Supplementary_Fig7e	DL2v	male	m2_	sytGFP	0.586956
Supplementary_Fig7e	DL3	male	m2_	sytGFP	0.621459
Supplementary_Fig7e	DL4	male	m2_	sytGFP	0.700525
Supplementary_Fig7e	DL5	male	m2_	sytGFP	0.615274
Supplementary_Fig7e	DM1	male	m2_	sytGFP	0.492169
Supplementary_Fig7e	DM2	male	m2_	sytGFP	0.543004
Supplementary_Fig7e	DM3	male	m2_	sytGFP	0.673454
Supplementary_Fig7e	DM4	male	m2_	sytGFP	0.528144
Supplementary_Fig7e	DM5	male	m2_	sytGFP	0.58659
Supplementary_Fig7e	DM6	male	m2_	sytGFP	0.69185
Supplementary_Fig7e	DP1m	male	m2_	sytGFP	0.56818
Supplementary_Fig7e	DP1l	male	m2_	sytGFP	0.54632
Supplementary_Fig7e	V	male	m2_	sytGFP	0.43945
Supplementary_Fig7e	VA1D	male	m2_	sytGFP	0.594223
Supplementary_Fig7e	VA1V	male	m2_	sytGFP	0.600629
Supplementary_Fig7e	VA2	male	m2_	sytGFP	0.628352
Supplementary_Fig7e	VA3	male	m2_	sytGFP	0.601717
Supplementary_Fig7e	VA4	male	m2_	sytGFP	0.487931
Supplementary_Fig7e	VA5	male	m2_	sytGFP	0.604876
Supplementary_Fig7e	VA6	male	m2_	sytGFP	0.599586
Supplementary_Fig7e	VA7l	male	m2_	sytGFP	0.73392
Supplementary_Fig7e	VA7m	male	m2_	sytGFP	0.678724
Supplementary_Fig7e	VC1	male	m2_	sytGFP	0.590596
Supplementary_Fig7e	VC2	male	m2_	sytGFP	0.644152
Supplementary_Fig7e	VC3	male	m2_	sytGFP	0.59285
Supplementary_Fig7e	VC5	male	m2_	sytGFP	0.581977
Supplementary_Fig7e	VL1	male	m2_	sytGFP	0.425595
Supplementary_Fig7e	VL2a	male	m2_	sytGFP	0.544077
Supplementary_Fig7e	VL2p	male	m2_	sytGFP	0.539839
Supplementary_Fig7e	VM1	male	m2_	sytGFP	0.495546
Supplementary_Fig7e	VM2	male	m2_	sytGFP	0.627466
Supplementary_Fig7e	VM3	male	m2_	sytGFP	0.588527
Supplementary_Fig7e	VM4	male	m2_	sytGFP	0.583576
Supplementary_Fig7e	VM5	male	m2_	sytGFP	0.757709
Supplementary_Fig7e	VM6	male	m2_	sytGFP	0.463951
Supplementary_Fig7e	VM7	male	m2_	sytGFP	0.542227
Supplementary_Fig7e	D	male	m3_	sytGFP	0.81869
Supplementary_Fig7e	DA1	male	m3_	sytGFP	0.711699
Supplementary_Fig7e	DA2	male	m3_	sytGFP	0.701095
Supplementary_Fig7e	DA3	male	m3_	sytGFP	0.957172
Supplementary_Fig7e	DA4	male	m3_	sytGFP	0.860835
Supplementary_Fig7e	DC1	male	m3_	sytGFP	0.954147
Supplementary_Fig7e	DC2	male	m3_	sytGFP	0.840913
Supplementary_Fig7e	DC3	male	m3_	sytGFP	0.940858
Supplementary_Fig7e	DL1	male	m3_	sytGFP	0.869122
Supplementary_Fig7e	DL2d	male	m3_	sytGFP	0.942
Supplementary_Fig7e	DL2v	male	m3_	sytGFP	0.560158
Supplementary_Fig7e	DL3	male	m3_	sytGFP	0.677886
Supplementary_Fig7e	DL4	male	m3_	sytGFP	0.595338
Supplementary_Fig7e	DL5	male	m3_	sytGFP	0.938244
Supplementary_Fig7e	DM1	male	m3_	sytGFP	0.39712
Supplementary_Fig7e	DM2	male	m3_	sytGFP	0.410487
Supplementary_Fig7e	DM3	male	m3_	sytGFP	0.883276
Supplementary_Fig7e	DM4	male	m3_	sytGFP	0.819403
Supplementary_Fig7e	DM5	male	m3_	sytGFP	0.466462
Supplementary_Fig7e	DM6	male	m3_	sytGFP	0.721731
Supplementary_Fig7e	DP1m	male	m3_	sytGFP	0.747812
Supplementary_Fig7e	DP1l	male	m3_	sytGFP	0.418793
Supplementary_Fig7e	V	male	m3_	sytGFP	0.394072
Supplementary_Fig7e	VA1D	male	m3_	sytGFP	0.539493
Supplementary_Fig7e	VA1V	male	m3_	sytGFP	0.528353
Supplementary_Fig7e	VA2	male	m3_	sytGFP	0.70012
Supplementary_Fig7e	VA3	male	m3_	sytGFP	0.59794
Supplementary_Fig7e	VA4	male	m3_	sytGFP	0.806897
Supplementary_Fig7e	VA5	male	m3_	sytGFP	0.629035
Supplementary_Fig7e	VA6	male	m3_	sytGFP	0.751025
Supplementary_Fig7e	VA7l	male	m3_	sytGFP	0.824083
Supplementary_Fig7e	VA7m	male	m3_	sytGFP	0.631046
Supplementary_Fig7e	VC1	male	m3_	sytGFP	0.810625
Supplementary_Fig7e	VC2	male	m3_	sytGFP	0.628017
Supplementary_Fig7e	VC3	male	m3_	sytGFP	0.928606
Supplementary_Fig7e	VC5	male	m3_	sytGFP	0.453179
Supplementary_Fig7e	VL1	male	m3_	sytGFP	0.572279
Supplementary_Fig7e	VL2a	male	m3_	sytGFP	0.816695
Supplementary_Fig7e	VL2p	male	m3_	sytGFP	0.498423
Supplementary_Fig7e	VM1	male	m3_	sytGFP	0.482143
Supplementary_Fig7e	VM2	male	m3_	sytGFP	0.78674
Supplementary_Fig7e	VM3	male	m3_	sytGFP	0.846999
Supplementary_Fig7e	VM4	male	m3_	sytGFP	0.772001
Supplementary_Fig7e	VM5	male	m3_	sytGFP	0.891741
Supplementary_Fig7e	VM6	male	m3_	sytGFP	0.625736
Supplementary_Fig7e	VM7	male	m3_	sytGFP	0.450455
Supplementary_Fig7e	D	female	f1_	sytGFP	0.948835
Supplementary_Fig7e	DA1	female	f1_	sytGFP	0.706668
Supplementary_Fig7e	DA2	female	f1_	sytGFP	0.821783
Supplementary_Fig7e	DA3	female	f1_	sytGFP	1
Supplementary_Fig7e	DA4	female	f1_	sytGFP	0.868604
Supplementary_Fig7e	DC1	female	f1_	sytGFP	0.926101
Supplementary_Fig7e	DC2	female	f1_	sytGFP	0.83458
Supplementary_Fig7e	DC3	female	f1_	sytGFP	0.963239
Supplementary_Fig7e	DL1	female	f1_	sytGFP	0.869096
Supplementary_Fig7e	DL2d	female	f1_	sytGFP	0.967608
Supplementary_Fig7e	DL2v	female	f1_	sytGFP	0.318853
Supplementary_Fig7e	DL3	female	f1_	sytGFP	0.754928
Supplementary_Fig7e	DL4	female	f1_	sytGFP	0.336402
Supplementary_Fig7e	DL5	female	f1_	sytGFP	0.902708
Supplementary_Fig7e	DM1	female	f1_	sytGFP	0.285816
Supplementary_Fig7e	DM2	female	f1_	sytGFP	0.238488
Supplementary_Fig7e	DM3	female	f1_	sytGFP	0.81487
Supplementary_Fig7e	DM4	female	f1_	sytGFP	0.768805
Supplementary_Fig7e	DM5	female	f1_	sytGFP	0.174422
Supplementary_Fig7e	DM6	female	f1_	sytGFP	0.713795
Supplementary_Fig7e	DP1m	female	f1_	sytGFP	0.760557
Supplementary_Fig7e	DP1l	female	f1_	sytGFP	0.295695
Supplementary_Fig7e	V	female	f1_	sytGFP	0.208139
Supplementary_Fig7e	VA1D	female	f1_	sytGFP	0.168402
Supplementary_Fig7e	VA1V	female	f1_	sytGFP	0.184628
Supplementary_Fig7e	VA2	female	f1_	sytGFP	0.760128
Supplementary_Fig7e	VA3	female	f1_	sytGFP	0.287482
Supplementary_Fig7e	VA4	female	f1_	sytGFP	0.966635
Supplementary_Fig7e	VA5	female	f1_	sytGFP	0.2389
Supplementary_Fig7e	VA6	female	f1_	sytGFP	0.813311
Supplementary_Fig7e	VA7l	female	f1_	sytGFP	0.884043
Supplementary_Fig7e	VA7m	female	f1_	sytGFP	0.26688
Supplementary_Fig7e	VC1	female	f1_	sytGFP	0.827537
Supplementary_Fig7e	VC2	female	f1_	sytGFP	0.349832
Supplementary_Fig7e	VC3	female	f1_	sytGFP	0.814431
Supplementary_Fig7e	VC5	female	f1_	sytGFP	0.306302
Supplementary_Fig7e	VL1	female	f1_	sytGFP	0.698743
Supplementary_Fig7e	VL2a	female	f1_	sytGFP	0.872946
Supplementary_Fig7e	VL2p	female	f1_	sytGFP	0.244181
Supplementary_Fig7e	VM1	female	f1_	sytGFP	0.25759
Supplementary_Fig7e	VM2	female	f1_	sytGFP	0.71765
Supplementary_Fig7e	VM3	female	f1_	sytGFP	0.713545
Supplementary_Fig7e	VM4	female	f1_	sytGFP	0.814474
Supplementary_Fig7e	VM5	female	f1_	sytGFP	0.771725
Supplementary_Fig7e	VM6	female	f1_	sytGFP	0.680872
Supplementary_Fig7e	VM7	female	f1_	sytGFP	0.284113
Supplementary_Fig7e	D	female	f2_	sytGFP	0.625833
Supplementary_Fig7e	DA1	female	f2_	sytGFP	0.489865
Supplementary_Fig7e	DA2	female	f2_	sytGFP	0.632762
Supplementary_Fig7e	DA3	female	f2_	sytGFP	0.693209
Supplementary_Fig7e	DA4	female	f2_	sytGFP	0.653729
Supplementary_Fig7e	DC1	female	f2_	sytGFP	0.646826
Supplementary_Fig7e	DC2	female	f2_	sytGFP	0.635375
Supplementary_Fig7e	DC3	female	f2_	sytGFP	0.676023
Supplementary_Fig7e	DL1	female	f2_	sytGFP	0.617887
Supplementary_Fig7e	DL2d	female	f2_	sytGFP	0.590756
Supplementary_Fig7e	DL2v	female	f2_	sytGFP	0.548655
Supplementary_Fig7e	DL3	female	f2_	sytGFP	0.593959
Supplementary_Fig7e	DL4	female	f2_	sytGFP	0.686203
Supplementary_Fig7e	DL5	female	f2_	sytGFP	0.663454
Supplementary_Fig7e	DM1	female	f2_	sytGFP	0.40909
Supplementary_Fig7e	DM2	female	f2_	sytGFP	0.442056
Supplementary_Fig7e	DM3	female	f2_	sytGFP	0.677399
Supplementary_Fig7e	DM4	female	f2_	sytGFP	0.479127
Supplementary_Fig7e	DM5	female	f2_	sytGFP	0.367069
Supplementary_Fig7e	DM6	female	f2_	sytGFP	0.673681
Supplementary_Fig7e	DP1m	female	f2_	sytGFP	0.508744
Supplementary_Fig7e	DP1l	female	f2_	sytGFP	0.465572
Supplementary_Fig7e	V	female	f2_	sytGFP	0.333115
Supplementary_Fig7e	VA1D	female	f2_	sytGFP	0.547496
Supplementary_Fig7e	VA1V	female	f2_	sytGFP	0.505405
Supplementary_Fig7e	VA2	female	f2_	sytGFP	0.540321
Supplementary_Fig7e	VA3	female	f2_	sytGFP	0.543461
Supplementary_Fig7e	VA4	female	f2_	sytGFP	0.648584
Supplementary_Fig7e	VA5	female	f2_	sytGFP	0.593147
Supplementary_Fig7e	VA6	female	f2_	sytGFP	0.594724
Supplementary_Fig7e	VA7l	female	f2_	sytGFP	0.647405
Supplementary_Fig7e	VA7m	female	f2_	sytGFP	0.529209
Supplementary_Fig7e	VC1	female	f2_	sytGFP	0.531448
Supplementary_Fig7e	VC2	female	f2_	sytGFP	0.647691
Supplementary_Fig7e	VC3	female	f2_	sytGFP	0.552965
Supplementary_Fig7e	VC5	female	f2_	sytGFP	0.538025
Supplementary_Fig7e	VL1	female	f2_	sytGFP	0.445947
Supplementary_Fig7e	VL2a	female	f2_	sytGFP	0.524841
Supplementary_Fig7e	VL2p	female	f2_	sytGFP	0.505505
Supplementary_Fig7e	VM1	female	f2_	sytGFP	0.376817
Supplementary_Fig7e	VM2	female	f2_	sytGFP	0.595392
Supplementary_Fig7e	VM3	female	f2_	sytGFP	0.610217
Supplementary_Fig7e	VM4	female	f2_	sytGFP	0.510602
Supplementary_Fig7e	VM5	female	f2_	sytGFP	0.572145
Supplementary_Fig7e	VM6	female	f2_	sytGFP	0.495678
Supplementary_Fig7e	VM7	female	f2_	sytGFP	0.4366
Supplementary_Fig7e	D	female	f3_	sytGFP	0.598014
Supplementary_Fig7e	DA1	female	f3_	sytGFP	0.424852
Supplementary_Fig7e	DA2	female	f3_	sytGFP	0.483214
Supplementary_Fig7e	DA3	female	f3_	sytGFP	0.717236
Supplementary_Fig7e	DA4	female	f3_	sytGFP	0.502728
Supplementary_Fig7e	DC1	female	f3_	sytGFP	0.537322
Supplementary_Fig7e	DC2	female	f3_	sytGFP	0.463101
Supplementary_Fig7e	DC3	female	f3_	sytGFP	0.547899
Supplementary_Fig7e	DL1	female	f3_	sytGFP	0.561997
Supplementary_Fig7e	DL2d	female	f3_	sytGFP	0.586665
Supplementary_Fig7e	DL2v	female	f3_	sytGFP	0.522566
Supplementary_Fig7e	DL3	female	f3_	sytGFP	0.42206
Supplementary_Fig7e	DL4	female	f3_	sytGFP	0.666441
Supplementary_Fig7e	DL5	female	f3_	sytGFP	0.522144
Supplementary_Fig7e	DM1	female	f3_	sytGFP	0.539847
Supplementary_Fig7e	DM2	female	f3_	sytGFP	0.632998
Supplementary_Fig7e	DM3	female	f3_	sytGFP	0.495783
Supplementary_Fig7e	DM4	female	f3_	sytGFP	0.333001
Supplementary_Fig7e	DM5	female	f3_	sytGFP	0.530908
Supplementary_Fig7e	DM6	female	f3_	sytGFP	0.479196
Supplementary_Fig7e	DP1m	female	f3_	sytGFP	0.378551
Supplementary_Fig7e	DP1l	female	f3_	sytGFP	0.443461
Supplementary_Fig7e	V	female	f3_	sytGFP	0.443977
Supplementary_Fig7e	VA1D	female	f3_	sytGFP	0.55671
Supplementary_Fig7e	VA1V	female	f3_	sytGFP	0.504699
Supplementary_Fig7e	VA2	female	f3_	sytGFP	0.450842
Supplementary_Fig7e	VA3	female	f3_	sytGFP	0.502491
Supplementary_Fig7e	VA4	female	f3_	sytGFP	0.504159
Supplementary_Fig7e	VA5	female	f3_	sytGFP	0.529727
Supplementary_Fig7e	VA6	female	f3_	sytGFP	0.464464
Supplementary_Fig7e	VA7l	female	f3_	sytGFP	0.594064
Supplementary_Fig7e	VA7m	female	f3_	sytGFP	0.665002
Supplementary_Fig7e	VC1	female	f3_	sytGFP	0.463985
Supplementary_Fig7e	VC2	female	f3_	sytGFP	0.578646
Supplementary_Fig7e	VC3	female	f3_	sytGFP	0.516185
Supplementary_Fig7e	VC5	female	f3_	sytGFP	0.569913
Supplementary_Fig7e	VL1	female	f3_	sytGFP	0.365405
Supplementary_Fig7e	VL2a	female	f3_	sytGFP	0.505231
Supplementary_Fig7e	VL2p	female	f3_	sytGFP	0.473268
Supplementary_Fig7e	VM1	female	f3_	sytGFP	0.503787
Supplementary_Fig7e	VM2	female	f3_	sytGFP	0.390879
Supplementary_Fig7e	VM3	female	f3_	sytGFP	0.517644
Supplementary_Fig7e	VM4	female	f3_	sytGFP	0.493016
Supplementary_Fig7e	VM5	female	f3_	sytGFP	0.530578
Supplementary_Fig7e	VM6	female	f3_	sytGFP	0.402509
Supplementary_Fig7e	VM7	female	f3_	sytGFP	0.557797
Supplementary_Fig7e	D	female	f4_	sytGFP	0.398886
Supplementary_Fig7e	DA1	female	f4_	sytGFP	0.212393
Supplementary_Fig7e	DA2	female	f4_	sytGFP	0.302573
Supplementary_Fig7e	DA3	female	f4_	sytGFP	0.446396
Supplementary_Fig7e	DA4	female	f4_	sytGFP	0.316306
Supplementary_Fig7e	DC1	female	f4_	sytGFP	0.444488
Supplementary_Fig7e	DC2	female	f4_	sytGFP	0.367688
Supplementary_Fig7e	DC3	female	f4_	sytGFP	0.352802
Supplementary_Fig7e	DL1	female	f4_	sytGFP	0.354154
Supplementary_Fig7e	DL2d	female	f4_	sytGFP	0.441383
Supplementary_Fig7e	DL2v	female	f4_	sytGFP	0.877798
Supplementary_Fig7e	DL3	female	f4_	sytGFP	0.279388
Supplementary_Fig7e	DL4	female	f4_	sytGFP	0.919782
Supplementary_Fig7e	DL5	female	f4_	sytGFP	0.353434
Supplementary_Fig7e	DM1	female	f4_	sytGFP	0.750655
Supplementary_Fig7e	DM2	female	f4_	sytGFP	0.777505
Supplementary_Fig7e	DM3	female	f4_	sytGFP	0.371977
Supplementary_Fig7e	DM4	female	f4_	sytGFP	0.301624
Supplementary_Fig7e	DM5	female	f4_	sytGFP	0.624158
Supplementary_Fig7e	DM6	female	f4_	sytGFP	0.28816
Supplementary_Fig7e	DP1m	female	f4_	sytGFP	0.297621
Supplementary_Fig7e	DP1l	female	f4_	sytGFP	0.795426
Supplementary_Fig7e	V	female	f4_	sytGFP	0.62129
Supplementary_Fig7e	VA1D	female	f4_	sytGFP	0.738907
Supplementary_Fig7e	VA1V	female	f4_	sytGFP	0.664045
Supplementary_Fig7e	VA2	female	f4_	sytGFP	0.20954
Supplementary_Fig7e	VA3	female	f4_	sytGFP	0.823246
Supplementary_Fig7e	VA4	female	f4_	sytGFP	0.274256
Supplementary_Fig7e	VA5	female	f4_	sytGFP	0.805624
Supplementary_Fig7e	VA6	female	f4_	sytGFP	0.30764
Supplementary_Fig7e	VA7l	female	f4_	sytGFP	0.284178
Supplementary_Fig7e	VA7m	female	f4_	sytGFP	0.864568
Supplementary_Fig7e	VC1	female	f4_	sytGFP	0.313514
Supplementary_Fig7e	VC2	female	f4_	sytGFP	0.998829
Supplementary_Fig7e	VC3	female	f4_	sytGFP	0.26992
Supplementary_Fig7e	VC5	female	f4_	sytGFP	0.804646
Supplementary_Fig7e	VL1	female	f4_	sytGFP	0.18735
Supplementary_Fig7e	VL2a	female	f4_	sytGFP	0.28391
Supplementary_Fig7e	VL2p	female	f4_	sytGFP	0.710831
Supplementary_Fig7e	VM1	female	f4_	sytGFP	0.697855
Supplementary_Fig7e	VM2	female	f4_	sytGFP	0.171131
Supplementary_Fig7e	VM3	female	f4_	sytGFP	0.238703
Supplementary_Fig7e	VM4	female	f4_	sytGFP	0.238273
Supplementary_Fig7e	VM5	female	f4_	sytGFP	0.283844
Supplementary_Fig7e	VM6	female	f4_	sytGFP	0.22722
Supplementary_Fig7e	VM7	female	f4_	sytGFP	0.766286
Supplementary_Fig7f	D	male	m1_	denmark	0.297329
Supplementary_Fig7f	DA1	male	m1_	denmark	0.129302
Supplementary_Fig7f	DA2	male	m1_	denmark	0.278479
Supplementary_Fig7f	DA3	male	m1_	denmark	0.388696
Supplementary_Fig7f	DA4	male	m1_	denmark	0.366079
Supplementary_Fig7f	DC1	male	m1_	denmark	0.327251
Supplementary_Fig7f	DC2	male	m1_	denmark	0.323523
Supplementary_Fig7f	DC3	male	m1_	denmark	0.37952
Supplementary_Fig7f	DL1	male	m1_	denmark	0.226824
Supplementary_Fig7f	DL2d	male	m1_	denmark	0.167561
Supplementary_Fig7f	DL2v	male	m1_	denmark	0.178442
Supplementary_Fig7f	DL3	male	m1_	denmark	0.312228
Supplementary_Fig7f	DL4	male	m1_	denmark	0.394134
Supplementary_Fig7f	DL5	male	m1_	denmark	0.430099
Supplementary_Fig7f	DM1	male	m1_	denmark	0.115544
Supplementary_Fig7f	DM2	male	m1_	denmark	0.171049
Supplementary_Fig7f	DM3	male	m1_	denmark	0.433037
Supplementary_Fig7f	DM4	male	m1_	denmark	0.293464
Supplementary_Fig7f	DM5	male	m1_	denmark	0.178045
Supplementary_Fig7f	DM6	male	m1_	denmark	0.350037
Supplementary_Fig7f	DP1m	male	m1_	denmark	0.28384
Supplementary_Fig7f	DP1l	male	m1_	denmark	0.132126
Supplementary_Fig7f	V	male	m1_	denmark	0.104291
Supplementary_Fig7f	VA1D	male	m1_	denmark	0.353134
Supplementary_Fig7f	VA1V	male	m1_	denmark	0.303561
Supplementary_Fig7f	VA2	male	m1_	denmark	0.414675
Supplementary_Fig7f	VA3	male	m1_	denmark	0.298103
Supplementary_Fig7f	VA4	male	m1_	denmark	0.405188
Supplementary_Fig7f	VA5	male	m1_	denmark	0.363592
Supplementary_Fig7f	VA6	male	m1_	denmark	0.487662
Supplementary_Fig7f	VA7l	male	m1_	denmark	0.638739
Supplementary_Fig7f	VA7m	male	m1_	denmark	0.35888
Supplementary_Fig7f	VC1	male	m1_	denmark	0.364739
Supplementary_Fig7f	VC2	male	m1_	denmark	0.358691
Supplementary_Fig7f	VC3	male	m1_	denmark	0.387275
Supplementary_Fig7f	VC5	male	m1_	denmark	0.174827
Supplementary_Fig7f	VL1	male	m1_	denmark	0.204908
Supplementary_Fig7f	VL2a	male	m1_	denmark	0.366364
Supplementary_Fig7f	VL2p	male	m1_	denmark	0.186999
Supplementary_Fig7f	VM1	male	m1_	denmark	0.114405
Supplementary_Fig7f	VM2	male	m1_	denmark	0.343835
Supplementary_Fig7f	VM3	male	m1_	denmark	0.345422
Supplementary_Fig7f	VM4	male	m1_	denmark	0.344691
Supplementary_Fig7f	VM5	male	m1_	denmark	0.231878
Supplementary_Fig7f	VM6	male	m1_	denmark	0.244056
Supplementary_Fig7f	VM7	male	m1_	denmark	0.142958
Supplementary_Fig7f	D	male	m2_	denmark	0.66145
Supplementary_Fig7f	DA1	male	m2_	denmark	0.345644
Supplementary_Fig7f	DA2	male	m2_	denmark	0.831095
Supplementary_Fig7f	DA3	male	m2_	denmark	0.727559
Supplementary_Fig7f	DA4	male	m2_	denmark	0.775797
Supplementary_Fig7f	DC1	male	m2_	denmark	0.590057
Supplementary_Fig7f	DC2	male	m2_	denmark	0.534643
Supplementary_Fig7f	DC3	male	m2_	denmark	0.537739
Supplementary_Fig7f	DL1	male	m2_	denmark	0.293213
Supplementary_Fig7f	DL2d	male	m2_	denmark	0.266664
Supplementary_Fig7f	DL2v	male	m2_	denmark	0.313969
Supplementary_Fig7f	DL3	male	m2_	denmark	0.278528
Supplementary_Fig7f	DL4	male	m2_	denmark	0.660215
Supplementary_Fig7f	DL5	male	m2_	denmark	0.263134
Supplementary_Fig7f	DM1	male	m2_	denmark	0.281471
Supplementary_Fig7f	DM2	male	m2_	denmark	0.406482
Supplementary_Fig7f	DM3	male	m2_	denmark	0.341902
Supplementary_Fig7f	DM4	male	m2_	denmark	0.222344
Supplementary_Fig7f	DM5	male	m2_	denmark	0.665704
Supplementary_Fig7f	DM6	male	m2_	denmark	0.36033
Supplementary_Fig7f	DP1m	male	m2_	denmark	0.18505
Supplementary_Fig7f	DP1l	male	m2_	denmark	0.155231
Supplementary_Fig7f	V	male	m2_	denmark	0.260475
Supplementary_Fig7f	VA1D	male	m2_	denmark	0.650322
Supplementary_Fig7f	VA1V	male	m2_	denmark	0.529724
Supplementary_Fig7f	VA2	male	m2_	denmark	0.315716
Supplementary_Fig7f	VA3	male	m2_	denmark	0.613803
Supplementary_Fig7f	VA4	male	m2_	denmark	0.304321
Supplementary_Fig7f	VA5	male	m2_	denmark	0.721524
Supplementary_Fig7f	VA6	male	m2_	denmark	0.335039
Supplementary_Fig7f	VA7l	male	m2_	denmark	0.425417
Supplementary_Fig7f	VA7m	male	m2_	denmark	0.887067
Supplementary_Fig7f	VC1	male	m2_	denmark	0.257991
Supplementary_Fig7f	VC2	male	m2_	denmark	0.514899
Supplementary_Fig7f	VC3	male	m2_	denmark	0.242459
Supplementary_Fig7f	VC5	male	m2_	denmark	0.368748
Supplementary_Fig7f	VL1	male	m2_	denmark	0.174567
Supplementary_Fig7f	VL2a	male	m2_	denmark	0.1992
Supplementary_Fig7f	VL2p	male	m2_	denmark	0.236285
Supplementary_Fig7f	VM1	male	m2_	denmark	0.358132
Supplementary_Fig7f	VM2	male	m2_	denmark	0.312619
Supplementary_Fig7f	VM3	male	m2_	denmark	0.264549
Supplementary_Fig7f	VM4	male	m2_	denmark	0.218845
Supplementary_Fig7f	VM5	male	m2_	denmark	0.798555
Supplementary_Fig7f	VM6	male	m2_	denmark	0.157292
Supplementary_Fig7f	VM7	male	m2_	denmark	0.347333
Supplementary_Fig7f	D	male	m3_	denmark	0.564478
Supplementary_Fig7f	DA1	male	m3_	denmark	0.689766
Supplementary_Fig7f	DA2	male	m3_	denmark	0.825504
Supplementary_Fig7f	DA3	male	m3_	denmark	0.9438
Supplementary_Fig7f	DA4	male	m3_	denmark	0.953284
Supplementary_Fig7f	DC1	male	m3_	denmark	0.647328
Supplementary_Fig7f	DC2	male	m3_	denmark	0.487196
Supplementary_Fig7f	DC3	male	m3_	denmark	0.675495
Supplementary_Fig7f	DL1	male	m3_	denmark	0.421378
Supplementary_Fig7f	DL2d	male	m3_	denmark	0.41258
Supplementary_Fig7f	DL2v	male	m3_	denmark	0.357982
Supplementary_Fig7f	DL3	male	m3_	denmark	0.27301
Supplementary_Fig7f	DL4	male	m3_	denmark	1
Supplementary_Fig7f	DL5	male	m3_	denmark	0.22385
Supplementary_Fig7f	DM1	male	m3_	denmark	0.264135
Supplementary_Fig7f	DM2	male	m3_	denmark	0.496978
Supplementary_Fig7f	DM3	male	m3_	denmark	0.204652
Supplementary_Fig7f	DM4	male	m3_	denmark	0.131435
Supplementary_Fig7f	DM5	male	m3_	denmark	0.594849
Supplementary_Fig7f	DM6	male	m3_	denmark	0.234646
Supplementary_Fig7f	DP1m	male	m3_	denmark	0.132057
Supplementary_Fig7f	DP1l	male	m3_	denmark	0.264939
Supplementary_Fig7f	V	male	m3_	denmark	0.343068
Supplementary_Fig7f	VA1D	male	m3_	denmark	0.834863
Supplementary_Fig7f	VA1V	male	m3_	denmark	0.755606
Supplementary_Fig7f	VA2	male	m3_	denmark	0.334288
Supplementary_Fig7f	VA3	male	m3_	denmark	0.894019
Supplementary_Fig7f	VA4	male	m3_	denmark	0.348235
Supplementary_Fig7f	VA5	male	m3_	denmark	0.889602
Supplementary_Fig7f	VA6	male	m3_	denmark	0.349621
Supplementary_Fig7f	VA7l	male	m3_	denmark	0.464084
Supplementary_Fig7f	VA7m	male	m3_	denmark	0.925515
Supplementary_Fig7f	VC1	male	m3_	denmark	0.258384
Supplementary_Fig7f	VC2	male	m3_	denmark	0.861028
Supplementary_Fig7f	VC3	male	m3_	denmark	0.238992
Supplementary_Fig7f	VC5	male	m3_	denmark	0.423894
Supplementary_Fig7f	VL1	male	m3_	denmark	0.168744
Supplementary_Fig7f	VL2a	male	m3_	denmark	0.287567
Supplementary_Fig7f	VL2p	male	m3_	denmark	0.260787
Supplementary_Fig7f	VM1	male	m3_	denmark	0.393709
Supplementary_Fig7f	VM2	male	m3_	denmark	0.190703
Supplementary_Fig7f	VM3	male	m3_	denmark	0.276224
Supplementary_Fig7f	VM4	male	m3_	denmark	0.231054
Supplementary_Fig7f	VM5	male	m3_	denmark	0.765864
Supplementary_Fig7f	VM6	male	m3_	denmark	0.129407
Supplementary_Fig7f	VM7	male	m3_	denmark	0.350972
Supplementary_Fig7f	D	female	f1_	denmark	0.494231
Supplementary_Fig7f	DA1	female	f1_	denmark	0.427269
Supplementary_Fig7f	DA2	female	f1_	denmark	0.540808
Supplementary_Fig7f	DA3	female	f1_	denmark	0.619835
Supplementary_Fig7f	DA4	female	f1_	denmark	0.579342
Supplementary_Fig7f	DC1	female	f1_	denmark	0.439518
Supplementary_Fig7f	DC2	female	f1_	denmark	0.320418
Supplementary_Fig7f	DC3	female	f1_	denmark	0.487991
Supplementary_Fig7f	DL1	female	f1_	denmark	0.342209
Supplementary_Fig7f	DL2d	female	f1_	denmark	0.314022
Supplementary_Fig7f	DL2v	female	f1_	denmark	0.369229
Supplementary_Fig7f	DL3	female	f1_	denmark	0.262525
Supplementary_Fig7f	DL4	female	f1_	denmark	0.546688
Supplementary_Fig7f	DL5	female	f1_	denmark	0.219337
Supplementary_Fig7f	DM1	female	f1_	denmark	0.27176
Supplementary_Fig7f	DM2	female	f1_	denmark	0.348051
Supplementary_Fig7f	DM3	female	f1_	denmark	0.317078
Supplementary_Fig7f	DM4	female	f1_	denmark	0.161969
Supplementary_Fig7f	DM5	female	f1_	denmark	0.328215
Supplementary_Fig7f	DM6	female	f1_	denmark	0.265604
Supplementary_Fig7f	DP1m	female	f1_	denmark	0.163316
Supplementary_Fig7f	DP1l	female	f1_	denmark	0.32206
Supplementary_Fig7f	V	female	f1_	denmark	0.215084
Supplementary_Fig7f	VA1D	female	f1_	denmark	0.58026
Supplementary_Fig7f	VA1V	female	f1_	denmark	0.500691
Supplementary_Fig7f	VA2	female	f1_	denmark	0.263123
Supplementary_Fig7f	VA3	female	f1_	denmark	0.480261
Supplementary_Fig7f	VA4	female	f1_	denmark	0.307324
Supplementary_Fig7f	VA5	female	f1_	denmark	0.503168
Supplementary_Fig7f	VA6	female	f1_	denmark	0.418355
Supplementary_Fig7f	VA7l	female	f1_	denmark	0.476635
Supplementary_Fig7f	VA7m	female	f1_	denmark	0.642732
Supplementary_Fig7f	VC1	female	f1_	denmark	0.269553
Supplementary_Fig7f	VC2	female	f1_	denmark	0.603558
Supplementary_Fig7f	VC3	female	f1_	denmark	0.160621
Supplementary_Fig7f	VC5	female	f1_	denmark	0.411779
Supplementary_Fig7f	VL1	female	f1_	denmark	0.129688
Supplementary_Fig7f	VL2a	female	f1_	denmark	0.223172
Supplementary_Fig7f	VL2p	female	f1_	denmark	0.274961
Supplementary_Fig7f	VM1	female	f1_	denmark	0.300503
Supplementary_Fig7f	VM2	female	f1_	denmark	0.154812
Supplementary_Fig7f	VM3	female	f1_	denmark	0.190716
Supplementary_Fig7f	VM4	female	f1_	denmark	0.169222
Supplementary_Fig7f	VM5	female	f1_	denmark	0.375356
Supplementary_Fig7f	VM6	female	f1_	denmark	0.134455
Supplementary_Fig7f	VM7	female	f1_	denmark	0.296347
Supplementary_Fig7f	D	female	f2_	denmark	0.296301
Supplementary_Fig7f	DA1	female	f2_	denmark	0.314524
Supplementary_Fig7f	DA2	female	f2_	denmark	0.344239
Supplementary_Fig7f	DA3	female	f2_	denmark	0.335333
Supplementary_Fig7f	DA4	female	f2_	denmark	0.360315
Supplementary_Fig7f	DC1	female	f2_	denmark	0.293608
Supplementary_Fig7f	DC2	female	f2_	denmark	0.374568
Supplementary_Fig7f	DC3	female	f2_	denmark	0.441839
Supplementary_Fig7f	DL1	female	f2_	denmark	0.249672
Supplementary_Fig7f	DL2d	female	f2_	denmark	0.278863
Supplementary_Fig7f	DL2v	female	f2_	denmark	0.248768
Supplementary_Fig7f	DL3	female	f2_	denmark	0.175356
Supplementary_Fig7f	DL4	female	f2_	denmark	0.350473
Supplementary_Fig7f	DL5	female	f2_	denmark	0.231016
Supplementary_Fig7f	DM1	female	f2_	denmark	0.207637
Supplementary_Fig7f	DM2	female	f2_	denmark	0.250758
Supplementary_Fig7f	DM3	female	f2_	denmark	0.226101
Supplementary_Fig7f	DM4	female	f2_	denmark	0.106083
Supplementary_Fig7f	DM5	female	f2_	denmark	0.309786
Supplementary_Fig7f	DM6	female	f2_	denmark	0.210798
Supplementary_Fig7f	DP1m	female	f2_	denmark	0.117005
Supplementary_Fig7f	DP1l	female	f2_	denmark	0.182863
Supplementary_Fig7f	V	female	f2_	denmark	0.137388
Supplementary_Fig7f	VA1D	female	f2_	denmark	0.321106
Supplementary_Fig7f	VA1V	female	f2_	denmark	0.314154
Supplementary_Fig7f	VA2	female	f2_	denmark	0.211133
Supplementary_Fig7f	VA3	female	f2_	denmark	0.308973
Supplementary_Fig7f	VA4	female	f2_	denmark	0.241531
Supplementary_Fig7f	VA5	female	f2_	denmark	0.309412
Supplementary_Fig7f	VA6	female	f2_	denmark	0.298234
Supplementary_Fig7f	VA7l	female	f2_	denmark	0.628356
Supplementary_Fig7f	VA7m	female	f2_	denmark	0.46524
Supplementary_Fig7f	VC1	female	f2_	denmark	0.204229
Supplementary_Fig7f	VC2	female	f2_	denmark	0.373376
Supplementary_Fig7f	VC3	female	f2_	denmark	0.159246
Supplementary_Fig7f	VC5	female	f2_	denmark	0.266909
Supplementary_Fig7f	VL1	female	f2_	denmark	0.151153
Supplementary_Fig7f	VL2a	female	f2_	denmark	0.205444
Supplementary_Fig7f	VL2p	female	f2_	denmark	0.205575
Supplementary_Fig7f	VM1	female	f2_	denmark	0.21645
Supplementary_Fig7f	VM2	female	f2_	denmark	0.211674
Supplementary_Fig7f	VM3	female	f2_	denmark	0.184697
Supplementary_Fig7f	VM4	female	f2_	denmark	0.198766
Supplementary_Fig7f	VM5	female	f2_	denmark	0.36113
Supplementary_Fig7f	VM6	female	f2_	denmark	0.116049
Supplementary_Fig7f	VM7	female	f2_	denmark	0.205443
Supplementary_Fig7f	D	female	f3_	denmark	0.337
Supplementary_Fig7f	DA1	female	f3_	denmark	0.31522
Supplementary_Fig7f	DA2	female	f3_	denmark	0.36117
Supplementary_Fig7f	DA3	female	f3_	denmark	0.526431
Supplementary_Fig7f	DA4	female	f3_	denmark	0.375132
Supplementary_Fig7f	DC1	female	f3_	denmark	0.304803
Supplementary_Fig7f	DC2	female	f3_	denmark	0.26737
Supplementary_Fig7f	DC3	female	f3_	denmark	0.442872
Supplementary_Fig7f	DL1	female	f3_	denmark	0.292391
Supplementary_Fig7f	DL2d	female	f3_	denmark	0.355797
Supplementary_Fig7f	DL2v	female	f3_	denmark	0.281297
Supplementary_Fig7f	DL3	female	f3_	denmark	0.449285
Supplementary_Fig7f	DL4	female	f3_	denmark	0.410452
Supplementary_Fig7f	DL5	female	f3_	denmark	0.320723
Supplementary_Fig7f	DM1	female	f3_	denmark	0.132509
Supplementary_Fig7f	DM2	female	f3_	denmark	0.180846
Supplementary_Fig7f	DM3	female	f3_	denmark	0.442312
Supplementary_Fig7f	DM4	female	f3_	denmark	0.276738
Supplementary_Fig7f	DM5	female	f3_	denmark	0.326912
Supplementary_Fig7f	DM6	female	f3_	denmark	0.647632
Supplementary_Fig7f	DP1m	female	f3_	denmark	0.211242
Supplementary_Fig7f	DP1l	female	f3_	denmark	0.132282
Supplementary_Fig7f	V	female	f3_	denmark	0.145459
Supplementary_Fig7f	VA1D	female	f3_	denmark	0.414213
Supplementary_Fig7f	VA1V	female	f3_	denmark	0.412333
Supplementary_Fig7f	VA2	female	f3_	denmark	0.710718
Supplementary_Fig7f	VA3	female	f3_	denmark	0.456225
Supplementary_Fig7f	VA4	female	f3_	denmark	0.465374
Supplementary_Fig7f	VA5	female	f3_	denmark	0.495499
Supplementary_Fig7f	VA6	female	f3_	denmark	0.649089
Supplementary_Fig7f	VA7l	female	f3_	denmark	1
Supplementary_Fig7f	VA7m	female	f3_	denmark	0.519799
Supplementary_Fig7f	VC1	female	f3_	denmark	0.380993
Supplementary_Fig7f	VC2	female	f3_	denmark	0.492513
Supplementary_Fig7f	VC3	female	f3_	denmark	0.406398
Supplementary_Fig7f	VC5	female	f3_	denmark	0.186402
Supplementary_Fig7f	VL1	female	f3_	denmark	0.254545
Supplementary_Fig7f	VL2a	female	f3_	denmark	0.370152
Supplementary_Fig7f	VL2p	female	f3_	denmark	0.248115
Supplementary_Fig7f	VM1	female	f3_	denmark	0.214764
Supplementary_Fig7f	VM2	female	f3_	denmark	0.734503
Supplementary_Fig7f	VM3	female	f3_	denmark	0.540967
Supplementary_Fig7f	VM4	female	f3_	denmark	0.483169
Supplementary_Fig7f	VM5	female	f3_	denmark	0.446517
Supplementary_Fig7f	VM6	female	f3_	denmark	0.219542
Supplementary_Fig7f	VM7	female	f3_	denmark	0.18244
Supplementary_Fig7f	D	female	f4_	denmark	0.385475
Supplementary_Fig7f	DA1	female	f4_	denmark	0.309636
Supplementary_Fig7f	DA2	female	f4_	denmark	0.448598
Supplementary_Fig7f	DA3	female	f4_	denmark	0.443322
Supplementary_Fig7f	DA4	female	f4_	denmark	0.50462
Supplementary_Fig7f	DC1	female	f4_	denmark	0.343846
Supplementary_Fig7f	DC2	female	f4_	denmark	0.338895
Supplementary_Fig7f	DC3	female	f4_	denmark	0.342613
Supplementary_Fig7f	DL1	female	f4_	denmark	0.243292
Supplementary_Fig7f	DL2d	female	f4_	denmark	0.510591
Supplementary_Fig7f	DL2v	female	f4_	denmark	0.279088
Supplementary_Fig7f	DL3	female	f4_	denmark	0.458203
Supplementary_Fig7f	DL4	female	f4_	denmark	0.427001
Supplementary_Fig7f	DL5	female	f4_	denmark	0.417212
Supplementary_Fig7f	DM1	female	f4_	denmark	0.153646
Supplementary_Fig7f	DM2	female	f4_	denmark	0.164311
Supplementary_Fig7f	DM3	female	f4_	denmark	0.639607
Supplementary_Fig7f	DM4	female	f4_	denmark	0.272652
Supplementary_Fig7f	DM5	female	f4_	denmark	0.16242
Supplementary_Fig7f	DM6	female	f4_	denmark	0.598545
Supplementary_Fig7f	DP1m	female	f4_	denmark	0.223323
Supplementary_Fig7f	DP1l	female	f4_	denmark	0.129599
Supplementary_Fig7f	V	female	f4_	denmark	0.109181
Supplementary_Fig7f	VA1D	female	f4_	denmark	0.292757
Supplementary_Fig7f	VA1V	female	f4_	denmark	0.272717
Supplementary_Fig7f	VA2	female	f4_	denmark	0.658513
Supplementary_Fig7f	VA3	female	f4_	denmark	0.45929
Supplementary_Fig7f	VA4	female	f4_	denmark	0.658947
Supplementary_Fig7f	VA5	female	f4_	denmark	0.383404
Supplementary_Fig7f	VA6	female	f4_	denmark	0.60953
Supplementary_Fig7f	VA7l	female	f4_	denmark	0.973109
Supplementary_Fig7f	VA7m	female	f4_	denmark	0.445354
Supplementary_Fig7f	VC1	female	f4_	denmark	0.410905
Supplementary_Fig7f	VC2	female	f4_	denmark	0.400967
Supplementary_Fig7f	VC3	female	f4_	denmark	0.552332
Supplementary_Fig7f	VC5	female	f4_	denmark	0.179672
Supplementary_Fig7f	VL1	female	f4_	denmark	0.27715
Supplementary_Fig7f	VL2a	female	f4_	denmark	0.460332
Supplementary_Fig7f	VL2p	female	f4_	denmark	0.144863
Supplementary_Fig7f	VM1	female	f4_	denmark	0.149431
Supplementary_Fig7f	VM2	female	f4_	denmark	0.805908
Supplementary_Fig7f	VM3	female	f4_	denmark	0.719948
Supplementary_Fig7f	VM4	female	f4_	denmark	0.563562
Supplementary_Fig7f	VM5	female	f4_	denmark	0.257415
Supplementary_Fig7f	VM6	female	f4_	denmark	0.229879
Supplementary_Fig7f	VM7	female	f4_	denmark	0.167995
