# Supplementary material for: Heterogeneous receptor expression underlies non-uniform peptidergic modulation of olfaction in Drosophila
Source: Nat Commun. 2023 Aug 30;14:5280. doi: 10.1038/s41467-023-41012-3 (PMC10465596; doi:10.1038/s41467-023-41012-3)
Supplement: Supplementary file 6 — Source Data [file 41467_2023_41012_MOESM6_ESM.zip › Sizemore_etal_Source_Data/Sizemore_etal_Fig4a_putMIPLNs_general-inputs-demographs.csv]

figure	category	percentage	mipln
Figure_4a	modneurons	1.434159061	putmipln1
Figure_4a	orns	12.46740548	putmipln1
Figure_4a	otherlns	38.82007823	putmipln1
Figure_4a	otherputmiplns	1.368970013	putmipln1
Figure_4a	others	0.065189048	putmipln1
Figure_4a	pns	35.20208605	putmipln1
Figure_4a	thermohygro	1.988265971	putmipln1
Figure_4a	unknown	8.653846154	putmipln1
Figure_4a	modneurons	1.057121662	putmipln2
Figure_4a	orns	11.92507418	putmipln2
Figure_4a	otherlns	39.72551929	putmipln2
Figure_4a	otherputmiplns	1.205489614	putmipln2
Figure_4a	others	0.09272997	putmipln2
Figure_4a	pns	34.32863501	putmipln2
Figure_4a	thermohygro	0.129821958	putmipln2
Figure_4a	unknown	11.53560831	putmipln2
Figure_4a	modneurons	1.45158949	putmipln3
Figure_4a	orns	18.02874147	putmipln3
Figure_4a	otherlns	29.83016403	putmipln3
Figure_4a	otherputmiplns	7.127304398	putmipln3
Figure_4a	others	0.087095369	putmipln3
Figure_4a	pns	32.181739	putmipln3
Figure_4a	thermohygro	2.699956452	putmipln3
Figure_4a	unknown	8.593409784	putmipln3
Figure_4a	modneurons	1.35930209	putmipln4
Figure_4a	orns	27.58165957	putmipln4
Figure_4a	otherlns	25.92818016	putmipln4
Figure_4a	otherputmiplns	1.35930209	putmipln4
Figure_4a	others	0.121728545	putmipln4
Figure_4a	pns	33.39419761	putmipln4
Figure_4a	thermohygro	0.608642727	putmipln4
Figure_4a	unknown	9.646987219	putmipln4
Figure_4a	modneurons	1.343319068	putmipln5
Figure_4a	orns	31.44317641	putmipln5
Figure_4a	otherlns	24.29862102	putmipln5
Figure_4a	otherputmiplns	1.271992392	putmipln5
Figure_4a	others	0.083214456	putmipln5
Figure_4a	pns	32.20399429	putmipln5
Figure_4a	thermohygro	0.499286733	putmipln5
Figure_4a	unknown	8.856395625	putmipln5
Figure_4a	modneurons	1.496338746	putmipln6
Figure_4a	orns	13.14867876	putmipln6
Figure_4a	otherlns	39.52562878	putmipln6
Figure_4a	otherputmiplns	1.034702324	putmipln6
Figure_4a	others	0.238777459	putmipln6
Figure_4a	pns	33.46068131	putmipln6
Figure_4a	thermohygro	0.827761859	putmipln6
Figure_4a	unknown	10.26743075	putmipln6
Figure_4a	modneurons	1.258581236	putmipln7
Figure_4a	orns	24.38501144	putmipln7
Figure_4a	otherlns	25.25743707	putmipln7
Figure_4a	otherputmiplns	7.751716247	putmipln7
Figure_4a	others	0.042906178	putmipln7
Figure_4a	pns	31.02116705	putmipln7
Figure_4a	thermohygro	0.471967963	putmipln7
Figure_4a	unknown	9.811212815	putmipln7
Figure_4a	modneurons	1.677852349	putmipln8
Figure_4a	orns	14.61595824	putmipln8
Figure_4a	otherlns	38.06860552	putmipln8
Figure_4a	otherputmiplns	1.174496644	putmipln8
Figure_4a	others	0.055928412	putmipln8
Figure_4a	pns	31.76733781	putmipln8
Figure_4a	thermohygro	2.386278896	putmipln8
Figure_4a	unknown	10.25354213	putmipln8
Figure_4a	modneurons	1.684427638	putmipln9
Figure_4a	orns	31.54577747	putmipln9
Figure_4a	otherlns	24.87681907	putmipln9
Figure_4a	otherputmiplns	1.352125587	putmipln9
Figure_4a	others	0.16042168	putmipln9
Figure_4a	pns	30.86971468	putmipln9
Figure_4a	thermohygro	1.180245216	putmipln9
Figure_4a	unknown	8.33046866	putmipln9
Figure_4a	modneurons	1.051091006	putmipln10
Figure_4a	orns	33.19584886	putmipln10
Figure_4a	otherlns	23.49654071	putmipln10
Figure_4a	otherputmiplns	7.304417243	putmipln10
Figure_4a	others	0.026609899	putmipln10
Figure_4a	pns	26.2905801	putmipln10
Figure_4a	thermohygro	0	putmipln10
Figure_4a	unknown	8.634912187	putmipln10
Figure_4a	modneurons	1.353606527	putmipln11
Figure_4a	orns	12.99833117	putmipln11
Figure_4a	otherlns	38.10495086	putmipln11
Figure_4a	otherputmiplns	0.648989431	putmipln11
Figure_4a	others	0.185425552	putmipln11
Figure_4a	pns	33.80307806	putmipln11
Figure_4a	thermohygro	1.242351196	putmipln11
Figure_4a	unknown	11.6632672	putmipln11
Figure_4a	modneurons	1.408276714	putmipln12
Figure_4a	orns	21.79122915	putmipln12
Figure_4a	otherlns	25.34898085	putmipln12
Figure_4a	otherputmiplns	7.80728845	putmipln12
Figure_4a	others	0.024706609	putmipln12
Figure_4a	pns	31.64916615	putmipln12
Figure_4a	thermohygro	0.407659049	putmipln12
Figure_4a	unknown	11.56269302	putmipln12
Figure_4a	modneurons	1.450695942	putmipln13
Figure_4a	orns	28.71985885	putmipln13
Figure_4a	otherlns	26.21054695	putmipln13
Figure_4a	otherputmiplns	1.293863948	putmipln13
Figure_4a	others	0.117623995	putmipln13
Figure_4a	pns	31.87610272	putmipln13
Figure_4a	thermohygro	0.019603999	putmipln13
Figure_4a	unknown	10.31170359	putmipln13
Figure_4a	modneurons	1.32970686	putmipln14
Figure_4a	orns	13.25173769	putmipln14
Figure_4a	otherlns	40.02719855	putmipln14
Figure_4a	otherputmiplns	1.072831671	putmipln14
Figure_4a	others	0.105772137	putmipln14
Figure_4a	pns	33.8017528	putmipln14
Figure_4a	thermohygro	1.99456029	putmipln14
Figure_4a	unknown	8.416440012	putmipln14
