# Supplementary material for: Heterogeneous receptor expression underlies non-uniform peptidergic modulation of olfaction in Drosophila
Source: Nat Commun. 2023 Aug 30;14:5280. doi: 10.1038/s41467-023-41012-3 (PMC10465596; doi:10.1038/s41467-023-41012-3)
Supplement: Supplementary file 6 — Source Data [file 41467_2023_41012_MOESM6_ESM.zip › Sizemore_etal_Source_Data/Sizemore_etal_Fig3h_InputOutputRatio_putMIPLNs.csv]

figure	glomerulus	mipln	input	output	ratio
Figure_3h	D	putMIP_LN1	255	143	0.281407035
Figure_3h	DA1	putMIP_LN1	305	178	0.262939959
Figure_3h	DA2	putMIP_LN1	91	41	0.378787879
Figure_3h	DA3	putMIP_LN1	0	0	NA
Figure_3h	DA4l	putMIP_LN1	4	0	1
Figure_3h	DA4m	putMIP_LN1	0	0	NA
Figure_3h	DC1	putMIP_LN1	193	91	0.35915493
Figure_3h	DC2	putMIP_LN1	360	179	0.33580705
Figure_3h	DC3	putMIP_LN1	32	19	0.254901961
Figure_3h	DC4	putMIP_LN1	44	21	0.353846154
Figure_3h	DL1	putMIP_LN1	162	100	0.236641221
Figure_3h	DL2d	putMIP_LN1	230	129	0.281337047
Figure_3h	DL2v	putMIP_LN1	193	120	0.233226837
Figure_3h	DL3	putMIP_LN1	0	0	NA
Figure_3h	DL4	putMIP_LN1	15	5	0.5
Figure_3h	DL5	putMIP_LN1	110	51	0.366459627
Figure_3h	DM1	putMIP_LN1	101	58	0.270440252
Figure_3h	DM2	putMIP_LN1	6	0	1
Figure_3h	DM3	putMIP_LN1	387	155	0.42804428
Figure_3h	DM4	putMIP_LN1	326	158	0.347107438
Figure_3h	DM5	putMIP_LN1	33	9	0.571428571
Figure_3h	DM6	putMIP_LN1	190	85	0.381818182
Figure_3h	DP1l	putMIP_LN1	11	4	0.466666667
Figure_3h	DP1m	putMIP_LN1	0	0	NA
Figure_3h	V	putMIP_LN1	0	0	NA
Figure_3h	VA1d	putMIP_LN1	0	0	NA
Figure_3h	VA1v	putMIP_LN1	51	37	0.159090909
Figure_3h	VA2	putMIP_LN1	0	0	NA
Figure_3h	VA3	putMIP_LN1	0	0	NA
Figure_3h	VA4	putMIP_LN1	2	0	1
Figure_3h	VA5	putMIP_LN1	115	62	0.299435028
Figure_3h	VA6	putMIP_LN1	256	113	0.387533875
Figure_3h	VA7l	putMIP_LN1	3	0	1
Figure_3h	VA7m	putMIP_LN1	0	0	NA
Figure_3h	VC1	putMIP_LN1	246	120	0.344262295
Figure_3h	VC2	putMIP_LN1	318	131	0.416481069
Figure_3h	VC3	putMIP_LN1	32	16	0.333333333
Figure_3h	VC4	putMIP_LN1	76	44	0.266666667
Figure_3h	VC5	putMIP_LN1	0	0	NA
Figure_3h	VL1	putMIP_LN1	0	0	NA
Figure_3h	VL2a	putMIP_LN1	12	12	0
Figure_3h	VL2p	putMIP_LN1	399	157	0.435251799
Figure_3h	VM1	putMIP_LN1	0	0	NA
Figure_3h	VM2	putMIP_LN1	3	0	1
Figure_3h	VM3	putMIP_LN1	0	0	NA
Figure_3h	VM4	putMIP_LN1	1	0	1
Figure_3h	VM5d	putMIP_LN1	0	0	NA
Figure_3h	VM5v	putMIP_LN1	15	19	-0.117647059
Figure_3h	VM6	putMIP_LN1	0	0	NA
Figure_3h	VM7d	putMIP_LN1	293	131	0.382075472
Figure_3h	VM7v	putMIP_LN1	1	5	-0.666666667
Figure_3h	VP1d	putMIP_LN1	172	64	0.457627119
Figure_3h	VP1l	putMIP_LN1	24	13	0.297297297
Figure_3h	VP1m	putMIP_LN1	192	85	0.386281588
Figure_3h	VP2	putMIP_LN1	103	40	0.440559441
Figure_3h	VP3	putMIP_LN1	0	0	NA
Figure_3h	VP4	putMIP_LN1	138	94	0.189655172
Figure_3h	D	putMIP_LN2	169	88	0.315175097
Figure_3h	DA1	putMIP_LN2	0	0	NA
Figure_3h	DA2	putMIP_LN2	134	48	0.472527473
Figure_3h	DA3	putMIP_LN2	0	0	NA
Figure_3h	DA4l	putMIP_LN2	14	12	0.076923077
Figure_3h	DA4m	putMIP_LN2	9	9	0
Figure_3h	DC1	putMIP_LN2	285	115	0.425
Figure_3h	DC2	putMIP_LN2	1	0	1
Figure_3h	DC3	putMIP_LN2	249	135	0.296875
Figure_3h	DC4	putMIP_LN2	9	0	1
Figure_3h	DL1	putMIP_LN2	25	14	0.282051282
Figure_3h	DL2d	putMIP_LN2	0	0	NA
Figure_3h	DL2v	putMIP_LN2	219	121	0.288235294
Figure_3h	DL3	putMIP_LN2	0	0	NA
Figure_3h	DL4	putMIP_LN2	2	0	1
Figure_3h	DL5	putMIP_LN2	37	14	0.450980392
Figure_3h	DM1	putMIP_LN2	517	216	0.410641201
Figure_3h	DM2	putMIP_LN2	1	0	1
Figure_3h	DM3	putMIP_LN2	9	8	0.058823529
Figure_3h	DM4	putMIP_LN2	218	105	0.349845201
Figure_3h	DM5	putMIP_LN2	1	0	1
Figure_3h	DM6	putMIP_LN2	192	93	0.347368421
Figure_3h	DP1l	putMIP_LN2	470	279	0.255006676
Figure_3h	DP1m	putMIP_LN2	186	80	0.398496241
Figure_3h	V	putMIP_LN2	0	0	NA
Figure_3h	VA1d	putMIP_LN2	483	243	0.330578512
Figure_3h	VA1v	putMIP_LN2	4	0	1
Figure_3h	VA2	putMIP_LN2	0	0	NA
Figure_3h	VA3	putMIP_LN2	223	133	0.252808989
Figure_3h	VA4	putMIP_LN2	0	0	NA
Figure_3h	VA5	putMIP_LN2	0	0	NA
Figure_3h	VA6	putMIP_LN2	2	0	1
Figure_3h	VA7l	putMIP_LN2	2	0	1
Figure_3h	VA7m	putMIP_LN2	1	0	1
Figure_3h	VC1	putMIP_LN2	5	0	1
Figure_3h	VC2	putMIP_LN2	4	0	1
Figure_3h	VC3	putMIP_LN2	1	0	1
Figure_3h	VC4	putMIP_LN2	126	52	0.415730337
Figure_3h	VC5	putMIP_LN2	121	54	0.382857143
Figure_3h	VL1	putMIP_LN2	0	0	NA
Figure_3h	VL2a	putMIP_LN2	194	80	0.416058394
Figure_3h	VL2p	putMIP_LN2	0	0	NA
Figure_3h	VM1	putMIP_LN2	0	0	NA
Figure_3h	VM2	putMIP_LN2	1	0	1
Figure_3h	VM3	putMIP_LN2	22	11	0.333333333
Figure_3h	VM4	putMIP_LN2	0	0	NA
Figure_3h	VM5d	putMIP_LN2	382	157	0.417439703
Figure_3h	VM5v	putMIP_LN2	174	93	0.303370787
Figure_3h	VM6	putMIP_LN2	1	0	1
Figure_3h	VM7d	putMIP_LN2	196	91	0.365853659
Figure_3h	VM7v	putMIP_LN2	3	3	0
Figure_3h	VP1d	putMIP_LN2	187	85	0.375
Figure_3h	VP1l	putMIP_LN2	0	0	NA
Figure_3h	VP1m	putMIP_LN2	72	56	0.125
Figure_3h	VP2	putMIP_LN2	106	59	0.284848485
Figure_3h	VP3	putMIP_LN2	0	0	NA
Figure_3h	VP4	putMIP_LN2	0	0	NA
Figure_3h	D	putMIP_LN3	116	41	0.477707006
Figure_3h	DA1	putMIP_LN3	0	0	NA
Figure_3h	DA2	putMIP_LN3	255	65	0.59375
Figure_3h	DA3	putMIP_LN3	1	0	1
Figure_3h	DA4l	putMIP_LN3	14	2	0.75
Figure_3h	DA4m	putMIP_LN3	43	5	0.791666667
Figure_3h	DC1	putMIP_LN3	808	238	0.544933078
Figure_3h	DC2	putMIP_LN3	453	111	0.606382979
Figure_3h	DC3	putMIP_LN3	0	0	NA
Figure_3h	DC4	putMIP_LN3	6	0	1
Figure_3h	DL1	putMIP_LN3	0	0	NA
Figure_3h	DL2d	putMIP_LN3	6	0	1
Figure_3h	DL2v	putMIP_LN3	20	0	1
Figure_3h	DL3	putMIP_LN3	0	0	NA
Figure_3h	DL4	putMIP_LN3	0	0	NA
Figure_3h	DL5	putMIP_LN3	0	0	NA
Figure_3h	DM1	putMIP_LN3	0	0	NA
Figure_3h	DM2	putMIP_LN3	0	0	NA
Figure_3h	DM3	putMIP_LN3	0	0	NA
Figure_3h	DM4	putMIP_LN3	0	0	NA
Figure_3h	DM5	putMIP_LN3	0	0	NA
Figure_3h	DM6	putMIP_LN3	11	2	0.692307692
Figure_3h	DP1l	putMIP_LN3	825	269	0.508226691
Figure_3h	DP1m	putMIP_LN3	2	0	1
Figure_3h	V	putMIP_LN3	0	0	NA
Figure_3h	VA1d	putMIP_LN3	260	94	0.468926554
Figure_3h	VA1v	putMIP_LN3	1	0	1
Figure_3h	VA2	putMIP_LN3	0	0	NA
Figure_3h	VA3	putMIP_LN3	233	159	0.18877551
Figure_3h	VA4	putMIP_LN3	10	0	1
Figure_3h	VA5	putMIP_LN3	158	52	0.504761905
Figure_3h	VA6	putMIP_LN3	220	86	0.437908497
Figure_3h	VA7l	putMIP_LN3	358	86	0.612612613
Figure_3h	VA7m	putMIP_LN3	7	0	1
Figure_3h	VC1	putMIP_LN3	724	324	0.381679389
Figure_3h	VC2	putMIP_LN3	326	133	0.420479303
Figure_3h	VC3	putMIP_LN3	10	0	1
Figure_3h	VC4	putMIP_LN3	0	0	NA
Figure_3h	VC5	putMIP_LN3	1	0	1
Figure_3h	VL1	putMIP_LN3	268	105	0.436997319
Figure_3h	VL2a	putMIP_LN3	0	0	NA
Figure_3h	VL2p	putMIP_LN3	0	0	NA
Figure_3h	VM1	putMIP_LN3	0	0	NA
Figure_3h	VM2	putMIP_LN3	0	0	NA
Figure_3h	VM3	putMIP_LN3	2	0	1
Figure_3h	VM4	putMIP_LN3	236	113	0.35243553
Figure_3h	VM5d	putMIP_LN3	0	0	NA
Figure_3h	VM5v	putMIP_LN3	0	0	NA
Figure_3h	VM6	putMIP_LN3	136	35	0.590643275
Figure_3h	VM7d	putMIP_LN3	0	0	NA
Figure_3h	VM7v	putMIP_LN3	2	1	0.333333333
Figure_3h	VP1d	putMIP_LN3	60	3	0.904761905
Figure_3h	VP1l	putMIP_LN3	1	0	1
Figure_3h	VP1m	putMIP_LN3	421	249	0.256716418
Figure_3h	VP2	putMIP_LN3	100	17	0.709401709
Figure_3h	VP3	putMIP_LN3	0	0	NA
Figure_3h	VP4	putMIP_LN3	294	54	0.689655172
Figure_3h	D	putMIP_LN4	18	20	-0.052631579
Figure_3h	DA1	putMIP_LN4	0	0	NA
Figure_3h	DA2	putMIP_LN4	22	17	0.128205128
Figure_3h	DA3	putMIP_LN4	0	0	NA
Figure_3h	DA4l	putMIP_LN4	0	0	NA
Figure_3h	DA4m	putMIP_LN4	50	48	0.020408163
Figure_3h	DC1	putMIP_LN4	544	320	0.259259259
Figure_3h	DC2	putMIP_LN4	329	188	0.272727273
Figure_3h	DC3	putMIP_LN4	324	148	0.372881356
Figure_3h	DC4	putMIP_LN4	165	68	0.416309013
Figure_3h	DL1	putMIP_LN4	686	399	0.264516129
Figure_3h	DL2d	putMIP_LN4	235	146	0.233595801
Figure_3h	DL2v	putMIP_LN4	114	80	0.175257732
Figure_3h	DL3	putMIP_LN4	0	0	NA
Figure_3h	DL4	putMIP_LN4	4	0	1
Figure_3h	DL5	putMIP_LN4	299	216	0.161165049
Figure_3h	DM1	putMIP_LN4	527	357	0.192307692
Figure_3h	DM2	putMIP_LN4	176	120	0.189189189
Figure_3h	DM3	putMIP_LN4	6	0	1
Figure_3h	DM4	putMIP_LN4	5	8	-0.230769231
Figure_3h	DM5	putMIP_LN4	1	0	1
Figure_3h	DM6	putMIP_LN4	754	516	0.187401575
Figure_3h	DP1l	putMIP_LN4	22	16	0.157894737
Figure_3h	DP1m	putMIP_LN4	316	223	0.172541744
Figure_3h	V	putMIP_LN4	0	0	NA
Figure_3h	VA1d	putMIP_LN4	432	274	0.223796034
Figure_3h	VA1v	putMIP_LN4	1	0	1
Figure_3h	VA2	putMIP_LN4	0	0	NA
Figure_3h	VA3	putMIP_LN4	2	0	1
Figure_3h	VA4	putMIP_LN4	243	171	0.173913043
Figure_3h	VA5	putMIP_LN4	207	134	0.214076246
Figure_3h	VA6	putMIP_LN4	217	111	0.323170732
Figure_3h	VA7l	putMIP_LN4	379	232	0.240589198
Figure_3h	VA7m	putMIP_LN4	211	163	0.128342246
Figure_3h	VC1	putMIP_LN4	3	0	1
Figure_3h	VC2	putMIP_LN4	4	0	1
Figure_3h	VC3	putMIP_LN4	242	119	0.340720222
Figure_3h	VC4	putMIP_LN4	746	480	0.216965742
Figure_3h	VC5	putMIP_LN4	51	33	0.214285714
Figure_3h	VL1	putMIP_LN4	2	0	1
Figure_3h	VL2a	putMIP_LN4	8	8	0
Figure_3h	VL2p	putMIP_LN4	137	95	0.181034483
Figure_3h	VM1	putMIP_LN4	11	3	0.571428571
Figure_3h	VM2	putMIP_LN4	33	33	0
Figure_3h	VM3	putMIP_LN4	58	28	0.348837209
Figure_3h	VM4	putMIP_LN4	12	6	0.333333333
Figure_3h	VM5d	putMIP_LN4	657	448	0.189140271
Figure_3h	VM5v	putMIP_LN4	15	13	0.071428571
Figure_3h	VM6	putMIP_LN4	171	105	0.239130435
Figure_3h	VM7d	putMIP_LN4	156	86	0.289256198
Figure_3h	VM7v	putMIP_LN4	268	158	0.258215962
Figure_3h	VP1d	putMIP_LN4	32	6	0.684210526
Figure_3h	VP1l	putMIP_LN4	19	26	-0.155555556
Figure_3h	VP1m	putMIP_LN4	290	237	0.10056926
Figure_3h	VP2	putMIP_LN4	16	7	0.391304348
Figure_3h	VP3	putMIP_LN4	0	0	NA
Figure_3h	VP4	putMIP_LN4	69	29	0.408163265
Figure_3h	D	putMIP_LN5	311	184	0.256565657
Figure_3h	DA1	putMIP_LN5	0	0	NA
Figure_3h	DA2	putMIP_LN5	11	5	0.375
Figure_3h	DA3	putMIP_LN5	0	0	NA
Figure_3h	DA4l	putMIP_LN5	0	0	NA
Figure_3h	DA4m	putMIP_LN5	0	0	NA
Figure_3h	DC1	putMIP_LN5	0	0	NA
Figure_3h	DC2	putMIP_LN5	724	494	0.188834154
Figure_3h	DC3	putMIP_LN5	33	12	0.466666667
Figure_3h	DC4	putMIP_LN5	3	0	1
Figure_3h	DL1	putMIP_LN5	3	0	1
Figure_3h	DL2d	putMIP_LN5	306	175	0.272349272
Figure_3h	DL2v	putMIP_LN5	279	185	0.202586207
Figure_3h	DL3	putMIP_LN5	779	391	0.331623932
Figure_3h	DL4	putMIP_LN5	75	54	0.162790698
Figure_3h	DL5	putMIP_LN5	164	106	0.214814815
Figure_3h	DM1	putMIP_LN5	0	0	NA
Figure_3h	DM2	putMIP_LN5	22	12	0.294117647
Figure_3h	DM3	putMIP_LN5	365	271	0.147798742
Figure_3h	DM4	putMIP_LN5	774	537	0.180778032
Figure_3h	DM5	putMIP_LN5	2	0	1
Figure_3h	DM6	putMIP_LN5	0	0	NA
Figure_3h	DP1l	putMIP_LN5	596	390	0.208924949
Figure_3h	DP1m	putMIP_LN5	116	65	0.281767956
Figure_3h	V	putMIP_LN5	760	471	0.234768481
Figure_3h	VA1d	putMIP_LN5	494	285	0.268292683
Figure_3h	VA1v	putMIP_LN5	275	180	0.208791209
Figure_3h	VA2	putMIP_LN5	0	0	NA
Figure_3h	VA3	putMIP_LN5	0	0	NA
Figure_3h	VA4	putMIP_LN5	180	88	0.343283582
Figure_3h	VA5	putMIP_LN5	0	0	NA
Figure_3h	VA6	putMIP_LN5	34	10	0.545454545
Figure_3h	VA7l	putMIP_LN5	18	7	0.44
Figure_3h	VA7m	putMIP_LN5	0	0	NA
Figure_3h	VC1	putMIP_LN5	558	363	0.211726384
Figure_3h	VC2	putMIP_LN5	155	105	0.192307692
Figure_3h	VC3	putMIP_LN5	57	32	0.280898876
Figure_3h	VC4	putMIP_LN5	30	28	0.034482759
Figure_3h	VC5	putMIP_LN5	153	70	0.372197309
Figure_3h	VL1	putMIP_LN5	0	0	NA
Figure_3h	VL2a	putMIP_LN5	183	110	0.249146758
Figure_3h	VL2p	putMIP_LN5	1	3	-0.5
Figure_3h	VM1	putMIP_LN5	0	0	NA
Figure_3h	VM2	putMIP_LN5	2	0	1
Figure_3h	VM3	putMIP_LN5	0	0	NA
Figure_3h	VM4	putMIP_LN5	14	1	0.866666667
Figure_3h	VM5d	putMIP_LN5	1	4	-0.6
Figure_3h	VM5v	putMIP_LN5	6	6	0
Figure_3h	VM6	putMIP_LN5	17	3	0.7
Figure_3h	VM7d	putMIP_LN5	0	0	NA
Figure_3h	VM7v	putMIP_LN5	95	52	0.292517007
Figure_3h	VP1d	putMIP_LN5	176	91	0.31835206
Figure_3h	VP1l	putMIP_LN5	2	0	1
Figure_3h	VP1m	putMIP_LN5	127	127	0
Figure_3h	VP2	putMIP_LN5	1	0	1
Figure_3h	VP3	putMIP_LN5	0	0	NA
Figure_3h	VP4	putMIP_LN5	6	0	1
Figure_3h	D	putMIP_LN6	255	128	0.331592689
Figure_3h	DA1	putMIP_LN6	483	287	0.254545455
Figure_3h	DA2	putMIP_LN6	0	2	-1
Figure_3h	DA3	putMIP_LN6	14	7	0.333333333
Figure_3h	DA4l	putMIP_LN6	0	0	NA
Figure_3h	DA4m	putMIP_LN6	2	5	-0.428571429
Figure_3h	DC1	putMIP_LN6	452	213	0.359398496
Figure_3h	DC2	putMIP_LN6	57	33	0.266666667
Figure_3h	DC3	putMIP_LN6	48	37	0.129411765
Figure_3h	DC4	putMIP_LN6	281	125	0.384236453
Figure_3h	DL1	putMIP_LN6	28	1	0.931034483
Figure_3h	DL2d	putMIP_LN6	2	3	-0.2
Figure_3h	DL2v	putMIP_LN6	221	133	0.248587571
Figure_3h	DL3	putMIP_LN6	223	136	0.242339833
Figure_3h	DL4	putMIP_LN6	225	86	0.446945338
Figure_3h	DL5	putMIP_LN6	2	0	1
Figure_3h	DM1	putMIP_LN6	287	107	0.456852792
Figure_3h	DM2	putMIP_LN6	8	0	1
Figure_3h	DM3	putMIP_LN6	27	14	0.317073171
Figure_3h	DM4	putMIP_LN6	170	87	0.322957198
Figure_3h	DM5	putMIP_LN6	0	0	NA
Figure_3h	DM6	putMIP_LN6	0	0	NA
Figure_3h	DP1l	putMIP_LN6	18	14	0.125
Figure_3h	DP1m	putMIP_LN6	380	177	0.364452424
Figure_3h	V	putMIP_LN6	204	122	0.251533742
Figure_3h	VA1d	putMIP_LN6	73	41	0.280701754
Figure_3h	VA1v	putMIP_LN6	1	0	1
Figure_3h	VA2	putMIP_LN6	0	0	NA
Figure_3h	VA3	putMIP_LN6	2	0	1
Figure_3h	VA4	putMIP_LN6	206	99	0.350819672
Figure_3h	VA5	putMIP_LN6	12	11	0.043478261
Figure_3h	VA6	putMIP_LN6	87	32	0.462184874
Figure_3h	VA7l	putMIP_LN6	0	0	NA
Figure_3h	VA7m	putMIP_LN6	0	0	NA
Figure_3h	VC1	putMIP_LN6	152	70	0.369369369
Figure_3h	VC2	putMIP_LN6	11	0	1
Figure_3h	VC3	putMIP_LN6	5	2	0.428571429
Figure_3h	VC4	putMIP_LN6	326	214	0.207407407
Figure_3h	VC5	putMIP_LN6	79	40	0.327731092
Figure_3h	VL1	putMIP_LN6	344	163	0.357001972
Figure_3h	VL2a	putMIP_LN6	0	0	NA
Figure_3h	VL2p	putMIP_LN6	170	69	0.422594142
Figure_3h	VM1	putMIP_LN6	94	34	0.46875
Figure_3h	VM2	putMIP_LN6	2	0	1
Figure_3h	VM3	putMIP_LN6	8	3	0.454545455
Figure_3h	VM4	putMIP_LN6	173	68	0.435684647
Figure_3h	VM5d	putMIP_LN6	0	0	NA
Figure_3h	VM5v	putMIP_LN6	0	0	NA
Figure_3h	VM6	putMIP_LN6	60	23	0.445783133
Figure_3h	VM7d	putMIP_LN6	114	56	0.341176471
Figure_3h	VM7v	putMIP_LN6	24	17	0.170731707
Figure_3h	VP1d	putMIP_LN6	2	0	1
Figure_3h	VP1l	putMIP_LN6	0	0	NA
Figure_3h	VP1m	putMIP_LN6	8	0	1
Figure_3h	VP2	putMIP_LN6	318	89	0.562653563
Figure_3h	VP3	putMIP_LN6	107	82	0.132275132
Figure_3h	VP4	putMIP_LN6	0	0	NA
Figure_3h	D	putMIP_LN7	0	0	NA
Figure_3h	DA1	putMIP_LN7	933	243	0.586734694
Figure_3h	DA2	putMIP_LN7	0	0	NA
Figure_3h	DA3	putMIP_LN7	0	0	NA
Figure_3h	DA4l	putMIP_LN7	0	0	NA
Figure_3h	DA4m	putMIP_LN7	0	0	NA
Figure_3h	DC1	putMIP_LN7	278	72	0.588571429
Figure_3h	DC2	putMIP_LN7	11	7	0.222222222
Figure_3h	DC3	putMIP_LN7	349	87	0.600917431
Figure_3h	DC4	putMIP_LN7	56	2	0.931034483
Figure_3h	DL1	putMIP_LN7	733	230	0.522326064
Figure_3h	DL2d	putMIP_LN7	149	32	0.64640884
Figure_3h	DL2v	putMIP_LN7	140	25	0.696969697
Figure_3h	DL3	putMIP_LN7	0	0	NA
Figure_3h	DL4	putMIP_LN7	19	11	0.266666667
Figure_3h	DL5	putMIP_LN7	2	0	1
Figure_3h	DM1	putMIP_LN7	479	99	0.657439446
Figure_3h	DM2	putMIP_LN7	183	42	0.626666667
Figure_3h	DM3	putMIP_LN7	526	199	0.451034483
Figure_3h	DM4	putMIP_LN7	27	6	0.636363636
Figure_3h	DM5	putMIP_LN7	0	0	NA
Figure_3h	DM6	putMIP_LN7	0	0	NA
Figure_3h	DP1l	putMIP_LN7	17	2	0.789473684
Figure_3h	DP1m	putMIP_LN7	434	128	0.544483986
Figure_3h	V	putMIP_LN7	366	153	0.410404624
Figure_3h	VA1d	putMIP_LN7	178	45	0.596412556
Figure_3h	VA1v	putMIP_LN7	4	0	1
Figure_3h	VA2	putMIP_LN7	80	18	0.632653061
Figure_3h	VA3	putMIP_LN7	0	0	NA
Figure_3h	VA4	putMIP_LN7	0	0	NA
Figure_3h	VA5	putMIP_LN7	0	0	NA
Figure_3h	VA6	putMIP_LN7	4	0	1
Figure_3h	VA7l	putMIP_LN7	4	0	1
Figure_3h	VA7m	putMIP_LN7	211	68	0.512544803
Figure_3h	VC1	putMIP_LN7	0	0	NA
Figure_3h	VC2	putMIP_LN7	3	0	1
Figure_3h	VC3	putMIP_LN7	2	0	1
Figure_3h	VC4	putMIP_LN7	338	86	0.594339623
Figure_3h	VC5	putMIP_LN7	1	0	1
Figure_3h	VL1	putMIP_LN7	0	0	NA
Figure_3h	VL2a	putMIP_LN7	0	0	NA
Figure_3h	VL2p	putMIP_LN7	0	0	NA
Figure_3h	VM1	putMIP_LN7	0	0	NA
Figure_3h	VM2	putMIP_LN7	15	4	0.578947368
Figure_3h	VM3	putMIP_LN7	1	0	1
Figure_3h	VM4	putMIP_LN7	0	0	NA
Figure_3h	VM5d	putMIP_LN7	466	126	0.574324324
Figure_3h	VM5v	putMIP_LN7	28	4	0.75
Figure_3h	VM6	putMIP_LN7	0	0	NA
Figure_3h	VM7d	putMIP_LN7	47	7	0.740740741
Figure_3h	VM7v	putMIP_LN7	253	48	0.681063123
Figure_3h	VP1d	putMIP_LN7	99	23	0.62295082
Figure_3h	VP1l	putMIP_LN7	131	62	0.357512953
Figure_3h	VP1m	putMIP_LN7	37	6	0.720930233
Figure_3h	VP2	putMIP_LN7	0	0	NA
Figure_3h	VP3	putMIP_LN7	25	0	1
Figure_3h	VP4	putMIP_LN7	0	0	NA
Figure_3h	D	putMIP_LN8	2	0	1
Figure_3h	DA1	putMIP_LN8	0	0	NA
Figure_3h	DA2	putMIP_LN8	160	74	0.367521368
Figure_3h	DA3	putMIP_LN8	0	0	NA
Figure_3h	DA4l	putMIP_LN8	9	6	0.2
Figure_3h	DA4m	putMIP_LN8	16	9	0.28
Figure_3h	DC1	putMIP_LN8	122	51	0.410404624
Figure_3h	DC2	putMIP_LN8	185	112	0.245791246
Figure_3h	DC3	putMIP_LN8	252	123	0.344
Figure_3h	DC4	putMIP_LN8	285	141	0.338028169
Figure_3h	DL1	putMIP_LN8	0	0	NA
Figure_3h	DL2d	putMIP_LN8	0	0	NA
Figure_3h	DL2v	putMIP_LN8	2	0	1
Figure_3h	DL3	putMIP_LN8	1	0	1
Figure_3h	DL4	putMIP_LN8	261	121	0.366492147
Figure_3h	DL5	putMIP_LN8	326	133	0.420479303
Figure_3h	DM1	putMIP_LN8	220	113	0.321321321
Figure_3h	DM2	putMIP_LN8	16	8	0.333333333
Figure_3h	DM3	putMIP_LN8	35	16	0.37254902
Figure_3h	DM4	putMIP_LN8	0	0	NA
Figure_3h	DM5	putMIP_LN8	131	39	0.541176471
Figure_3h	DM6	putMIP_LN8	0	0	NA
Figure_3h	DP1l	putMIP_LN8	182	85	0.36329588
Figure_3h	DP1m	putMIP_LN8	399	186	0.364102564
Figure_3h	V	putMIP_LN8	0	0	NA
Figure_3h	VA1d	putMIP_LN8	0	0	NA
Figure_3h	VA1v	putMIP_LN8	160	87	0.295546559
Figure_3h	VA2	putMIP_LN8	187	93	0.335714286
Figure_3h	VA3	putMIP_LN8	0	0	NA
Figure_3h	VA4	putMIP_LN8	2	0	1
Figure_3h	VA5	putMIP_LN8	204	111	0.295238095
Figure_3h	VA6	putMIP_LN8	0	0	NA
Figure_3h	VA7l	putMIP_LN8	5	0	1
Figure_3h	VA7m	putMIP_LN8	153	92	0.248979592
Figure_3h	VC1	putMIP_LN8	68	35	0.32038835
Figure_3h	VC2	putMIP_LN8	1	0	1
Figure_3h	VC3	putMIP_LN8	257	144	0.281795511
Figure_3h	VC4	putMIP_LN8	28	12	0.4
Figure_3h	VC5	putMIP_LN8	78	30	0.444444444
Figure_3h	VL1	putMIP_LN8	0	0	NA
Figure_3h	VL2a	putMIP_LN8	0	0	NA
Figure_3h	VL2p	putMIP_LN8	142	57	0.427135678
Figure_3h	VM1	putMIP_LN8	0	0	NA
Figure_3h	VM2	putMIP_LN8	1	0	1
Figure_3h	VM3	putMIP_LN8	4	0	1
Figure_3h	VM4	putMIP_LN8	1	0	1
Figure_3h	VM5d	putMIP_LN8	2	3	-0.2
Figure_3h	VM5v	putMIP_LN8	201	86	0.400696864
Figure_3h	VM6	putMIP_LN8	159	61	0.445454545
Figure_3h	VM7d	putMIP_LN8	15	3	0.666666667
Figure_3h	VM7v	putMIP_LN8	159	89	0.282258065
Figure_3h	VP1d	putMIP_LN8	244	80	0.50617284
Figure_3h	VP1l	putMIP_LN8	96	55	0.271523179
Figure_3h	VP1m	putMIP_LN8	151	71	0.36036036
Figure_3h	VP2	putMIP_LN8	0	0	NA
Figure_3h	VP3	putMIP_LN8	28	12	0.4
Figure_3h	VP4	putMIP_LN8	124	57	0.370165746
Figure_3h	D	putMIP_LN9	221	130	0.259259259
Figure_3h	DA1	putMIP_LN9	1197	625	0.313940724
Figure_3h	DA2	putMIP_LN9	0	0	NA
Figure_3h	DA3	putMIP_LN9	58	44	0.137254902
Figure_3h	DA4l	putMIP_LN9	5	6	-0.090909091
Figure_3h	DA4m	putMIP_LN9	24	19	0.11627907
Figure_3h	DC1	putMIP_LN9	622	344	0.287784679
Figure_3h	DC2	putMIP_LN9	42	20	0.35483871
Figure_3h	DC3	putMIP_LN9	307	188	0.24040404
Figure_3h	DC4	putMIP_LN9	722	395	0.292748433
Figure_3h	DL1	putMIP_LN9	436	292	0.197802198
Figure_3h	DL2d	putMIP_LN9	315	182	0.267605634
Figure_3h	DL2v	putMIP_LN9	318	200	0.227799228
Figure_3h	DL3	putMIP_LN9	1	0	1
Figure_3h	DL4	putMIP_LN9	10	0	1
Figure_3h	DL5	putMIP_LN9	277	188	0.191397849
Figure_3h	DM1	putMIP_LN9	0	0	NA
Figure_3h	DM2	putMIP_LN9	2	0	1
Figure_3h	DM3	putMIP_LN9	0	0	NA
Figure_3h	DM4	putMIP_LN9	259	174	0.19630485
Figure_3h	DM5	putMIP_LN9	0	0	NA
Figure_3h	DM6	putMIP_LN9	0	0	NA
Figure_3h	DP1l	putMIP_LN9	3	0	1
Figure_3h	DP1m	putMIP_LN9	9	8	0.058823529
Figure_3h	V	putMIP_LN9	144	100	0.180327869
Figure_3h	VA1d	putMIP_LN9	0	0	NA
Figure_3h	VA1v	putMIP_LN9	2	0	1
Figure_3h	VA2	putMIP_LN9	332	220	0.202898551
Figure_3h	VA3	putMIP_LN9	0	0	NA
Figure_3h	VA4	putMIP_LN9	16	18	-0.058823529
Figure_3h	VA5	putMIP_LN9	195	130	0.2
Figure_3h	VA6	putMIP_LN9	352	218	0.235087719
Figure_3h	VA7l	putMIP_LN9	4	0	1
Figure_3h	VA7m	putMIP_LN9	1	0	1
Figure_3h	VC1	putMIP_LN9	18	9	0.333333333
Figure_3h	VC2	putMIP_LN9	327	201	0.238636364
Figure_3h	VC3	putMIP_LN9	178	118	0.202702703
Figure_3h	VC4	putMIP_LN9	0	0	NA
Figure_3h	VC5	putMIP_LN9	0	0	NA
Figure_3h	VL1	putMIP_LN9	370	305	0.096296296
Figure_3h	VL2a	putMIP_LN9	0	0	NA
Figure_3h	VL2p	putMIP_LN9	306	215	0.174664107
Figure_3h	VM1	putMIP_LN9	0	0	NA
Figure_3h	VM2	putMIP_LN9	1	0	1
Figure_3h	VM3	putMIP_LN9	0	0	NA
Figure_3h	VM4	putMIP_LN9	1	0	1
Figure_3h	VM5d	putMIP_LN9	6	0	1
Figure_3h	VM5v	putMIP_LN9	416	256	0.238095238
Figure_3h	VM6	putMIP_LN9	42	17	0.423728814
Figure_3h	VM7d	putMIP_LN9	1	0	1
Figure_3h	VM7v	putMIP_LN9	2	0	1
Figure_3h	VP1d	putMIP_LN9	93	68	0.155279503
Figure_3h	VP1l	putMIP_LN9	115	81	0.173469388
Figure_3h	VP1m	putMIP_LN9	105	74	0.173184358
Figure_3h	VP2	putMIP_LN9	264	91	0.487323944
Figure_3h	VP3	putMIP_LN9	11	6	0.294117647
Figure_3h	VP4	putMIP_LN9	188	151	0.109144543
Figure_3h	D	putMIP_LN10	805	335	0.412280702
Figure_3h	DA1	putMIP_LN10	236	57	0.610921502
Figure_3h	DA2	putMIP_LN10	3	0	1
Figure_3h	DA3	putMIP_LN10	443	87	0.671698113
Figure_3h	DA4l	putMIP_LN10	0	0	NA
Figure_3h	DA4m	putMIP_LN10	4	2	0.333333333
Figure_3h	DC1	putMIP_LN10	0	0	NA
Figure_3h	DC2	putMIP_LN10	254	67	0.582554517
Figure_3h	DC3	putMIP_LN10	1	0	1
Figure_3h	DC4	putMIP_LN10	678	136	0.665847666
Figure_3h	DL1	putMIP_LN10	5	0	1
Figure_3h	DL2d	putMIP_LN10	13	0	1
Figure_3h	DL2v	putMIP_LN10	157	23	0.744444444
Figure_3h	DL3	putMIP_LN10	766	226	0.544354839
Figure_3h	DL4	putMIP_LN10	809	219	0.573929961
Figure_3h	DL5	putMIP_LN10	285	72	0.596638655
Figure_3h	DM1	putMIP_LN10	0	0	NA
Figure_3h	DM2	putMIP_LN10	0	0	NA
Figure_3h	DM3	putMIP_LN10	2	0	1
Figure_3h	DM4	putMIP_LN10	0	0	NA
Figure_3h	DM5	putMIP_LN10	0	0	NA
Figure_3h	DM6	putMIP_LN10	394	115	0.548133595
Figure_3h	DP1l	putMIP_LN10	138	30	0.642857143
Figure_3h	DP1m	putMIP_LN10	567	188	0.501986755
Figure_3h	V	putMIP_LN10	0	0	NA
Figure_3h	VA1d	putMIP_LN10	0	0	NA
Figure_3h	VA1v	putMIP_LN10	0	0	NA
Figure_3h	VA2	putMIP_LN10	0	0	NA
Figure_3h	VA3	putMIP_LN10	338	132	0.438297872
Figure_3h	VA4	putMIP_LN10	69	28	0.422680412
Figure_3h	VA5	putMIP_LN10	21	3	0.75
Figure_3h	VA6	putMIP_LN10	6	0	1
Figure_3h	VA7l	putMIP_LN10	0	0	NA
Figure_3h	VA7m	putMIP_LN10	0	0	NA
Figure_3h	VC1	putMIP_LN10	0	0	NA
Figure_3h	VC2	putMIP_LN10	1	0	1
Figure_3h	VC3	putMIP_LN10	131	30	0.627329193
Figure_3h	VC4	putMIP_LN10	0	0	NA
Figure_3h	VC5	putMIP_LN10	19	2	0.80952381
Figure_3h	VL1	putMIP_LN10	367	148	0.425242718
Figure_3h	VL2a	putMIP_LN10	287	79	0.568306011
Figure_3h	VL2p	putMIP_LN10	251	30	0.786476868
Figure_3h	VM1	putMIP_LN10	2	0	1
Figure_3h	VM2	putMIP_LN10	0	0	NA
Figure_3h	VM3	putMIP_LN10	0	0	NA
Figure_3h	VM4	putMIP_LN10	18	0	1
Figure_3h	VM5d	putMIP_LN10	1	0	1
Figure_3h	VM5v	putMIP_LN10	0	0	NA
Figure_3h	VM6	putMIP_LN10	202	54	0.578125
Figure_3h	VM7d	putMIP_LN10	0	0	NA
Figure_3h	VM7v	putMIP_LN10	0	0	NA
Figure_3h	VP1d	putMIP_LN10	20	0	1
Figure_3h	VP1l	putMIP_LN10	0	0	NA
Figure_3h	VP1m	putMIP_LN10	0	0	NA
Figure_3h	VP2	putMIP_LN10	0	0	NA
Figure_3h	VP3	putMIP_LN10	0	0	NA
Figure_3h	VP4	putMIP_LN10	0	0	NA
Figure_3h	D	putMIP_LN11	29	19	0.208333333
Figure_3h	DA1	putMIP_LN11	181	101	0.283687943
Figure_3h	DA2	putMIP_LN11	20	10	0.333333333
Figure_3h	DA3	putMIP_LN11	199	113	0.275641026
Figure_3h	DA4l	putMIP_LN11	1	0	1
Figure_3h	DA4m	putMIP_LN11	1	0	1
Figure_3h	DC1	putMIP_LN11	1	3	-0.5
Figure_3h	DC2	putMIP_LN11	313	193	0.23715415
Figure_3h	DC3	putMIP_LN11	234	107	0.372434018
Figure_3h	DC4	putMIP_LN11	8	2	0.6
Figure_3h	DL1	putMIP_LN11	136	76	0.283018868
Figure_3h	DL2d	putMIP_LN11	0	0	NA
Figure_3h	DL2v	putMIP_LN11	0	0	NA
Figure_3h	DL3	putMIP_LN11	0	0	NA
Figure_3h	DL4	putMIP_LN11	2	0	1
Figure_3h	DL5	putMIP_LN11	19	17	0.055555556
Figure_3h	DM1	putMIP_LN11	161	74	0.370212766
Figure_3h	DM2	putMIP_LN11	357	162	0.375722543
Figure_3h	DM3	putMIP_LN11	0	0	NA
Figure_3h	DM4	putMIP_LN11	0	0	NA
Figure_3h	DM5	putMIP_LN11	0	0	NA
Figure_3h	DM6	putMIP_LN11	347	206	0.254972875
Figure_3h	DP1l	putMIP_LN11	0	0	NA
Figure_3h	DP1m	putMIP_LN11	97	33	0.492307692
Figure_3h	V	putMIP_LN11	366	160	0.391634981
Figure_3h	VA1d	putMIP_LN11	0	0	NA
Figure_3h	VA1v	putMIP_LN11	46	22	0.352941176
Figure_3h	VA2	putMIP_LN11	0	0	NA
Figure_3h	VA3	putMIP_LN11	187	99	0.307692308
Figure_3h	VA4	putMIP_LN11	50	20	0.428571429
Figure_3h	VA5	putMIP_LN11	1	0	1
Figure_3h	VA6	putMIP_LN11	1	5	-0.666666667
Figure_3h	VA7l	putMIP_LN11	3	0	1
Figure_3h	VA7m	putMIP_LN11	4	0	1
Figure_3h	VC1	putMIP_LN11	178	89	0.333333333
Figure_3h	VC2	putMIP_LN11	3	0	1
Figure_3h	VC3	putMIP_LN11	433	241	0.284866469
Figure_3h	VC4	putMIP_LN11	2	0	1
Figure_3h	VC5	putMIP_LN11	162	107	0.204460967
Figure_3h	VL1	putMIP_LN11	146	65	0.383886256
Figure_3h	VL2a	putMIP_LN11	0	0	NA
Figure_3h	VL2p	putMIP_LN11	0	0	NA
Figure_3h	VM1	putMIP_LN11	39	30	0.130434783
Figure_3h	VM2	putMIP_LN11	4	0	1
Figure_3h	VM3	putMIP_LN11	0	0	NA
Figure_3h	VM4	putMIP_LN11	83	59	0.169014085
Figure_3h	VM5d	putMIP_LN11	17	4	0.619047619
Figure_3h	VM5v	putMIP_LN11	0	0	NA
Figure_3h	VM6	putMIP_LN11	132	52	0.434782609
Figure_3h	VM7d	putMIP_LN11	100	67	0.19760479
Figure_3h	VM7v	putMIP_LN11	185	114	0.237458194
Figure_3h	VP1d	putMIP_LN11	94	38	0.424242424
Figure_3h	VP1l	putMIP_LN11	1	0	1
Figure_3h	VP1m	putMIP_LN11	107	62	0.266272189
Figure_3h	VP2	putMIP_LN11	30	8	0.578947368
Figure_3h	VP3	putMIP_LN11	0	0	NA
Figure_3h	VP4	putMIP_LN11	41	20	0.344262295
Figure_3h	D	putMIP_LN12	0	0	NA
Figure_3h	DA1	putMIP_LN12	0	0	NA
Figure_3h	DA2	putMIP_LN12	0	0	NA
Figure_3h	DA3	putMIP_LN12	0	0	NA
Figure_3h	DA4l	putMIP_LN12	4	0	1
Figure_3h	DA4m	putMIP_LN12	2	0	1
Figure_3h	DC1	putMIP_LN12	295	57	0.676136364
Figure_3h	DC2	putMIP_LN12	148	39	0.582887701
Figure_3h	DC3	putMIP_LN12	278	64	0.625730994
Figure_3h	DC4	putMIP_LN12	14	0	1
Figure_3h	DL1	putMIP_LN12	0	0	NA
Figure_3h	DL2d	putMIP_LN12	5	0	1
Figure_3h	DL2v	putMIP_LN12	423	94	0.636363636
Figure_3h	DL3	putMIP_LN12	0	0	NA
Figure_3h	DL4	putMIP_LN12	21	3	0.75
Figure_3h	DL5	putMIP_LN12	392	112	0.555555556
Figure_3h	DM1	putMIP_LN12	557	120	0.64549483
Figure_3h	DM2	putMIP_LN12	142	38	0.577777778
Figure_3h	DM3	putMIP_LN12	22	0	1
Figure_3h	DM4	putMIP_LN12	817	206	0.597262952
Figure_3h	DM5	putMIP_LN12	0	0	NA
Figure_3h	DM6	putMIP_LN12	436	97	0.636022514
Figure_3h	DP1l	putMIP_LN12	0	0	NA
Figure_3h	DP1m	putMIP_LN12	150	49	0.507537688
Figure_3h	V	putMIP_LN12	0	0	NA
Figure_3h	VA1d	putMIP_LN12	0	0	NA
Figure_3h	VA1v	putMIP_LN12	355	95	0.577777778
Figure_3h	VA2	putMIP_LN12	0	0	NA
Figure_3h	VA3	putMIP_LN12	95	44	0.366906475
Figure_3h	VA4	putMIP_LN12	495	139	0.561514196
Figure_3h	VA5	putMIP_LN12	0	0	NA
Figure_3h	VA6	putMIP_LN12	322	78	0.61
Figure_3h	VA7l	putMIP_LN12	0	0	NA
Figure_3h	VA7m	putMIP_LN12	0	0	NA
Figure_3h	VC1	putMIP_LN12	41	6	0.744680851
Figure_3h	VC2	putMIP_LN12	2	0	1
Figure_3h	VC3	putMIP_LN12	358	72	0.665116279
Figure_3h	VC4	putMIP_LN12	1	0	1
Figure_3h	VC5	putMIP_LN12	227	86	0.450479233
Figure_3h	VL1	putMIP_LN12	0	0	NA
Figure_3h	VL2a	putMIP_LN12	115	58	0.329479769
Figure_3h	VL2p	putMIP_LN12	613	193	0.521091811
Figure_3h	VM1	putMIP_LN12	1	0	1
Figure_3h	VM2	putMIP_LN12	16	17	-0.03030303
Figure_3h	VM3	putMIP_LN12	0	0	NA
Figure_3h	VM4	putMIP_LN12	0	0	NA
Figure_3h	VM5d	putMIP_LN12	296	44	0.741176471
Figure_3h	VM5v	putMIP_LN12	394	82	0.655462185
Figure_3h	VM6	putMIP_LN12	35	2	0.891891892
Figure_3h	VM7d	putMIP_LN12	300	31	0.812688822
Figure_3h	VM7v	putMIP_LN12	2	0	1
Figure_3h	VP1d	putMIP_LN12	196	46	0.619834711
Figure_3h	VP1l	putMIP_LN12	1	0	1
Figure_3h	VP1m	putMIP_LN12	1	0	1
Figure_3h	VP2	putMIP_LN12	0	0	NA
Figure_3h	VP3	putMIP_LN12	0	0	NA
Figure_3h	VP4	putMIP_LN12	87	10	0.793814433
Figure_3h	D	putMIP_LN13	177	95	0.301470588
Figure_3h	DA1	putMIP_LN13	0	0	NA
Figure_3h	DA2	putMIP_LN13	75	47	0.229508197
Figure_3h	DA3	putMIP_LN13	0	0	NA
Figure_3h	DA4l	putMIP_LN13	1	0	1
Figure_3h	DA4m	putMIP_LN13	28	9	0.513513514
Figure_3h	DC1	putMIP_LN13	1	0	1
Figure_3h	DC2	putMIP_LN13	0	0	NA
Figure_3h	DC3	putMIP_LN13	4	0	1
Figure_3h	DC4	putMIP_LN13	10	0	1
Figure_3h	DL1	putMIP_LN13	0	0	NA
Figure_3h	DL2d	putMIP_LN13	7	0	1
Figure_3h	DL2v	putMIP_LN13	110	59	0.301775148
Figure_3h	DL3	putMIP_LN13	0	0	NA
Figure_3h	DL4	putMIP_LN13	0	0	NA
Figure_3h	DL5	putMIP_LN13	6	0	1
Figure_3h	DM1	putMIP_LN13	628	402	0.219417476
Figure_3h	DM2	putMIP_LN13	224	160	0.166666667
Figure_3h	DM3	putMIP_LN13	353	253	0.165016502
Figure_3h	DM4	putMIP_LN13	64	38	0.254901961
Figure_3h	DM5	putMIP_LN13	0	0	NA
Figure_3h	DM6	putMIP_LN13	1	0	1
Figure_3h	DP1l	putMIP_LN13	225	116	0.319648094
Figure_3h	DP1m	putMIP_LN13	405	279	0.184210526
Figure_3h	V	putMIP_LN13	103	60	0.263803681
Figure_3h	VA1d	putMIP_LN13	0	0	NA
Figure_3h	VA1v	putMIP_LN13	2	0	1
Figure_3h	VA2	putMIP_LN13	0	0	NA
Figure_3h	VA3	putMIP_LN13	213	170	0.11227154
Figure_3h	VA4	putMIP_LN13	1	0	1
Figure_3h	VA5	putMIP_LN13	0	0	NA
Figure_3h	VA6	putMIP_LN13	273	162	0.255172414
Figure_3h	VA7l	putMIP_LN13	0	0	NA
Figure_3h	VA7m	putMIP_LN13	0	0	NA
Figure_3h	VC1	putMIP_LN13	2	0	1
Figure_3h	VC2	putMIP_LN13	2	0	1
Figure_3h	VC3	putMIP_LN13	13	0	1
Figure_3h	VC4	putMIP_LN13	0	0	NA
Figure_3h	VC5	putMIP_LN13	139	83	0.252252252
Figure_3h	VL1	putMIP_LN13	286	263	0.041894353
Figure_3h	VL2a	putMIP_LN13	635	461	0.158759124
Figure_3h	VL2p	putMIP_LN13	340	214	0.227436823
Figure_3h	VM1	putMIP_LN13	0	0	NA
Figure_3h	VM2	putMIP_LN13	0	0	NA
Figure_3h	VM3	putMIP_LN13	0	0	NA
Figure_3h	VM4	putMIP_LN13	0	0	NA
Figure_3h	VM5d	putMIP_LN13	0	0	NA
Figure_3h	VM5v	putMIP_LN13	0	0	NA
Figure_3h	VM6	putMIP_LN13	149	89	0.25210084
Figure_3h	VM7d	putMIP_LN13	345	193	0.282527881
Figure_3h	VM7v	putMIP_LN13	9	0	1
Figure_3h	VP1d	putMIP_LN13	14	2	0.75
Figure_3h	VP1l	putMIP_LN13	2	0	1
Figure_3h	VP1m	putMIP_LN13	4	0	1
Figure_3h	VP2	putMIP_LN13	0	0	NA
Figure_3h	VP3	putMIP_LN13	0	0	NA
Figure_3h	VP4	putMIP_LN13	0	0	NA
Figure_3h	D	putMIP_LN14	106	47	0.385620915
Figure_3h	DA1	putMIP_LN14	173	122	0.172881356
Figure_3h	DA2	putMIP_LN14	0	0	NA
Figure_3h	DA3	putMIP_LN14	1	0	1
Figure_3h	DA4l	putMIP_LN14	0	0	NA
Figure_3h	DA4m	putMIP_LN14	1	0	1
Figure_3h	DC1	putMIP_LN14	203	101	0.335526316
Figure_3h	DC2	putMIP_LN14	162	77	0.355648536
Figure_3h	DC3	putMIP_LN14	0	0	NA
Figure_3h	DC4	putMIP_LN14	401	215	0.301948052
Figure_3h	DL1	putMIP_LN14	186	97	0.314487633
Figure_3h	DL2d	putMIP_LN14	169	104	0.238095238
Figure_3h	DL2v	putMIP_LN14	3	0	1
Figure_3h	DL3	putMIP_LN14	0	0	NA
Figure_3h	DL4	putMIP_LN14	3	0	1
Figure_3h	DL5	putMIP_LN14	238	101	0.404129794
Figure_3h	DM1	putMIP_LN14	202	93	0.369491525
Figure_3h	DM2	putMIP_LN14	140	60	0.4
Figure_3h	DM3	putMIP_LN14	202	92	0.37414966
Figure_3h	DM4	putMIP_LN14	311	126	0.423340961
Figure_3h	DM5	putMIP_LN14	0	0	NA
Figure_3h	DM6	putMIP_LN14	1	0	1
Figure_3h	DP1l	putMIP_LN14	0	0	NA
Figure_3h	DP1m	putMIP_LN14	266	132	0.336683417
Figure_3h	V	putMIP_LN14	6	0	1
Figure_3h	VA1d	putMIP_LN14	0	0	NA
Figure_3h	VA1v	putMIP_LN14	35	21	0.25
Figure_3h	VA2	putMIP_LN14	162	75	0.367088608
Figure_3h	VA3	putMIP_LN14	11	7	0.222222222
Figure_3h	VA4	putMIP_LN14	15	5	0.5
Figure_3h	VA5	putMIP_LN14	85	46	0.297709924
Figure_3h	VA6	putMIP_LN14	328	132	0.426086957
Figure_3h	VA7l	putMIP_LN14	270	98	0.467391304
Figure_3h	VA7m	putMIP_LN14	198	100	0.32885906
Figure_3h	VC1	putMIP_LN14	174	74	0.403225806
Figure_3h	VC2	putMIP_LN14	61	47	0.12962963
Figure_3h	VC3	putMIP_LN14	133	88	0.20361991
Figure_3h	VC4	putMIP_LN14	2	0	1
Figure_3h	VC5	putMIP_LN14	40	14	0.481481481
Figure_3h	VL1	putMIP_LN14	84	37	0.388429752
Figure_3h	VL2a	putMIP_LN14	345	132	0.446540881
Figure_3h	VL2p	putMIP_LN14	0	0	NA
Figure_3h	VM1	putMIP_LN14	0	0	NA
Figure_3h	VM2	putMIP_LN14	0	0	NA
Figure_3h	VM3	putMIP_LN14	126	99	0.12
Figure_3h	VM4	putMIP_LN14	2	0	1
Figure_3h	VM5d	putMIP_LN14	190	65	0.490196078
Figure_3h	VM5v	putMIP_LN14	3	0	1
Figure_3h	VM6	putMIP_LN14	0	0	NA
Figure_3h	VM7d	putMIP_LN14	93	44	0.357664234
Figure_3h	VM7v	putMIP_LN14	214	113	0.308868502
Figure_3h	VP1d	putMIP_LN14	20	5	0.6
Figure_3h	VP1l	putMIP_LN14	62	38	0.24
Figure_3h	VP1m	putMIP_LN14	396	226	0.273311897
Figure_3h	VP2	putMIP_LN14	0	0	NA
Figure_3h	VP3	putMIP_LN14	1	0	1
Figure_3h	VP4	putMIP_LN14	256	109	0.402739726
