# Supplementary material for: Heterogeneous receptor expression underlies non-uniform peptidergic modulation of olfaction in Drosophila
Source: Nat Commun. 2023 Aug 30;14:5280. doi: 10.1038/s41467-023-41012-3 (PMC10465596; doi:10.1038/s41467-023-41012-3)
Supplement: Supplementary file 6 — Source Data [file 41467_2023_41012_MOESM6_ESM.zip › Sizemore_etal_Source_Data/Sizemore_etal_Fig1_pebGAL4_PhysiologyData.csv]

figure	time	glomerulus	odor	treatment	mean	sem
Figure_1b	0.2243	DM1_	neg2_	before	0.064247917	0.0177365
Figure_1b	0.4486	DM1_	neg2_	before	0.050536458	0.014542088
Figure_1b	0.6729	DM1_	neg2_	before	0.040367708	0.012907044
Figure_1b	0.8972	DM1_	neg2_	before	0.034857292	0.011680797
Figure_1b	1.1215	DM1_	neg2_	before	0.028598958	0.010876017
Figure_1b	1.3458	DM1_	neg2_	before	0.023769792	0.009885558
Figure_1b	1.5701	DM1_	neg2_	before	0.016702083	0.009202022
Figure_1b	1.7944	DM1_	neg2_	before	0.013540625	0.008582728
Figure_1b	2.0187	DM1_	neg2_	before	0.009765625	0.008097415
Figure_1b	2.243	DM1_	neg2_	before	0.00609375	0.007236213
Figure_1b	2.4673	DM1_	neg2_	before	0.002654167	0.007558296
Figure_1b	2.6916	DM1_	neg2_	before	0.000626042	0.006756299
Figure_1b	2.9159	DM1_	neg2_	before	0.000464583	0.00633238
Figure_1b	3.1402	DM1_	neg2_	before	-0.001572917	0.006721064
Figure_1b	3.3645	DM1_	neg2_	before	-0.002896875	0.00668126
Figure_1b	3.5888	DM1_	neg2_	before	-0.003146875	0.006311505
Figure_1b	3.8131	DM1_	neg2_	before	-0.005145833	0.00723167
Figure_1b	4.0374	DM1_	neg2_	before	-0.004891667	0.00750607
Figure_1b	4.2617	DM1_	neg2_	before	-0.0047875	0.00495356
Figure_1b	4.486	DM1_	neg2_	before	-0.006734375	0.006025472
Figure_1b	4.7103	DM1_	neg2_	before	0.707759375	0.109442137
Figure_1b	4.9346	DM1_	neg2_	before	0.596575	0.08818239
Figure_1b	5.1589	DM1_	neg2_	before	0.478527083	0.070177066
Figure_1b	5.3832	DM1_	neg2_	before	0.394855208	0.063329146
Figure_1b	5.6075	DM1_	neg2_	before	0.335278125	0.05928673
Figure_1b	5.8318	DM1_	neg2_	before	0.291973958	0.055407901
Figure_1b	6.0561	DM1_	neg2_	before	0.260552083	0.050479414
Figure_1b	6.2804	DM1_	neg2_	before	0.233096875	0.047297518
Figure_1b	6.5047	DM1_	neg2_	before	0.211313542	0.044658771
Figure_1b	6.729	DM1_	neg2_	before	0.192232292	0.04226353
Figure_1b	6.9533	DM1_	neg2_	before	0.17621875	0.040524148
Figure_1b	7.1776	DM1_	neg2_	before	0.160964583	0.038860265
Figure_1b	7.4019	DM1_	neg2_	before	0.148822917	0.037376583
Figure_1b	7.6262	DM1_	neg2_	before	0.137604167	0.036020876
Figure_1b	7.8505	DM1_	neg2_	before	0.130272917	0.035286009
Figure_1b	8.0748	DM1_	neg2_	before	0.1237375	0.035180371
Figure_1b	8.2991	DM1_	neg2_	before	0.118760417	0.034571659
Figure_1b	8.5234	DM1_	neg2_	before	0.116402083	0.035416473
Figure_1b	8.7477	DM1_	neg2_	before	0.1107875	0.036378623
Figure_1b	8.972	DM1_	neg2_	before	0.109272917	0.036567129
Figure_1c	0.2243	DM1_	neg6_	before	0.04866	0.023990988
Figure_1c	0.4486	DM1_	neg6_	before	0.032726667	0.015006156
Figure_1c	0.6729	DM1_	neg6_	before	0.02176	0.009972687
Figure_1c	0.8972	DM1_	neg6_	before	0.015786667	0.007258578
Figure_1c	1.1215	DM1_	neg6_	before	0.01496	0.006062704
Figure_1c	1.3458	DM1_	neg6_	before	0.01226	0.007222337
Figure_1c	1.5701	DM1_	neg6_	before	0.008673333	0.00688393
Figure_1c	1.7944	DM1_	neg6_	before	0.005946667	0.005144313
Figure_1c	2.0187	DM1_	neg6_	before	0.000153333	0.004642971
Figure_1c	2.243	DM1_	neg6_	before	3.33333E-05	0.005771328
Figure_1c	2.4673	DM1_	neg6_	before	-0.003906667	0.005176683
Figure_1c	2.6916	DM1_	neg6_	before	-0.000526667	0.004401204
Figure_1c	2.9159	DM1_	neg6_	before	0.00228	0.003712166
Figure_1c	3.1402	DM1_	neg6_	before	0.002753333	0.003066514
Figure_1c	3.3645	DM1_	neg6_	before	0.001666667	0.002498155
Figure_1c	3.5888	DM1_	neg6_	before	0.003833333	0.00217033
Figure_1c	3.8131	DM1_	neg6_	before	0.00244	0.002017297
Figure_1c	4.0374	DM1_	neg6_	before	0.004793333	0.004318827
Figure_1c	4.2617	DM1_	neg6_	before	0.00118	0.002939021
Figure_1c	4.486	DM1_	neg6_	before	-5.80E-04	0.003623344
Figure_1c	4.7103	DM1_	neg6_	before	0.728566667	0.069565553
Figure_1c	4.9346	DM1_	neg6_	before	0.582453333	0.062693245
Figure_1c	5.1589	DM1_	neg6_	before	0.41412	0.069166921
Figure_1c	5.3832	DM1_	neg6_	before	0.284793333	0.068161124
Figure_1c	5.6075	DM1_	neg6_	before	0.201133333	0.061281994
Figure_1c	5.8318	DM1_	neg6_	before	0.147853333	0.053040741
Figure_1c	6.0561	DM1_	neg6_	before	0.117846667	0.047720962
Figure_1c	6.2804	DM1_	neg6_	before	0.09816	0.042093772
Figure_1c	6.5047	DM1_	neg6_	before	0.084553333	0.038281485
Figure_1c	6.729	DM1_	neg6_	before	0.071846667	0.034178121
Figure_1c	6.9533	DM1_	neg6_	before	0.06298	0.03138616
Figure_1c	7.1776	DM1_	neg6_	before	0.05564	0.028101574
Figure_1c	7.4019	DM1_	neg6_	before	0.049506667	0.024749712
Figure_1c	7.6262	DM1_	neg6_	before	0.04518	0.023056948
Figure_1c	7.8505	DM1_	neg6_	before	0.042646667	0.02106124
Figure_1c	8.0748	DM1_	neg6_	before	0.039873333	0.020691301
Figure_1c	8.2991	DM1_	neg6_	before	0.0396	0.018922606
Figure_1c	8.5234	DM1_	neg6_	before	0.03956	0.019568632
Figure_1c	8.7477	DM1_	neg6_	before	0.037533333	0.019693589
Figure_1c	8.972	DM1_	neg6_	before	0.04048	0.019305036
Figure_1b	0.2243	DM2_	neg2_	before	0.04241875	0.012678169
Figure_1b	0.4486	DM2_	neg2_	before	0.035765625	0.009370765
Figure_1b	0.6729	DM2_	neg2_	before	0.030088542	0.007081387
Figure_1b	0.8972	DM2_	neg2_	before	0.027835417	0.006230619
Figure_1b	1.1215	DM2_	neg2_	before	0.02334375	0.005220586
Figure_1b	1.3458	DM2_	neg2_	before	0.019866667	0.003898182
Figure_1b	1.5701	DM2_	neg2_	before	0.016072917	0.003971236
Figure_1b	1.7944	DM2_	neg2_	before	0.015277083	0.004268242
Figure_1b	2.0187	DM2_	neg2_	before	0.011220833	0.004486466
Figure_1b	2.243	DM2_	neg2_	before	0.00858125	0.004138308
Figure_1b	2.4673	DM2_	neg2_	before	0.005346875	0.004355989
Figure_1b	2.6916	DM2_	neg2_	before	0.001480208	0.003567379
Figure_1b	2.9159	DM2_	neg2_	before	0.000902083	0.00325354
Figure_1b	3.1402	DM2_	neg2_	before	-0.001472917	0.003190531
Figure_1b	3.3645	DM2_	neg2_	before	-0.001427083	0.003930041
Figure_1b	3.5888	DM2_	neg2_	before	-0.001326042	0.00335924
Figure_1b	3.8131	DM2_	neg2_	before	-0.001527083	0.003046156
Figure_1b	4.0374	DM2_	neg2_	before	-0.000395833	0.002839706
Figure_1b	4.2617	DM2_	neg2_	before	-0.00055625	0.002755267
Figure_1b	4.486	DM2_	neg2_	before	-0.002471875	0.003040843
Figure_1b	4.7103	DM2_	neg2_	before	0.935407292	0.059665961
Figure_1b	4.9346	DM2_	neg2_	before	0.765842708	0.049872678
Figure_1b	5.1589	DM2_	neg2_	before	0.599057292	0.04697392
Figure_1b	5.3832	DM2_	neg2_	before	0.475426042	0.048523426
Figure_1b	5.6075	DM2_	neg2_	before	0.394126042	0.050967762
Figure_1b	5.8318	DM2_	neg2_	before	0.338697917	0.04933179
Figure_1b	6.0561	DM2_	neg2_	before	0.296697917	0.046843193
Figure_1b	6.2804	DM2_	neg2_	before	0.26645625	0.044942715
Figure_1b	6.5047	DM2_	neg2_	before	0.2392625	0.042495344
Figure_1b	6.729	DM2_	neg2_	before	0.217745833	0.039843399
Figure_1b	6.9533	DM2_	neg2_	before	0.201290625	0.037101617
Figure_1b	7.1776	DM2_	neg2_	before	0.183366667	0.034786659
Figure_1b	7.4019	DM2_	neg2_	before	0.171473958	0.034638849
Figure_1b	7.6262	DM2_	neg2_	before	0.158398958	0.032413938
Figure_1b	7.8505	DM2_	neg2_	before	0.151144792	0.032084288
Figure_1b	8.0748	DM2_	neg2_	before	0.141728125	0.030801915
Figure_1b	8.2991	DM2_	neg2_	before	0.138389583	0.030184073
Figure_1b	8.5234	DM2_	neg2_	before	0.134305208	0.030325829
Figure_1b	8.7477	DM2_	neg2_	before	0.127322917	0.029615599
Figure_1b	8.972	DM2_	neg2_	before	0.126746875	0.029785778
Figure_1c	0.2243	DM2_	neg6_	before	0.047726667	0.029459059
Figure_1c	0.4486	DM2_	neg6_	before	0.03102	0.019039945
Figure_1c	0.6729	DM2_	neg6_	before	0.020026667	0.012163029
Figure_1c	0.8972	DM2_	neg6_	before	0.01378	0.009988074
Figure_1c	1.1215	DM2_	neg6_	before	0.01222	0.009156119
Figure_1c	1.3458	DM2_	neg6_	before	0.008466667	0.010592791
Figure_1c	1.5701	DM2_	neg6_	before	0.00534	0.009282303
Figure_1c	1.7944	DM2_	neg6_	before	0.004146667	0.007720727
Figure_1c	2.0187	DM2_	neg6_	before	-0.000246667	0.007392869
Figure_1c	2.243	DM2_	neg6_	before	-1.32E-03	0.00819206
Figure_1c	2.4673	DM2_	neg6_	before	-0.004513333	0.008026073
Figure_1c	2.6916	DM2_	neg6_	before	-0.001226667	0.0071803
Figure_1c	2.9159	DM2_	neg6_	before	0.00262	0.004762651
Figure_1c	3.1402	DM2_	neg6_	before	0.00224	0.003321653
Figure_1c	3.3645	DM2_	neg6_	before	0.001586667	0.00165518
Figure_1c	3.5888	DM2_	neg6_	before	0.003193333	0.001645276
Figure_1c	3.8131	DM2_	neg6_	before	0.001466667	0.00128953
Figure_1c	4.0374	DM2_	neg6_	before	0.003066667	0.003471343
Figure_1c	4.2617	DM2_	neg6_	before	0.002233333	0.003138489
Figure_1c	4.486	DM2_	neg6_	before	-0.001146667	0.0044378
Figure_1c	4.7103	DM2_	neg6_	before	0.788133333	0.029594953
Figure_1c	4.9346	DM2_	neg6_	before	0.620053333	0.017439284
Figure_1c	5.1589	DM2_	neg6_	before	0.42974	0.049372969
Figure_1c	5.3832	DM2_	neg6_	before	0.282226667	0.059006998
Figure_1c	5.6075	DM2_	neg6_	before	0.189846667	0.055561417
Figure_1c	5.8318	DM2_	neg6_	before	0.13236	0.048329508
Figure_1c	6.0561	DM2_	neg6_	before	0.101133333	0.043960155
Figure_1c	6.2804	DM2_	neg6_	before	0.082786667	0.038066428
Figure_1c	6.5047	DM2_	neg6_	before	0.06718	0.034015045
Figure_1c	6.729	DM2_	neg6_	before	0.054406667	0.030077043
Figure_1c	6.9533	DM2_	neg6_	before	0.048346667	0.026986768
Figure_1c	7.1776	DM2_	neg6_	before	0.03978	0.024738853
Figure_1c	7.4019	DM2_	neg6_	before	0.036766667	0.022139796
Figure_1c	7.6262	DM2_	neg6_	before	0.03356	0.020732292
Figure_1c	7.8505	DM2_	neg6_	before	0.031686667	0.018703195
Figure_1c	8.0748	DM2_	neg6_	before	0.028993333	0.018692712
Figure_1c	8.2991	DM2_	neg6_	before	0.02908	0.017385775
Figure_1c	8.5234	DM2_	neg6_	before	0.028733333	0.016389411
Figure_1c	8.7477	DM2_	neg6_	before	0.027486667	0.014269001
Figure_1c	8.972	DM2_	neg6_	before	0.028873333	0.014447366
Figure_1b	0.2243	DM4_	neg2_	before	0.080130208	0.022981327
Figure_1b	0.4486	DM4_	neg2_	before	0.063889583	0.017875443
Figure_1b	0.6729	DM4_	neg2_	before	0.052904167	0.014818676
Figure_1b	0.8972	DM4_	neg2_	before	0.04353125	0.01221812
Figure_1b	1.1215	DM4_	neg2_	before	0.03706875	0.010486576
Figure_1b	1.3458	DM4_	neg2_	before	0.030788542	0.008436158
Figure_1b	1.5701	DM4_	neg2_	before	0.023692708	0.007116744
Figure_1b	1.7944	DM4_	neg2_	before	0.021546875	0.005788927
Figure_1b	2.0187	DM4_	neg2_	before	0.016995833	0.005052497
Figure_1b	2.243	DM4_	neg2_	before	0.014930208	0.004765791
Figure_1b	2.4673	DM4_	neg2_	before	0.011794792	0.004015935
Figure_1b	2.6916	DM4_	neg2_	before	0.007797917	0.003115675
Figure_1b	2.9159	DM4_	neg2_	before	0.00676875	0.002723261
Figure_1b	3.1402	DM4_	neg2_	before	0.004453125	0.00135689
Figure_1b	3.3645	DM4_	neg2_	before	0.004884375	0.001058777
Figure_1b	3.5888	DM4_	neg2_	before	0.002788542	0.000955359
Figure_1b	3.8131	DM4_	neg2_	before	0.001147917	0.002079328
Figure_1b	4.0374	DM4_	neg2_	before	-0.000265625	0.001777362
Figure_1b	4.2617	DM4_	neg2_	before	-0.000344792	0.00191587
Figure_1b	4.486	DM4_	neg2_	before	-0.000998958	0.001444161
Figure_1b	4.7103	DM4_	neg2_	before	0.662113542	0.097728706
Figure_1b	4.9346	DM4_	neg2_	before	0.558439583	0.078116831
Figure_1b	5.1589	DM4_	neg2_	before	0.446882292	0.059449909
Figure_1b	5.3832	DM4_	neg2_	before	0.366840625	0.050834614
Figure_1b	5.6075	DM4_	neg2_	before	0.311508333	0.045052065
Figure_1b	5.8318	DM4_	neg2_	before	0.272488542	0.040497899
Figure_1b	6.0561	DM4_	neg2_	before	0.243586458	0.035085166
Figure_1b	6.2804	DM4_	neg2_	before	0.219821875	0.031950099
Figure_1b	6.5047	DM4_	neg2_	before	0.200032292	0.030082844
Figure_1b	6.729	DM4_	neg2_	before	0.183880208	0.028149488
Figure_1b	6.9533	DM4_	neg2_	before	0.168119792	0.027151698
Figure_1b	7.1776	DM4_	neg2_	before	0.154671875	0.026363632
Figure_1b	7.4019	DM4_	neg2_	before	0.14454375	0.025639729
Figure_1b	7.6262	DM4_	neg2_	before	0.135104167	0.024508143
Figure_1b	7.8505	DM4_	neg2_	before	0.127344792	0.024225339
Figure_1b	8.0748	DM4_	neg2_	before	0.120494792	0.024630117
Figure_1b	8.2991	DM4_	neg2_	before	0.115229167	0.024532306
Figure_1b	8.5234	DM4_	neg2_	before	0.111457292	0.025051587
Figure_1b	8.7477	DM4_	neg2_	before	0.106569792	0.02539839
Figure_1b	8.972	DM4_	neg2_	before	0.104798958	0.026777268
Figure_1c	0.2243	DM4_	neg6_	before	0.035973333	0.021850419
Figure_1c	0.4486	DM4_	neg6_	before	0.024253333	0.014912644
Figure_1c	0.6729	DM4_	neg6_	before	0.014966667	0.010580748
Figure_1c	0.8972	DM4_	neg6_	before	0.010686667	0.008414773
Figure_1c	1.1215	DM4_	neg6_	before	0.00934	0.008204629
Figure_1c	1.3458	DM4_	neg6_	before	0.00746	0.007796206
Figure_1c	1.5701	DM4_	neg6_	before	0.004133333	0.007383337
Figure_1c	1.7944	DM4_	neg6_	before	0.003246667	0.006788713
Figure_1c	2.0187	DM4_	neg6_	before	-9.33333E-05	0.005483484
Figure_1c	2.243	DM4_	neg6_	before	-0.00032	0.005510068
Figure_1c	2.4673	DM4_	neg6_	before	-0.002893333	0.005020783
Figure_1c	2.6916	DM4_	neg6_	before	-0.00086	0.003326617
Figure_1c	2.9159	DM4_	neg6_	before	-0.001093333	0.002906915
Figure_1c	3.1402	DM4_	neg6_	before	0.000673333	0.001839034
Figure_1c	3.3645	DM4_	neg6_	before	0.001693333	0.001384574
Figure_1c	3.5888	DM4_	neg6_	before	0.002453333	0.001150295
Figure_1c	3.8131	DM4_	neg6_	before	0.002286667	0.00181829
Figure_1c	4.0374	DM4_	neg6_	before	0.00334	0.002796653
Figure_1c	4.2617	DM4_	neg6_	before	0.002326667	0.002209258
Figure_1c	4.486	DM4_	neg6_	before	-0.00076	0.004342815
Figure_1c	4.7103	DM4_	neg6_	before	0.559173333	0.099676405
Figure_1c	4.9346	DM4_	neg6_	before	0.43982	0.089308736
Figure_1c	5.1589	DM4_	neg6_	before	0.310073333	0.077886715
Figure_1c	5.3832	DM4_	neg6_	before	0.213426667	0.065474624
Figure_1c	5.6075	DM4_	neg6_	before	0.151106667	0.054264477
Figure_1c	5.8318	DM4_	neg6_	before	0.112006667	0.044290608
Figure_1c	6.0561	DM4_	neg6_	before	0.089686667	0.038258905
Figure_1c	6.2804	DM4_	neg6_	before	0.07746	0.033054167
Figure_1c	6.5047	DM4_	neg6_	before	0.06758	0.030296902
Figure_1c	6.729	DM4_	neg6_	before	0.059986667	0.027168155
Figure_1c	6.9533	DM4_	neg6_	before	0.054206667	0.024906274
Figure_1c	7.1776	DM4_	neg6_	before	0.050153333	0.023245082
Figure_1c	7.4019	DM4_	neg6_	before	0.046566667	0.02114967
Figure_1c	7.6262	DM4_	neg6_	before	0.044066667	0.019879604
Figure_1c	7.8505	DM4_	neg6_	before	0.041853333	0.018011048
Figure_1c	8.0748	DM4_	neg6_	before	0.038986667	0.017883899
Figure_1c	8.2991	DM4_	neg6_	before	0.039873333	0.016490281
Figure_1c	8.5234	DM4_	neg6_	before	0.038606667	0.017533534
Figure_1c	8.7477	DM4_	neg6_	before	0.03898	0.017797989
Figure_1c	8.972	DM4_	neg6_	before	0.04332	0.017760658
Figure_1b	0.2243	DM5_	neg2_	before	0.045588542	0.011464174
Figure_1b	0.4486	DM5_	neg2_	before	0.038938542	0.009191393
Figure_1b	0.6729	DM5_	neg2_	before	0.034202083	0.00759999
Figure_1b	0.8972	DM5_	neg2_	before	0.031017708	0.006517891
Figure_1b	1.1215	DM5_	neg2_	before	0.02600625	0.005272301
Figure_1b	1.3458	DM5_	neg2_	before	0.020935417	0.004100667
Figure_1b	1.5701	DM5_	neg2_	before	0.017278125	0.004158838
Figure_1b	1.7944	DM5_	neg2_	before	0.016279167	0.004437737
Figure_1b	2.0187	DM5_	neg2_	before	0.015133333	0.003965922
Figure_1b	2.243	DM5_	neg2_	before	0.014711458	0.00331174
Figure_1b	2.4673	DM5_	neg2_	before	0.009089583	0.003600828
Figure_1b	2.6916	DM5_	neg2_	before	0.005811458	0.003490736
Figure_1b	2.9159	DM5_	neg2_	before	0.005094792	0.001999874
Figure_1b	3.1402	DM5_	neg2_	before	0.00304375	0.001750224
Figure_1b	3.3645	DM5_	neg2_	before	0.003284375	0.001560446
Figure_1b	3.5888	DM5_	neg2_	before	0.003173958	0.001276763
Figure_1b	3.8131	DM5_	neg2_	before	0.002996875	0.001593716
Figure_1b	4.0374	DM5_	neg2_	before	0.001598958	0.001813431
Figure_1b	4.2617	DM5_	neg2_	before	0.001077083	0.002469345
Figure_1b	4.486	DM5_	neg2_	before	-0.002189583	0.00245779
Figure_1b	4.7103	DM5_	neg2_	before	0.70259375	0.086026063
Figure_1b	4.9346	DM5_	neg2_	before	0.569142708	0.064299446
Figure_1b	5.1589	DM5_	neg2_	before	0.443596875	0.049042992
Figure_1b	5.3832	DM5_	neg2_	before	0.347042708	0.04038086
Figure_1b	5.6075	DM5_	neg2_	before	0.28085625	0.035658267
Figure_1b	5.8318	DM5_	neg2_	before	0.235505208	0.031056931
Figure_1b	6.0561	DM5_	neg2_	before	0.202917708	0.027104483
Figure_1b	6.2804	DM5_	neg2_	before	0.177083333	0.024695454
Figure_1b	6.5047	DM5_	neg2_	before	0.155558333	0.022629658
Figure_1b	6.729	DM5_	neg2_	before	0.138227083	0.021069979
Figure_1b	6.9533	DM5_	neg2_	before	0.128554167	0.020001941
Figure_1b	7.1776	DM5_	neg2_	before	0.117342708	0.018438392
Figure_1b	7.4019	DM5_	neg2_	before	0.107525	0.018063837
Figure_1b	7.6262	DM5_	neg2_	before	0.100194792	0.017983916
Figure_1b	7.8505	DM5_	neg2_	before	0.096626042	0.018285302
Figure_1b	8.0748	DM5_	neg2_	before	0.091572917	0.018245231
Figure_1b	8.2991	DM5_	neg2_	before	0.0886625	0.019205872
Figure_1b	8.5234	DM5_	neg2_	before	0.085466667	0.019291013
Figure_1b	8.7477	DM5_	neg2_	before	0.08364375	0.019492181
Figure_1b	8.972	DM5_	neg2_	before	0.082604167	0.02082519
Figure_1c	0.2243	DM5_	neg6_	before	0.051273333	0.023402876
Figure_1c	0.4486	DM5_	neg6_	before	0.0324	0.016244384
Figure_1c	0.6729	DM5_	neg6_	before	0.022973333	0.012557377
Figure_1c	0.8972	DM5_	neg6_	before	0.015786667	0.010407714
Figure_1c	1.1215	DM5_	neg6_	before	0.012713333	0.009701246
Figure_1c	1.3458	DM5_	neg6_	before	0.007513333	0.008978076
Figure_1c	1.5701	DM5_	neg6_	before	0.00672	0.007426855
Figure_1c	1.7944	DM5_	neg6_	before	0.007193333	0.006041278
Figure_1c	2.0187	DM5_	neg6_	before	0.004013333	0.004829684
Figure_1c	2.243	DM5_	neg6_	before	0.00204	0.005208171
Figure_1c	2.4673	DM5_	neg6_	before	6.66667E-06	0.005030754
Figure_1c	2.6916	DM5_	neg6_	before	-0.000126667	0.004015434
Figure_1c	2.9159	DM5_	neg6_	before	0.000946667	0.003739424
Figure_1c	3.1402	DM5_	neg6_	before	0.001406667	0.002718137
Figure_1c	3.3645	DM5_	neg6_	before	0.001353333	0.001281778
Figure_1c	3.5888	DM5_	neg6_	before	0.0017	0.001626004
Figure_1c	3.8131	DM5_	neg6_	before	0.001066667	0.00151004
Figure_1c	4.0374	DM5_	neg6_	before	-0.000933333	0.001027997
Figure_1c	4.2617	DM5_	neg6_	before	-0.000726667	0.001799549
Figure_1c	4.486	DM5_	neg6_	before	-0.000613333	0.002438091
Figure_1c	4.7103	DM5_	neg6_	before	0.35602	0.052236925
Figure_1c	4.9346	DM5_	neg6_	before	0.27744	0.042716847
Figure_1c	5.1589	DM5_	neg6_	before	0.19966	0.034698662
Figure_1c	5.3832	DM5_	neg6_	before	0.146	0.028746146
Figure_1c	5.6075	DM5_	neg6_	before	0.11048	0.024650374
Figure_1c	5.8318	DM5_	neg6_	before	0.087493333	0.020997559
Figure_1c	6.0561	DM5_	neg6_	before	0.073826667	0.01914301
Figure_1c	6.2804	DM5_	neg6_	before	0.063546667	0.016858248
Figure_1c	6.5047	DM5_	neg6_	before	0.0561	0.01506802
Figure_1c	6.729	DM5_	neg6_	before	0.048826667	0.012629531
Figure_1c	6.9533	DM5_	neg6_	before	0.043066667	0.010125512
Figure_1c	7.1776	DM5_	neg6_	before	0.03832	0.009193051
Figure_1c	7.4019	DM5_	neg6_	before	0.03426	0.008369411
Figure_1c	7.6262	DM5_	neg6_	before	0.032026667	0.008139085
Figure_1c	7.8505	DM5_	neg6_	before	0.03134	0.006338782
Figure_1c	8.0748	DM5_	neg6_	before	0.030146667	0.005345056
Figure_1c	8.2991	DM5_	neg6_	before	0.028366667	0.005273961
Figure_1c	8.5234	DM5_	neg6_	before	0.028706667	0.006074824
Figure_1c	8.7477	DM5_	neg6_	before	0.02798	0.006731457
Figure_1c	8.972	DM5_	neg6_	before	0.032173333	0.009574001
Figure_1b	0.2243	DP1m_	neg2_	before	0.062633333	0.025045658
Figure_1b	0.4486	DP1m_	neg2_	before	0.056225	0.019689452
Figure_1b	0.6729	DP1m_	neg2_	before	0.048283333	0.016068387
Figure_1b	0.8972	DP1m_	neg2_	before	0.043308333	0.013074221
Figure_1b	1.1215	DP1m_	neg2_	before	0.036208333	0.010355133
Figure_1b	1.3458	DP1m_	neg2_	before	0.029708333	0.007221795
Figure_1b	1.5701	DP1m_	neg2_	before	0.024658333	0.007730116
Figure_1b	1.7944	DP1m_	neg2_	before	0.021883333	0.008179814
Figure_1b	2.0187	DP1m_	neg2_	before	0.014633333	0.004782433
Figure_1b	2.243	DP1m_	neg2_	before	0.009691667	0.00410538
Figure_1b	2.4673	DP1m_	neg2_	before	0.007616667	0.003460692
Figure_1b	2.6916	DP1m_	neg2_	before	0.0056	0.001880997
Figure_1b	2.9159	DP1m_	neg2_	before	-4.16667E-05	0.000990359
Figure_1b	3.1402	DP1m_	neg2_	before	-0.0008	0.000529325
Figure_1b	3.3645	DP1m_	neg2_	before	-0.000625	0.003486996
Figure_1b	3.5888	DP1m_	neg2_	before	0.001508333	0.004974572
Figure_1b	3.8131	DP1m_	neg2_	before	0.001366667	0.006000972
Figure_1b	4.0374	DP1m_	neg2_	before	0.0008	0.004935379
Figure_1b	4.2617	DP1m_	neg2_	before	0.001141667	0.004543603
Figure_1b	4.486	DP1m_	neg2_	before	0.0012	0.003765659
Figure_1b	4.7103	DP1m_	neg2_	before	0.565658333	0.106951348
Figure_1b	4.9346	DP1m_	neg2_	before	0.4817	0.069411731
Figure_1b	5.1589	DP1m_	neg2_	before	0.394466667	0.038367504
Figure_1b	5.3832	DP1m_	neg2_	before	0.342641667	0.032569966
Figure_1b	5.6075	DP1m_	neg2_	before	0.30415	0.033820617
Figure_1b	5.8318	DP1m_	neg2_	before	0.273058333	0.035929294
Figure_1b	6.0561	DP1m_	neg2_	before	0.245616667	0.032782257
Figure_1b	6.2804	DP1m_	neg2_	before	0.226241667	0.033623177
Figure_1b	6.5047	DP1m_	neg2_	before	0.205341667	0.029980368
Figure_1b	6.729	DP1m_	neg2_	before	0.183533333	0.029556171
Figure_1b	6.9533	DP1m_	neg2_	before	0.168466667	0.0273858
Figure_1b	7.1776	DP1m_	neg2_	before	0.155433333	0.023033221
Figure_1b	7.4019	DP1m_	neg2_	before	0.1467	0.022755284
Figure_1b	7.6262	DP1m_	neg2_	before	0.136758333	0.021420583
Figure_1b	7.8505	DP1m_	neg2_	before	0.129316667	0.0222957
Figure_1b	8.0748	DP1m_	neg2_	before	0.122441667	0.023219274
Figure_1b	8.2991	DP1m_	neg2_	before	0.117041667	0.021401966
Figure_1b	8.5234	DP1m_	neg2_	before	0.113583333	0.02059846
Figure_1b	8.7477	DP1m_	neg2_	before	0.108741667	0.021793111
Figure_1b	8.972	DP1m_	neg2_	before	0.105133333	0.017211339
Figure_1c	0.2243	DP1m_	neg6_	before	0.033886667	0.014845331
Figure_1c	0.4486	DP1m_	neg6_	before	0.023193333	0.005962805
Figure_1c	0.6729	DP1m_	neg6_	before	0.015166667	0.000878699
Figure_1c	0.8972	DP1m_	neg6_	before	0.008813333	0.003441844
Figure_1c	1.1215	DP1m_	neg6_	before	0.007053333	0.004989217
Figure_1c	1.3458	DP1m_	neg6_	before	0.007146667	0.007249211
Figure_1c	1.5701	DP1m_	neg6_	before	0.00448	0.00853723
Figure_1c	1.7944	DP1m_	neg6_	before	0.002553333	0.009390472
Figure_1c	2.0187	DP1m_	neg6_	before	0.000413333	0.008416251
Figure_1c	2.243	DP1m_	neg6_	before	-6E-05	0.009020929
Figure_1c	2.4673	DP1m_	neg6_	before	-0.001193333	0.009229195
Figure_1c	2.6916	DP1m_	neg6_	before	-0.00208	0.009195075
Figure_1c	2.9159	DP1m_	neg6_	before	-0.001053333	0.006718644
Figure_1c	3.1402	DP1m_	neg6_	before	-0.001666667	0.005220292
Figure_1c	3.3645	DP1m_	neg6_	before	-0.002726667	0.004395786
Figure_1c	3.5888	DP1m_	neg6_	before	-0.001773333	0.00520103
Figure_1c	3.8131	DP1m_	neg6_	before	-0.001286667	0.005551122
Figure_1c	4.0374	DP1m_	neg6_	before	-0.000126667	0.006447079
Figure_1c	4.2617	DP1m_	neg6_	before	0.000173333	0.005608509
Figure_1c	4.486	DP1m_	neg6_	before	-0.002613333	0.005328525
Figure_1c	4.7103	DP1m_	neg6_	before	0.3789	0.054165907
Figure_1c	4.9346	DP1m_	neg6_	before	0.290593333	0.032610338
Figure_1c	5.1589	DP1m_	neg6_	before	0.191446667	0.021544828
Figure_1c	5.3832	DP1m_	neg6_	before	0.11898	0.020804515
Figure_1c	5.6075	DP1m_	neg6_	before	0.075366667	0.018723375
Figure_1c	5.8318	DP1m_	neg6_	before	0.052913333	0.01698457
Figure_1c	6.0561	DP1m_	neg6_	before	0.039426667	0.016044363
Figure_1c	6.2804	DP1m_	neg6_	before	0.034806667	0.014134192
Figure_1c	6.5047	DP1m_	neg6_	before	0.027873333	0.012936131
Figure_1c	6.729	DP1m_	neg6_	before	0.02014	0.012758611
Figure_1c	6.9533	DP1m_	neg6_	before	0.016953333	0.011557261
Figure_1c	7.1776	DP1m_	neg6_	before	0.01536	0.010944031
Figure_1c	7.4019	DP1m_	neg6_	before	0.012146667	0.010313543
Figure_1c	7.6262	DP1m_	neg6_	before	0.009146667	0.010736943
Figure_1c	7.8505	DP1m_	neg6_	before	0.009266667	0.010696484
Figure_1c	8.0748	DP1m_	neg6_	before	0.006393333	0.010718755
Figure_1c	8.2991	DP1m_	neg6_	before	0.00644	0.009015434
Figure_1c	8.5234	DP1m_	neg6_	before	0.00568	0.008496029
Figure_1c	8.7477	DP1m_	neg6_	before	0.005413333	0.006497227
Figure_1c	8.972	DP1m_	neg6_	before	0.008833333	0.003599506
Figure_1b	0.2243	DM1_	neg2_	during	0.059434375	0.016590808
Figure_1b	0.4486	DM1_	neg2_	during	0.045609375	0.013990238
Figure_1b	0.6729	DM1_	neg2_	during	0.038225	0.011746453
Figure_1b	0.8972	DM1_	neg2_	during	0.033272917	0.009868369
Figure_1b	1.1215	DM1_	neg2_	during	0.028651042	0.008173672
Figure_1b	1.3458	DM1_	neg2_	during	0.024885417	0.007369689
Figure_1b	1.5701	DM1_	neg2_	during	0.018334375	0.006917822
Figure_1b	1.7944	DM1_	neg2_	during	0.015675	0.005760576
Figure_1b	2.0187	DM1_	neg2_	during	0.012841667	0.005077617
Figure_1b	2.243	DM1_	neg2_	during	0.009959375	0.005117831
Figure_1b	2.4673	DM1_	neg2_	during	0.005638542	0.004775784
Figure_1b	2.6916	DM1_	neg2_	during	0.004401042	0.003066272
Figure_1b	2.9159	DM1_	neg2_	during	0.006341667	0.001642806
Figure_1b	3.1402	DM1_	neg2_	during	0.00693125	0.001912473
Figure_1b	3.3645	DM1_	neg2_	during	0.004848958	0.002627111
Figure_1b	3.5888	DM1_	neg2_	during	0.002898958	0.00262481
Figure_1b	3.8131	DM1_	neg2_	during	0.000902083	0.003449447
Figure_1b	4.0374	DM1_	neg2_	during	0.000173958	0.00329872
Figure_1b	4.2617	DM1_	neg2_	during	-0.001860417	0.001535201
Figure_1b	4.486	DM1_	neg2_	during	-0.0043375	0.001221199
Figure_1b	4.7103	DM1_	neg2_	during	0.926314583	0.106132689
Figure_1b	4.9346	DM1_	neg2_	during	0.777060417	0.086946914
Figure_1b	5.1589	DM1_	neg2_	during	0.612619792	0.072487244
Figure_1b	5.3832	DM1_	neg2_	during	0.498530208	0.068435982
Figure_1b	5.6075	DM1_	neg2_	during	0.421559375	0.068407509
Figure_1b	5.8318	DM1_	neg2_	during	0.369264583	0.067313342
Figure_1b	6.0561	DM1_	neg2_	during	0.330652083	0.064266
Figure_1b	6.2804	DM1_	neg2_	during	0.292378125	0.06032899
Figure_1b	6.5047	DM1_	neg2_	during	0.263464583	0.056883591
Figure_1b	6.729	DM1_	neg2_	during	0.24010625	0.053250602
Figure_1b	6.9533	DM1_	neg2_	during	0.221703125	0.049727926
Figure_1b	7.1776	DM1_	neg2_	during	0.206619792	0.047420589
Figure_1b	7.4019	DM1_	neg2_	during	0.194684375	0.046428745
Figure_1b	7.6262	DM1_	neg2_	during	0.186961458	0.045786678
Figure_1b	7.8505	DM1_	neg2_	during	0.178669792	0.04498763
Figure_1b	8.0748	DM1_	neg2_	during	0.173614583	0.044836052
Figure_1b	8.2991	DM1_	neg2_	during	0.168077083	0.044856313
Figure_1b	8.5234	DM1_	neg2_	during	0.164811458	0.044357194
Figure_1b	8.7477	DM1_	neg2_	during	0.166842708	0.043734767
Figure_1b	8.972	DM1_	neg2_	during	0.171507292	0.044766406
Figure_1c	0.2243	DM1_	neg6_	during	0.055566667	0.032018764
Figure_1c	0.4486	DM1_	neg6_	during	0.038066667	0.022982288
Figure_1c	0.6729	DM1_	neg6_	during	0.028766667	0.016525916
Figure_1c	0.8972	DM1_	neg6_	during	0.022573333	0.01382309
Figure_1c	1.1215	DM1_	neg6_	during	0.012786667	0.012979046
Figure_1c	1.3458	DM1_	neg6_	during	0.011826667	0.01113069
Figure_1c	1.5701	DM1_	neg6_	during	0.01402	0.008881282
Figure_1c	1.7944	DM1_	neg6_	during	0.011553333	0.00764748
Figure_1c	2.0187	DM1_	neg6_	during	0.005466667	0.008639316
Figure_1c	2.243	DM1_	neg6_	during	0.005286667	0.006891554
Figure_1c	2.4673	DM1_	neg6_	during	0.001273333	0.006758578
Figure_1c	2.6916	DM1_	neg6_	during	0.000693333	0.004989338
Figure_1c	2.9159	DM1_	neg6_	during	0.003813333	0.003529237
Figure_1c	3.1402	DM1_	neg6_	during	0.00578	0.003318979
Figure_1c	3.3645	DM1_	neg6_	during	0.003206667	0.001922828
Figure_1c	3.5888	DM1_	neg6_	during	0.003353333	0.003076119
Figure_1c	3.8131	DM1_	neg6_	during	0.001053333	0.003634932
Figure_1c	4.0374	DM1_	neg6_	during	0.00358	0.003695291
Figure_1c	4.2617	DM1_	neg6_	during	0.001286667	0.002032612
Figure_1c	4.486	DM1_	neg6_	during	0.00078	0.002054551
Figure_1c	4.7103	DM1_	neg6_	during	0.857186667	0.046476061
Figure_1c	4.9346	DM1_	neg6_	during	0.683133333	0.045117364
Figure_1c	5.1589	DM1_	neg6_	during	0.472606667	0.061284328
Figure_1c	5.3832	DM1_	neg6_	during	0.30202	0.061401607
Figure_1c	5.6075	DM1_	neg6_	during	0.19406	0.053736295
Figure_1c	5.8318	DM1_	neg6_	during	0.130993333	0.04710784
Figure_1c	6.0561	DM1_	neg6_	during	0.095606667	0.04017939
Figure_1c	6.2804	DM1_	neg6_	during	0.07568	0.035260605
Figure_1c	6.5047	DM1_	neg6_	during	0.06282	0.030553922
Figure_1c	6.729	DM1_	neg6_	during	0.053906667	0.027534591
Figure_1c	6.9533	DM1_	neg6_	during	0.047426667	0.025910436
Figure_1c	7.1776	DM1_	neg6_	during	0.039626667	0.022166319
Figure_1c	7.4019	DM1_	neg6_	during	0.034246667	0.019733611
Figure_1c	7.6262	DM1_	neg6_	during	0.030206667	0.019413693
Figure_1c	7.8505	DM1_	neg6_	during	0.031053333	0.017177148
Figure_1c	8.0748	DM1_	neg6_	during	0.030633333	0.017369398
Figure_1c	8.2991	DM1_	neg6_	during	0.02708	0.015484683
Figure_1c	8.5234	DM1_	neg6_	during	0.021873333	0.015473728
Figure_1c	8.7477	DM1_	neg6_	during	0.020326667	0.013965149
Figure_1c	8.972	DM1_	neg6_	during	0.02296	0.012990704
Figure_1b	0.2243	DM2_	neg2_	during	0.045546875	0.011778289
Figure_1b	0.4486	DM2_	neg2_	during	0.031829167	0.009649799
Figure_1b	0.6729	DM2_	neg2_	during	0.028233333	0.007662166
Figure_1b	0.8972	DM2_	neg2_	during	0.025595833	0.006225402
Figure_1b	1.1215	DM2_	neg2_	during	0.024510417	0.004465693
Figure_1b	1.3458	DM2_	neg2_	during	0.020069792	0.003687444
Figure_1b	1.5701	DM2_	neg2_	during	0.016740625	0.002993305
Figure_1b	1.7944	DM2_	neg2_	during	0.0166875	0.002357092
Figure_1b	2.0187	DM2_	neg2_	during	0.015164583	0.002587041
Figure_1b	2.243	DM2_	neg2_	during	0.013508333	0.002669248
Figure_1b	2.4673	DM2_	neg2_	during	0.008917708	0.003524369
Figure_1b	2.6916	DM2_	neg2_	during	0.007376042	0.004094671
Figure_1b	2.9159	DM2_	neg2_	during	0.008934375	0.003840845
Figure_1b	3.1402	DM2_	neg2_	during	0.009202083	0.003329266
Figure_1b	3.3645	DM2_	neg2_	during	0.00810625	0.003184478
Figure_1b	3.5888	DM2_	neg2_	during	0.006623958	0.002689049
Figure_1b	3.8131	DM2_	neg2_	during	0.004933333	0.003191199
Figure_1b	4.0374	DM2_	neg2_	during	0.003630208	0.004164962
Figure_1b	4.2617	DM2_	neg2_	during	0.004510417	0.004641079
Figure_1b	4.486	DM2_	neg2_	during	0.001875	0.006157043
Figure_1b	4.7103	DM2_	neg2_	during	0.73314375	0.054903222
Figure_1b	4.9346	DM2_	neg2_	during	0.606645833	0.046107107
Figure_1b	5.1589	DM2_	neg2_	during	0.472778125	0.043175547
Figure_1b	5.3832	DM2_	neg2_	during	0.367278125	0.039851988
Figure_1b	5.6075	DM2_	neg2_	during	0.293508333	0.038645384
Figure_1b	5.8318	DM2_	neg2_	during	0.244855208	0.035365006
Figure_1b	6.0561	DM2_	neg2_	during	0.213711458	0.033263533
Figure_1b	6.2804	DM2_	neg2_	during	0.185357292	0.030445653
Figure_1b	6.5047	DM2_	neg2_	during	0.164325	0.028499305
Figure_1b	6.729	DM2_	neg2_	during	0.149352083	0.026767006
Figure_1b	6.9533	DM2_	neg2_	during	0.136561458	0.023397225
Figure_1b	7.1776	DM2_	neg2_	during	0.127230208	0.023210338
Figure_1b	7.4019	DM2_	neg2_	during	0.123432292	0.02268029
Figure_1b	7.6262	DM2_	neg2_	during	0.119361458	0.021703123
Figure_1b	7.8505	DM2_	neg2_	during	0.113788542	0.020829896
Figure_1b	8.0748	DM2_	neg2_	during	0.106566667	0.020302517
Figure_1b	8.2991	DM2_	neg2_	during	0.10395	0.021872694
Figure_1b	8.5234	DM2_	neg2_	during	0.103653125	0.023217893
Figure_1b	8.7477	DM2_	neg2_	during	0.106579167	0.024363536
Figure_1b	8.972	DM2_	neg2_	during	0.115252083	0.026474018
Figure_1c	0.2243	DM2_	neg6_	during	0.038293333	0.034511348
Figure_1c	0.4486	DM2_	neg6_	during	0.02644	0.024314197
Figure_1c	0.6729	DM2_	neg6_	during	0.01964	0.017863306
Figure_1c	0.8972	DM2_	neg6_	during	0.015973333	0.015381711
Figure_1c	1.1215	DM2_	neg6_	during	0.01138	0.014255099
Figure_1c	1.3458	DM2_	neg6_	during	0.008366667	0.01293631
Figure_1c	1.5701	DM2_	neg6_	during	0.009046667	0.01025933
Figure_1c	1.7944	DM2_	neg6_	during	0.008973333	0.007887975
Figure_1c	2.0187	DM2_	neg6_	during	0.006426667	0.008628927
Figure_1c	2.243	DM2_	neg6_	during	0.004693333	0.007595645
Figure_1c	2.4673	DM2_	neg6_	during	0.003293333	0.007532931
Figure_1c	2.6916	DM2_	neg6_	during	0.00242	0.00589011
Figure_1c	2.9159	DM2_	neg6_	during	0.00572	0.003700775
Figure_1c	3.1402	DM2_	neg6_	during	0.007	0.002431963
Figure_1c	3.3645	DM2_	neg6_	during	0.00368	0.001157996
Figure_1c	3.5888	DM2_	neg6_	during	0.001946667	0.001715861
Figure_1c	3.8131	DM2_	neg6_	during	0.000406667	0.002586791
Figure_1c	4.0374	DM2_	neg6_	during	0.001113333	0.002778101
Figure_1c	4.2617	DM2_	neg6_	during	0.002653333	0.002240898
Figure_1c	4.486	DM2_	neg6_	during	0.000546667	0.003117078
Figure_1c	4.7103	DM2_	neg6_	during	0.560653333	0.064106753
Figure_1c	4.9346	DM2_	neg6_	during	0.445526667	0.053275515
Figure_1c	5.1589	DM2_	neg6_	during	0.314633333	0.052054007
Figure_1c	5.3832	DM2_	neg6_	during	0.209593333	0.049558219
Figure_1c	5.6075	DM2_	neg6_	during	0.141926667	0.043363803
Figure_1c	5.8318	DM2_	neg6_	during	0.10026	0.037834105
Figure_1c	6.0561	DM2_	neg6_	during	0.074906667	0.031705044
Figure_1c	6.2804	DM2_	neg6_	during	0.061406667	0.027834883
Figure_1c	6.5047	DM2_	neg6_	during	0.04954	0.025123224
Figure_1c	6.729	DM2_	neg6_	during	0.0436	0.023239576
Figure_1c	6.9533	DM2_	neg6_	during	0.038633333	0.020545405
Figure_1c	7.1776	DM2_	neg6_	during	0.030766667	0.017718176
Figure_1c	7.4019	DM2_	neg6_	during	0.030366667	0.016825946
Figure_1c	7.6262	DM2_	neg6_	during	0.026833333	0.017039735
Figure_1c	7.8505	DM2_	neg6_	during	0.02598	0.014765217
Figure_1c	8.0748	DM2_	neg6_	during	0.025213333	0.014412798
Figure_1c	8.2991	DM2_	neg6_	during	0.020906667	0.013001006
Figure_1c	8.5234	DM2_	neg6_	during	0.018646667	0.012374555
Figure_1c	8.7477	DM2_	neg6_	during	0.019273333	0.011482356
Figure_1c	8.972	DM2_	neg6_	during	0.0196	0.009240887
Figure_1b	0.2243	DM4_	neg2_	during	0.080844792	0.023448932
Figure_1b	0.4486	DM4_	neg2_	during	0.063022917	0.018439128
Figure_1b	0.6729	DM4_	neg2_	during	0.052414583	0.015193236
Figure_1b	0.8972	DM4_	neg2_	during	0.044764583	0.012433218
Figure_1b	1.1215	DM4_	neg2_	during	0.03680625	0.010392867
Figure_1b	1.3458	DM4_	neg2_	during	0.029789583	0.009235865
Figure_1b	1.5701	DM4_	neg2_	during	0.021961458	0.008509885
Figure_1b	1.7944	DM4_	neg2_	during	0.01961875	0.006372586
Figure_1b	2.0187	DM4_	neg2_	during	0.015713542	0.005365057
Figure_1b	2.243	DM4_	neg2_	during	0.013234375	0.004990071
Figure_1b	2.4673	DM4_	neg2_	during	0.008463542	0.004453912
Figure_1b	2.6916	DM4_	neg2_	during	0.006992708	0.003063837
Figure_1b	2.9159	DM4_	neg2_	during	0.006533333	0.001649147
Figure_1b	3.1402	DM4_	neg2_	during	0.007153125	0.001959945
Figure_1b	3.3645	DM4_	neg2_	during	0.005240625	0.002330675
Figure_1b	3.5888	DM4_	neg2_	during	0.002358333	0.001756011
Figure_1b	3.8131	DM4_	neg2_	during	0.00161875	0.002600895
Figure_1b	4.0374	DM4_	neg2_	during	0.001273958	0.002638255
Figure_1b	4.2617	DM4_	neg2_	during	-0.000101042	0.001971767
Figure_1b	4.486	DM4_	neg2_	during	-0.003264583	0.002314538
Figure_1b	4.7103	DM4_	neg2_	during	0.796048958	0.144626807
Figure_1b	4.9346	DM4_	neg2_	during	0.673203125	0.119855123
Figure_1b	5.1589	DM4_	neg2_	during	0.543438542	0.098473432
Figure_1b	5.3832	DM4_	neg2_	during	0.450960417	0.086085955
Figure_1b	5.6075	DM4_	neg2_	during	0.385195833	0.078725453
Figure_1b	5.8318	DM4_	neg2_	during	0.341728125	0.073902398
Figure_1b	6.0561	DM4_	neg2_	during	0.308726042	0.067399421
Figure_1b	6.2804	DM4_	neg2_	during	0.276520833	0.062171879
Figure_1b	6.5047	DM4_	neg2_	during	0.251559375	0.058343272
Figure_1b	6.729	DM4_	neg2_	during	0.231863542	0.055164976
Figure_1b	6.9533	DM4_	neg2_	during	0.2153875	0.05354547
Figure_1b	7.1776	DM4_	neg2_	during	0.202098958	0.051487
Figure_1b	7.4019	DM4_	neg2_	during	0.191544792	0.050752524
Figure_1b	7.6262	DM4_	neg2_	during	0.183973958	0.050380274
Figure_1b	7.8505	DM4_	neg2_	during	0.17625625	0.049535542
Figure_1b	8.0748	DM4_	neg2_	during	0.1708875	0.049918201
Figure_1b	8.2991	DM4_	neg2_	during	0.167209375	0.049566742
Figure_1b	8.5234	DM4_	neg2_	during	0.163528125	0.04981685
Figure_1b	8.7477	DM4_	neg2_	during	0.165009375	0.049484981
Figure_1b	8.972	DM4_	neg2_	during	0.170220833	0.050141093
Figure_1c	0.2243	DM4_	neg6_	during	0.05134	0.030563888
Figure_1c	0.4486	DM4_	neg6_	during	0.03546	0.022759507
Figure_1c	0.6729	DM4_	neg6_	during	0.027913333	0.017338331
Figure_1c	0.8972	DM4_	neg6_	during	0.021586667	0.014798647
Figure_1c	1.1215	DM4_	neg6_	during	0.0127	0.014398912
Figure_1c	1.3458	DM4_	neg6_	during	0.010866667	0.012533635
Figure_1c	1.5701	DM4_	neg6_	during	0.012193333	0.010626076
Figure_1c	1.7944	DM4_	neg6_	during	0.012426667	0.010009858
Figure_1c	2.0187	DM4_	neg6_	during	0.005593333	0.009027608
Figure_1c	2.243	DM4_	neg6_	during	0.0036	0.006482661
Figure_1c	2.4673	DM4_	neg6_	during	-0.000106667	0.006502875
Figure_1c	2.6916	DM4_	neg6_	during	0.001206667	0.005869378
Figure_1c	2.9159	DM4_	neg6_	during	0.00352	0.005446962
Figure_1c	3.1402	DM4_	neg6_	during	0.004866667	0.004173954
Figure_1c	3.3645	DM4_	neg6_	during	0.003273333	0.00156583
Figure_1c	3.5888	DM4_	neg6_	during	0.002413333	0.002045065
Figure_1c	3.8131	DM4_	neg6_	during	-0.000966667	0.002457166
Figure_1c	4.0374	DM4_	neg6_	during	0.000373333	0.001938854
Figure_1c	4.2617	DM4_	neg6_	during	0.000986667	0.001846937
Figure_1c	4.486	DM4_	neg6_	during	-0.000853333	0.001351855
Figure_1c	4.7103	DM4_	neg6_	during	0.85352	0.098528966
Figure_1c	4.9346	DM4_	neg6_	during	0.678486667	0.094671336
Figure_1c	5.1589	DM4_	neg6_	during	0.467713333	0.091529243
Figure_1c	5.3832	DM4_	neg6_	during	0.298706667	0.080251866
Figure_1c	5.6075	DM4_	neg6_	during	0.195793333	0.068540242
Figure_1c	5.8318	DM4_	neg6_	during	0.136153333	0.057710343
Figure_1c	6.0561	DM4_	neg6_	during	0.10374	0.048768641
Figure_1c	6.2804	DM4_	neg6_	during	0.085626667	0.04352665
Figure_1c	6.5047	DM4_	neg6_	during	0.073466667	0.039524958
Figure_1c	6.729	DM4_	neg6_	during	0.062946667	0.03635751
Figure_1c	6.9533	DM4_	neg6_	during	0.0591	0.033594183
Figure_1c	7.1776	DM4_	neg6_	during	0.0527	0.03054654
Figure_1c	7.4019	DM4_	neg6_	during	0.047953333	0.027939296
Figure_1c	7.6262	DM4_	neg6_	during	0.04268	0.026885974
Figure_1c	7.8505	DM4_	neg6_	during	0.041053333	0.023842044
Figure_1c	8.0748	DM4_	neg6_	during	0.038306667	0.024153912
Figure_1c	8.2991	DM4_	neg6_	during	0.035266667	0.023052211
Figure_1c	8.5234	DM4_	neg6_	during	0.029186667	0.021345464
Figure_1c	8.7477	DM4_	neg6_	during	0.02956	0.019709514
Figure_1c	8.972	DM4_	neg6_	during	0.029913333	0.018737036
Figure_1b	0.2243	DM5_	neg2_	during	0.054585417	0.012356383
Figure_1b	0.4486	DM5_	neg2_	during	0.042973958	0.010167921
Figure_1b	0.6729	DM5_	neg2_	during	0.037082292	0.009000368
Figure_1b	0.8972	DM5_	neg2_	during	0.034008333	0.007605965
Figure_1b	1.1215	DM5_	neg2_	during	0.030461458	0.006581839
Figure_1b	1.3458	DM5_	neg2_	during	0.025802083	0.006310786
Figure_1b	1.5701	DM5_	neg2_	during	0.020616667	0.006307663
Figure_1b	1.7944	DM5_	neg2_	during	0.017491667	0.00569846
Figure_1b	2.0187	DM5_	neg2_	during	0.016451042	0.004943539
Figure_1b	2.243	DM5_	neg2_	during	0.015127083	0.004595423
Figure_1b	2.4673	DM5_	neg2_	during	0.009823958	0.004498879
Figure_1b	2.6916	DM5_	neg2_	during	0.008209375	0.003694992
Figure_1b	2.9159	DM5_	neg2_	during	0.007804167	0.003145338
Figure_1b	3.1402	DM5_	neg2_	during	0.0060625	0.002055101
Figure_1b	3.3645	DM5_	neg2_	during	0.004919792	0.001623574
Figure_1b	3.5888	DM5_	neg2_	during	0.005569792	0.001660311
Figure_1b	3.8131	DM5_	neg2_	during	0.005221875	0.002528352
Figure_1b	4.0374	DM5_	neg2_	during	0.001997917	0.002782667
Figure_1b	4.2617	DM5_	neg2_	during	0.000879167	0.003371103
Figure_1b	4.486	DM5_	neg2_	during	-0.0018125	0.004531584
Figure_1b	4.7103	DM5_	neg2_	during	0.579308333	0.077487997
Figure_1b	4.9346	DM5_	neg2_	during	0.4862625	0.063895433
Figure_1b	5.1589	DM5_	neg2_	during	0.383423958	0.051580151
Figure_1b	5.3832	DM5_	neg2_	during	0.30524375	0.044329037
Figure_1b	5.6075	DM5_	neg2_	during	0.248422917	0.038367288
Figure_1b	5.8318	DM5_	neg2_	during	0.204877083	0.033615297
Figure_1b	6.0561	DM5_	neg2_	during	0.178213542	0.028230247
Figure_1b	6.2804	DM5_	neg2_	during	0.151201042	0.024596471
Figure_1b	6.5047	DM5_	neg2_	during	0.133688542	0.022295384
Figure_1b	6.729	DM5_	neg2_	during	0.12109375	0.020721243
Figure_1b	6.9533	DM5_	neg2_	during	0.108590625	0.018241288
Figure_1b	7.1776	DM5_	neg2_	during	0.099573958	0.017361109
Figure_1b	7.4019	DM5_	neg2_	during	0.093392708	0.01713148
Figure_1b	7.6262	DM5_	neg2_	during	0.087986458	0.015849478
Figure_1b	7.8505	DM5_	neg2_	during	0.083102083	0.014459894
Figure_1b	8.0748	DM5_	neg2_	during	0.078195833	0.013864185
Figure_1b	8.2991	DM5_	neg2_	during	0.07656875	0.014667848
Figure_1b	8.5234	DM5_	neg2_	during	0.076784375	0.015652496
Figure_1b	8.7477	DM5_	neg2_	during	0.081442708	0.017237497
Figure_1b	8.972	DM5_	neg2_	during	0.08949375	0.020084606
Figure_1c	0.2243	DM5_	neg6_	during	0.058166667	0.036537556
Figure_1c	0.4486	DM5_	neg6_	during	0.037673333	0.026185756
Figure_1c	0.6729	DM5_	neg6_	during	0.02864	0.019889261
Figure_1c	0.8972	DM5_	neg6_	during	0.02168	0.017128918
Figure_1c	1.1215	DM5_	neg6_	during	0.016453333	0.015325834
Figure_1c	1.3458	DM5_	neg6_	during	0.0128	0.013447961
Figure_1c	1.5701	DM5_	neg6_	during	0.010953333	0.011533211
Figure_1c	1.7944	DM5_	neg6_	during	0.009386667	0.008619433
Figure_1c	2.0187	DM5_	neg6_	during	0.00678	0.008012744
Figure_1c	2.243	DM5_	neg6_	during	0.005106667	0.006530258
Figure_1c	2.4673	DM5_	neg6_	during	0.003666667	0.006632714
Figure_1c	2.6916	DM5_	neg6_	during	0.00144	0.004791873
Figure_1c	2.9159	DM5_	neg6_	during	0.002033333	0.003880535
Figure_1c	3.1402	DM5_	neg6_	during	0.001646667	0.002626438
Figure_1c	3.3645	DM5_	neg6_	during	-0.000166667	0.00122252
Figure_1c	3.5888	DM5_	neg6_	during	-0.00056	0.000826398
Figure_1c	3.8131	DM5_	neg6_	during	0.000253333	0.00098931
Figure_1c	4.0374	DM5_	neg6_	during	0.001166667	0.00104621
Figure_1c	4.2617	DM5_	neg6_	during	0.001066667	0.00055996
Figure_1c	4.486	DM5_	neg6_	during	6.66667E-05	0.001427624
Figure_1c	4.7103	DM5_	neg6_	during	0.410753333	0.048379322
Figure_1c	4.9346	DM5_	neg6_	during	0.335626667	0.049377796
Figure_1c	5.1589	DM5_	neg6_	during	0.254486667	0.050797749
Figure_1c	5.3832	DM5_	neg6_	during	0.194273333	0.049970863
Figure_1c	5.6075	DM5_	neg6_	during	0.151753333	0.045981618
Figure_1c	5.8318	DM5_	neg6_	during	0.121046667	0.039363019
Figure_1c	6.0561	DM5_	neg6_	during	0.100273333	0.03399349
Figure_1c	6.2804	DM5_	neg6_	during	0.085166667	0.030410645
Figure_1c	6.5047	DM5_	neg6_	during	0.07332	0.026675285
Figure_1c	6.729	DM5_	neg6_	during	0.06738	0.024685913
Figure_1c	6.9533	DM5_	neg6_	during	0.058006667	0.021836828
Figure_1c	7.1776	DM5_	neg6_	during	0.051693333	0.020591955
Figure_1c	7.4019	DM5_	neg6_	during	0.045873333	0.019386821
Figure_1c	7.6262	DM5_	neg6_	during	0.041353333	0.018650709
Figure_1c	7.8505	DM5_	neg6_	during	0.035266667	0.015357687
Figure_1c	8.0748	DM5_	neg6_	during	0.03302	0.014018958
Figure_1c	8.2991	DM5_	neg6_	during	0.0304	0.012401245
Figure_1c	8.5234	DM5_	neg6_	during	0.0298	0.01181611
Figure_1c	8.7477	DM5_	neg6_	during	0.030213333	0.010579863
Figure_1c	8.972	DM5_	neg6_	during	0.03076	0.008251285
Figure_1b	0.2243	DP1m_	neg2_	during	0.067175	0.030588673
Figure_1b	0.4486	DP1m_	neg2_	during	0.055875	0.026462081
Figure_1b	0.6729	DP1m_	neg2_	during	0.049783333	0.023788367
Figure_1b	0.8972	DP1m_	neg2_	during	0.041991667	0.021671283
Figure_1b	1.1215	DP1m_	neg2_	during	0.036241667	0.019283909
Figure_1b	1.3458	DP1m_	neg2_	during	0.030908333	0.015116923
Figure_1b	1.5701	DP1m_	neg2_	during	0.026516667	0.013927095
Figure_1b	1.7944	DP1m_	neg2_	during	0.021475	0.011133195
Figure_1b	2.0187	DP1m_	neg2_	during	0.015175	0.008506842
Figure_1b	2.243	DP1m_	neg2_	during	0.010416667	0.006487288
Figure_1b	2.4673	DP1m_	neg2_	during	0.007066667	0.004713593
Figure_1b	2.6916	DP1m_	neg2_	during	0.003958333	0.003543026
Figure_1b	2.9159	DP1m_	neg2_	during	0.00355	0.005697636
Figure_1b	3.1402	DP1m_	neg2_	during	0.003175	0.008590686
Figure_1b	3.3645	DP1m_	neg2_	during	-0.000483333	0.009901651
Figure_1b	3.5888	DP1m_	neg2_	during	-0.003983333	0.007669378
Figure_1b	3.8131	DP1m_	neg2_	during	-0.0066	0.008324251
Figure_1b	4.0374	DP1m_	neg2_	during	-0.007441667	0.008428758
Figure_1b	4.2617	DP1m_	neg2_	during	-0.006316667	0.006475974
Figure_1b	4.486	DP1m_	neg2_	during	-0.011566667	0.005397822
Figure_1b	4.7103	DP1m_	neg2_	during	0.599733333	0.103511384
Figure_1b	4.9346	DP1m_	neg2_	during	0.500616667	0.055053947
Figure_1b	5.1589	DP1m_	neg2_	during	0.403333333	0.039074874
Figure_1b	5.3832	DP1m_	neg2_	during	0.337541667	0.04035025
Figure_1b	5.6075	DP1m_	neg2_	during	0.289383333	0.041566258
Figure_1b	5.8318	DP1m_	neg2_	during	0.263825	0.039143687
Figure_1b	6.0561	DP1m_	neg2_	during	0.239325	0.035862852
Figure_1b	6.2804	DP1m_	neg2_	during	0.215125	0.034752685
Figure_1b	6.5047	DP1m_	neg2_	during	0.193775	0.03534776
Figure_1b	6.729	DP1m_	neg2_	during	0.174591667	0.03589485
Figure_1b	6.9533	DP1m_	neg2_	during	0.161666667	0.035805408
Figure_1b	7.1776	DP1m_	neg2_	during	0.15495	0.034162202
Figure_1b	7.4019	DP1m_	neg2_	during	0.14835	0.034942377
Figure_1b	7.6262	DP1m_	neg2_	during	0.151066667	0.032182486
Figure_1b	7.8505	DP1m_	neg2_	during	0.145708333	0.030175592
Figure_1b	8.0748	DP1m_	neg2_	during	0.135891667	0.028772078
Figure_1b	8.2991	DP1m_	neg2_	during	0.129616667	0.027659455
Figure_1b	8.5234	DP1m_	neg2_	during	0.123791667	0.029285334
Figure_1b	8.7477	DP1m_	neg2_	during	0.120291667	0.031873222
Figure_1b	8.972	DP1m_	neg2_	during	0.121783333	0.035289033
Figure_1c	0.2243	DP1m_	neg6_	during	0.056373333	0.038275991
Figure_1c	0.4486	DP1m_	neg6_	during	0.04052	0.0267973
Figure_1c	0.6729	DP1m_	neg6_	during	0.03242	0.020373778
Figure_1c	0.8972	DP1m_	neg6_	during	0.025693333	0.016814248
Figure_1c	1.1215	DP1m_	neg6_	during	0.016286667	0.015065644
Figure_1c	1.3458	DP1m_	neg6_	during	0.013653333	0.011800177
Figure_1c	1.5701	DP1m_	neg6_	during	0.0143	0.008001111
Figure_1c	1.7944	DP1m_	neg6_	during	0.013086667	0.005803702
Figure_1c	2.0187	DP1m_	neg6_	during	0.00754	0.005613727
Figure_1c	2.243	DP1m_	neg6_	during	0.00538	0.003745198
Figure_1c	2.4673	DP1m_	neg6_	during	0.00558	0.003924179
Figure_1c	2.6916	DP1m_	neg6_	during	0.00754	0.005635783
Figure_1c	2.9159	DP1m_	neg6_	during	0.00826	0.005092472
Figure_1c	3.1402	DP1m_	neg6_	during	0.006393333	0.004655933
Figure_1c	3.3645	DP1m_	neg6_	during	-0.001386667	0.005963496
Figure_1c	3.5888	DP1m_	neg6_	during	-0.00202	0.007224331
Figure_1c	3.8131	DP1m_	neg6_	during	-0.004026667	0.007245446
Figure_1c	4.0374	DP1m_	neg6_	during	-0.00434	0.007545031
Figure_1c	4.2617	DP1m_	neg6_	during	-0.005246667	0.006345152
Figure_1c	4.486	DP1m_	neg6_	during	-0.008086667	0.004341718
Figure_1c	4.7103	DP1m_	neg6_	during	0.499006667	0.039126884
Figure_1c	4.9346	DP1m_	neg6_	during	0.393206667	0.039168623
Figure_1c	5.1589	DP1m_	neg6_	during	0.265526667	0.047516917
Figure_1c	5.3832	DP1m_	neg6_	during	0.16726	0.045432095
Figure_1c	5.6075	DP1m_	neg6_	during	0.108166667	0.041308198
Figure_1c	5.8318	DP1m_	neg6_	during	0.073986667	0.035779607
Figure_1c	6.0561	DP1m_	neg6_	during	0.0513	0.029220584
Figure_1c	6.2804	DP1m_	neg6_	during	0.04166	0.023988049
Figure_1c	6.5047	DP1m_	neg6_	during	0.035713333	0.020339476
Figure_1c	6.729	DP1m_	neg6_	during	0.028866667	0.019018222
Figure_1c	6.9533	DP1m_	neg6_	during	0.025253333	0.017916552
Figure_1c	7.1776	DP1m_	neg6_	during	0.022293333	0.016392815
Figure_1c	7.4019	DP1m_	neg6_	during	0.018913333	0.016108002
Figure_1c	7.6262	DP1m_	neg6_	during	0.015926667	0.016650881
Figure_1c	7.8505	DP1m_	neg6_	during	0.014213333	0.015548067
Figure_1c	8.0748	DP1m_	neg6_	during	0.013526667	0.015402278
Figure_1c	8.2991	DP1m_	neg6_	during	0.010986667	0.012709636
Figure_1c	8.5234	DP1m_	neg6_	during	0.00818	0.010888412
Figure_1c	8.7477	DP1m_	neg6_	during	0.0068	0.009269592
Figure_1c	8.972	DP1m_	neg6_	during	0.006533333	0.007986308
Figure_1b	0.2243	DM1_	neg2_	after	0.028802083	0.013176288
Figure_1b	0.4486	DM1_	neg2_	after	0.020647917	0.010844244
Figure_1b	0.6729	DM1_	neg2_	after	0.015719792	0.009006447
Figure_1b	0.8972	DM1_	neg2_	after	0.013846875	0.007837416
Figure_1b	1.1215	DM1_	neg2_	after	0.014819792	0.005428324
Figure_1b	1.3458	DM1_	neg2_	after	0.012570833	0.004416884
Figure_1b	1.5701	DM1_	neg2_	after	0.010391667	0.00487563
Figure_1b	1.7944	DM1_	neg2_	after	0.009865625	0.005684966
Figure_1b	2.0187	DM1_	neg2_	after	0.010982292	0.007412816
Figure_1b	2.243	DM1_	neg2_	after	0.01265	0.007947973
Figure_1b	2.4673	DM1_	neg2_	after	0.012541667	0.008979345
Figure_1b	2.6916	DM1_	neg2_	after	0.010301042	0.006894077
Figure_1b	2.9159	DM1_	neg2_	after	0.007264583	0.004515886
Figure_1b	3.1402	DM1_	neg2_	after	0.006147917	0.003500226
Figure_1b	3.3645	DM1_	neg2_	after	0.005166667	0.002325984
Figure_1b	3.5888	DM1_	neg2_	after	0.005923958	0.001799411
Figure_1b	3.8131	DM1_	neg2_	after	0.002117708	0.001331551
Figure_1b	4.0374	DM1_	neg2_	after	0.002026042	0.002395668
Figure_1b	4.2617	DM1_	neg2_	after	-0.00368125	0.002076539
Figure_1b	4.486	DM1_	neg2_	after	-0.0063125	0.003455832
Figure_1b	4.7103	DM1_	neg2_	after	0.846063542	0.098197939
Figure_1b	4.9346	DM1_	neg2_	after	0.715260417	0.082354497
Figure_1b	5.1589	DM1_	neg2_	after	0.557067708	0.063310492
Figure_1b	5.3832	DM1_	neg2_	after	0.433191667	0.050715145
Figure_1b	5.6075	DM1_	neg2_	after	0.34351875	0.04379491
Figure_1b	5.8318	DM1_	neg2_	after	0.283004167	0.04032295
Figure_1b	6.0561	DM1_	neg2_	after	0.241434375	0.037471158
Figure_1b	6.2804	DM1_	neg2_	after	0.208745833	0.035214478
Figure_1b	6.5047	DM1_	neg2_	after	0.1858625	0.033048755
Figure_1b	6.729	DM1_	neg2_	after	0.165290625	0.030451982
Figure_1b	6.9533	DM1_	neg2_	after	0.150082292	0.028253533
Figure_1b	7.1776	DM1_	neg2_	after	0.137892708	0.02665819
Figure_1b	7.4019	DM1_	neg2_	after	0.127817708	0.025575312
Figure_1b	7.6262	DM1_	neg2_	after	0.121001042	0.025262433
Figure_1b	7.8505	DM1_	neg2_	after	0.115235417	0.02485971
Figure_1b	8.0748	DM1_	neg2_	after	0.108447917	0.023514268
Figure_1b	8.2991	DM1_	neg2_	after	0.104365625	0.023676406
Figure_1b	8.5234	DM1_	neg2_	after	0.101603125	0.023731694
Figure_1b	8.7477	DM1_	neg2_	after	0.100542708	0.023603299
Figure_1b	8.972	DM1_	neg2_	after	0.103338542	0.025492827
Figure_1c	0.2243	DM1_	neg6_	after	0.051406667	0.025348538
Figure_1c	0.4486	DM1_	neg6_	after	0.0356	0.017811245
Figure_1c	0.6729	DM1_	neg6_	after	0.02502	0.015295394
Figure_1c	0.8972	DM1_	neg6_	after	0.020826667	0.014133315
Figure_1c	1.1215	DM1_	neg6_	after	0.017993333	0.012730948
Figure_1c	1.3458	DM1_	neg6_	after	0.020026667	0.011025755
Figure_1c	1.5701	DM1_	neg6_	after	0.0188	0.009712186
Figure_1c	1.7944	DM1_	neg6_	after	0.017446667	0.006386971
Figure_1c	2.0187	DM1_	neg6_	after	0.00882	0.008671778
Figure_1c	2.243	DM1_	neg6_	after	0.005873333	0.006291055
Figure_1c	2.4673	DM1_	neg6_	after	0.005233333	0.005601914
Figure_1c	2.6916	DM1_	neg6_	after	0.006033333	0.005033742
Figure_1c	2.9159	DM1_	neg6_	after	0.00666	0.003881758
Figure_1c	3.1402	DM1_	neg6_	after	0.006186667	0.002627305
Figure_1c	3.3645	DM1_	neg6_	after	0.006273333	0.001963427
Figure_1c	3.5888	DM1_	neg6_	after	0.005	0.002151821
Figure_1c	3.8131	DM1_	neg6_	after	0.001266667	0.003374759
Figure_1c	4.0374	DM1_	neg6_	after	0.001873333	0.002795083
Figure_1c	4.2617	DM1_	neg6_	after	-0.001173333	0.001917939
Figure_1c	4.486	DM1_	neg6_	after	-1.33333E-05	0.004228194
Figure_1c	4.7103	DM1_	neg6_	after	0.86094	0.057426856
Figure_1c	4.9346	DM1_	neg6_	after	0.68348	0.050458336
Figure_1c	5.1589	DM1_	neg6_	after	0.473586667	0.057768629
Figure_1c	5.3832	DM1_	neg6_	after	0.304866667	0.059423548
Figure_1c	5.6075	DM1_	neg6_	after	0.19458	0.053109736
Figure_1c	5.8318	DM1_	neg6_	after	0.128873333	0.046002328
Figure_1c	6.0561	DM1_	neg6_	after	0.09052	0.040499282
Figure_1c	6.2804	DM1_	neg6_	after	0.06976	0.036503095
Figure_1c	6.5047	DM1_	neg6_	after	0.05766	0.032932307
Figure_1c	6.729	DM1_	neg6_	after	0.047526667	0.029765049
Figure_1c	6.9533	DM1_	neg6_	after	0.038893333	0.027760889
Figure_1c	7.1776	DM1_	neg6_	after	0.031113333	0.025041853
Figure_1c	7.4019	DM1_	neg6_	after	0.027506667	0.023248172
Figure_1c	7.6262	DM1_	neg6_	after	0.025766667	0.021255381
Figure_1c	7.8505	DM1_	neg6_	after	0.0275	0.019028379
Figure_1c	8.0748	DM1_	neg6_	after	0.02596	0.018354017
Figure_1c	8.2991	DM1_	neg6_	after	0.025753333	0.016569184
Figure_1c	8.5234	DM1_	neg6_	after	0.026393333	0.01688737
Figure_1c	8.7477	DM1_	neg6_	after	0.024673333	0.017787456
Figure_1c	8.972	DM1_	neg6_	after	0.026806667	0.019543647
Figure_1b	0.2243	DM2_	neg2_	after	0.0237625	0.013645032
Figure_1b	0.4486	DM2_	neg2_	after	0.01834375	0.011013597
Figure_1b	0.6729	DM2_	neg2_	after	0.015190625	0.009465915
Figure_1b	0.8972	DM2_	neg2_	after	0.013482292	0.009244893
Figure_1b	1.1215	DM2_	neg2_	after	0.013828125	0.006895418
Figure_1b	1.3458	DM2_	neg2_	after	0.0081375	0.006141545
Figure_1b	1.5701	DM2_	neg2_	after	0.004936458	0.005663479
Figure_1b	1.7944	DM2_	neg2_	after	0.005177083	0.005824089
Figure_1b	2.0187	DM2_	neg2_	after	0.00618125	0.005532155
Figure_1b	2.243	DM2_	neg2_	after	0.008742708	0.004608866
Figure_1b	2.4673	DM2_	neg2_	after	0.008709375	0.004367409
Figure_1b	2.6916	DM2_	neg2_	after	0.00639375	0.00350578
Figure_1b	2.9159	DM2_	neg2_	after	0.004523958	0.003245365
Figure_1b	3.1402	DM2_	neg2_	after	0.004853125	0.003290658
Figure_1b	3.3645	DM2_	neg2_	after	0.004844792	0.002751987
Figure_1b	3.5888	DM2_	neg2_	after	0.005497917	0.00264388
Figure_1b	3.8131	DM2_	neg2_	after	0.003678125	0.003213674
Figure_1b	4.0374	DM2_	neg2_	after	0.003575	0.003609381
Figure_1b	4.2617	DM2_	neg2_	after	6.97917E-05	0.004388471
Figure_1b	4.486	DM2_	neg2_	after	-0.002820833	0.005555773
Figure_1b	4.7103	DM2_	neg2_	after	0.65179375	0.052345684
Figure_1b	4.9346	DM2_	neg2_	after	0.558123958	0.044068365
Figure_1b	5.1589	DM2_	neg2_	after	0.444348958	0.034481491
Figure_1b	5.3832	DM2_	neg2_	after	0.350504167	0.028049673
Figure_1b	5.6075	DM2_	neg2_	after	0.283522917	0.024566937
Figure_1b	5.8318	DM2_	neg2_	after	0.233041667	0.022795146
Figure_1b	6.0561	DM2_	neg2_	after	0.195960417	0.021026696
Figure_1b	6.2804	DM2_	neg2_	after	0.169961458	0.020166533
Figure_1b	6.5047	DM2_	neg2_	after	0.147880208	0.019651954
Figure_1b	6.729	DM2_	neg2_	after	0.1316625	0.019232811
Figure_1b	6.9533	DM2_	neg2_	after	0.120741667	0.017800556
Figure_1b	7.1776	DM2_	neg2_	after	0.110476042	0.017444552
Figure_1b	7.4019	DM2_	neg2_	after	0.105447917	0.017448358
Figure_1b	7.6262	DM2_	neg2_	after	0.100536458	0.017699065
Figure_1b	7.8505	DM2_	neg2_	after	0.095969792	0.018029253
Figure_1b	8.0748	DM2_	neg2_	after	0.090311458	0.017659292
Figure_1b	8.2991	DM2_	neg2_	after	0.086469792	0.017071562
Figure_1b	8.5234	DM2_	neg2_	after	0.083495833	0.018119499
Figure_1b	8.7477	DM2_	neg2_	after	0.081186458	0.018553797
Figure_1b	8.972	DM2_	neg2_	after	0.086127083	0.020840154
Figure_1c	0.2243	DM2_	neg6_	after	0.034	0.030678485
Figure_1c	0.4486	DM2_	neg6_	after	0.023633333	0.023412193
Figure_1c	0.6729	DM2_	neg6_	after	0.018193333	0.01920909
Figure_1c	0.8972	DM2_	neg6_	after	0.015246667	0.01685602
Figure_1c	1.1215	DM2_	neg6_	after	0.01408	0.015183385
Figure_1c	1.3458	DM2_	neg6_	after	0.01312	0.014194763
Figure_1c	1.5701	DM2_	neg6_	after	0.012046667	0.011611989
Figure_1c	1.7944	DM2_	neg6_	after	0.01198	0.009487282
Figure_1c	2.0187	DM2_	neg6_	after	0.00898	0.008847483
Figure_1c	2.243	DM2_	neg6_	after	0.006353333	0.006241515
Figure_1c	2.4673	DM2_	neg6_	after	0.00352	0.006018939
Figure_1c	2.6916	DM2_	neg6_	after	0.0025	0.004848012
Figure_1c	2.9159	DM2_	neg6_	after	0.004513333	0.003343445
Figure_1c	3.1402	DM2_	neg6_	after	0.004046667	0.002898862
Figure_1c	3.3645	DM2_	neg6_	after	0.003526667	0.001426005
Figure_1c	3.5888	DM2_	neg6_	after	0.001433333	0.001503145
Figure_1c	3.8131	DM2_	neg6_	after	0.000553333	0.001747652
Figure_1c	4.0374	DM2_	neg6_	after	0.0005	0.001073261
Figure_1c	4.2617	DM2_	neg6_	after	8.66667E-05	0.002163757
Figure_1c	4.486	DM2_	neg6_	after	-0.000833333	0.004035426
Figure_1c	4.7103	DM2_	neg6_	after	0.492353333	0.024952877
Figure_1c	4.9346	DM2_	neg6_	after	0.40428	0.029332225
Figure_1c	5.1589	DM2_	neg6_	after	0.29066	0.040342439
Figure_1c	5.3832	DM2_	neg6_	after	0.20314	0.042880847
Figure_1c	5.6075	DM2_	neg6_	after	0.145306667	0.039522277
Figure_1c	5.8318	DM2_	neg6_	after	0.107886667	0.034039232
Figure_1c	6.0561	DM2_	neg6_	after	0.0814	0.030414795
Figure_1c	6.2804	DM2_	neg6_	after	0.067186667	0.026170676
Figure_1c	6.5047	DM2_	neg6_	after	0.05654	0.023280167
Figure_1c	6.729	DM2_	neg6_	after	0.046186667	0.021943054
Figure_1c	6.9533	DM2_	neg6_	after	0.04214	0.020098771
Figure_1c	7.1776	DM2_	neg6_	after	0.03456	0.017598189
Figure_1c	7.4019	DM2_	neg6_	after	0.033393333	0.015994709
Figure_1c	7.6262	DM2_	neg6_	after	0.031206667	0.014405799
Figure_1c	7.8505	DM2_	neg6_	after	0.032453333	0.013337973
Figure_1c	8.0748	DM2_	neg6_	after	0.034973333	0.013039953
Figure_1c	8.2991	DM2_	neg6_	after	0.034166667	0.012401864
Figure_1c	8.5234	DM2_	neg6_	after	0.033366667	0.011759937
Figure_1c	8.7477	DM2_	neg6_	after	0.030566667	0.010663593
Figure_1c	8.972	DM2_	neg6_	after	0.030553333	0.012793912
Figure_1b	0.2243	DM4_	neg2_	after	0.053779167	0.018396977
Figure_1b	0.4486	DM4_	neg2_	after	0.039636458	0.013319243
Figure_1b	0.6729	DM4_	neg2_	after	0.032021875	0.010572051
Figure_1b	0.8972	DM4_	neg2_	after	0.024339583	0.008840803
Figure_1b	1.1215	DM4_	neg2_	after	0.020898958	0.007788882
Figure_1b	1.3458	DM4_	neg2_	after	0.015560417	0.006627726
Figure_1b	1.5701	DM4_	neg2_	after	0.010280208	0.007484911
Figure_1b	1.7944	DM4_	neg2_	after	0.009189583	0.006590231
Figure_1b	2.0187	DM4_	neg2_	after	0.008425	0.006805812
Figure_1b	2.243	DM4_	neg2_	after	0.0103625	0.005592822
Figure_1b	2.4673	DM4_	neg2_	after	0.008163542	0.005155378
Figure_1b	2.6916	DM4_	neg2_	after	0.006848958	0.004656585
Figure_1b	2.9159	DM4_	neg2_	after	0.004215625	0.004038434
Figure_1b	3.1402	DM4_	neg2_	after	0.001190625	0.003553336
Figure_1b	3.3645	DM4_	neg2_	after	0.002639583	0.002698654
Figure_1b	3.5888	DM4_	neg2_	after	0.001997917	0.002001684
Figure_1b	3.8131	DM4_	neg2_	after	0.000571875	0.001931487
Figure_1b	4.0374	DM4_	neg2_	after	-0.00026875	0.002226667
Figure_1b	4.2617	DM4_	neg2_	after	-0.002558333	0.002541449
Figure_1b	4.486	DM4_	neg2_	after	-0.0061875	0.003166272
Figure_1b	4.7103	DM4_	neg2_	after	0.660647917	0.107113323
Figure_1b	4.9346	DM4_	neg2_	after	0.572588542	0.09733186
Figure_1b	5.1589	DM4_	neg2_	after	0.468010417	0.084923101
Figure_1b	5.3832	DM4_	neg2_	after	0.386613542	0.075262375
Figure_1b	5.6075	DM4_	neg2_	after	0.327666667	0.068609777
Figure_1b	5.8318	DM4_	neg2_	after	0.284570833	0.062318689
Figure_1b	6.0561	DM4_	neg2_	after	0.250727083	0.057288279
Figure_1b	6.2804	DM4_	neg2_	after	0.225180208	0.05375266
Figure_1b	6.5047	DM4_	neg2_	after	0.205984375	0.05120464
Figure_1b	6.729	DM4_	neg2_	after	0.188692708	0.049402787
Figure_1b	6.9533	DM4_	neg2_	after	0.174965625	0.048277794
Figure_1b	7.1776	DM4_	neg2_	after	0.163905208	0.046703997
Figure_1b	7.4019	DM4_	neg2_	after	0.157213542	0.046261277
Figure_1b	7.6262	DM4_	neg2_	after	0.150807292	0.046299886
Figure_1b	7.8505	DM4_	neg2_	after	0.143915625	0.044647957
Figure_1b	8.0748	DM4_	neg2_	after	0.13666875	0.043860684
Figure_1b	8.2991	DM4_	neg2_	after	0.1297375	0.043648217
Figure_1b	8.5234	DM4_	neg2_	after	0.125770833	0.04194169
Figure_1b	8.7477	DM4_	neg2_	after	0.123814583	0.041117694
Figure_1b	8.972	DM4_	neg2_	after	0.130157292	0.041439438
Figure_1c	0.2243	DM4_	neg6_	after	0.05258	0.025098062
Figure_1c	0.4486	DM4_	neg6_	after	0.037006667	0.018927186
Figure_1c	0.6729	DM4_	neg6_	after	0.026773333	0.016971713
Figure_1c	0.8972	DM4_	neg6_	after	0.02358	0.015004776
Figure_1c	1.1215	DM4_	neg6_	after	0.0191	0.014324823
Figure_1c	1.3458	DM4_	neg6_	after	0.019706667	0.012519325
Figure_1c	1.5701	DM4_	neg6_	after	0.017586667	0.01047885
Figure_1c	1.7944	DM4_	neg6_	after	0.017593333	0.006912391
Figure_1c	2.0187	DM4_	neg6_	after	0.010606667	0.007467421
Figure_1c	2.243	DM4_	neg6_	after	0.006993333	0.005640167
Figure_1c	2.4673	DM4_	neg6_	after	0.005186667	0.006447554
Figure_1c	2.6916	DM4_	neg6_	after	0.007386667	0.00556787
Figure_1c	2.9159	DM4_	neg6_	after	0.005986667	0.004207171
Figure_1c	3.1402	DM4_	neg6_	after	0.006726667	0.001963512
Figure_1c	3.3645	DM4_	neg6_	after	0.00626	0.00124416
Figure_1c	3.5888	DM4_	neg6_	after	0.005046667	0.002282314
Figure_1c	3.8131	DM4_	neg6_	after	0.001613333	0.002216218
Figure_1c	4.0374	DM4_	neg6_	after	-0.001573333	0.001973418
Figure_1c	4.2617	DM4_	neg6_	after	-0.000306667	0.001952474
Figure_1c	4.486	DM4_	neg6_	after	0.000133333	0.005090274
Figure_1c	4.7103	DM4_	neg6_	after	0.84024	0.069729031
Figure_1c	4.9346	DM4_	neg6_	after	0.6764	0.070954608
Figure_1c	5.1589	DM4_	neg6_	after	0.467586667	0.075963894
Figure_1c	5.3832	DM4_	neg6_	after	0.302106667	0.071966612
Figure_1c	5.6075	DM4_	neg6_	after	0.198066667	0.064686075
Figure_1c	5.8318	DM4_	neg6_	after	0.13586	0.05662984
Figure_1c	6.0561	DM4_	neg6_	after	0.100546667	0.050195718
Figure_1c	6.2804	DM4_	neg6_	after	0.081546667	0.046437562
Figure_1c	6.5047	DM4_	neg6_	after	0.070846667	0.042944466
Figure_1c	6.729	DM4_	neg6_	after	0.060266667	0.0400702
Figure_1c	6.9533	DM4_	neg6_	after	0.053953333	0.038992487
Figure_1c	7.1776	DM4_	neg6_	after	0.04818	0.037412824
Figure_1c	7.4019	DM4_	neg6_	after	0.04358	0.033881391
Figure_1c	7.6262	DM4_	neg6_	after	0.040813333	0.032045406
Figure_1c	7.8505	DM4_	neg6_	after	0.041086667	0.029469258
Figure_1c	8.0748	DM4_	neg6_	after	0.038653333	0.029696091
Figure_1c	8.2991	DM4_	neg6_	after	0.039133333	0.028158879
Figure_1c	8.5234	DM4_	neg6_	after	0.03922	0.027752443
Figure_1c	8.7477	DM4_	neg6_	after	0.038933333	0.028227345
Figure_1c	8.972	DM4_	neg6_	after	0.042906667	0.030747582
Figure_1b	0.2243	DM5_	neg2_	after	0.03623125	0.011020061
Figure_1b	0.4486	DM5_	neg2_	after	0.028491667	0.008459912
Figure_1b	0.6729	DM5_	neg2_	after	0.025533333	0.007116688
Figure_1b	0.8972	DM5_	neg2_	after	0.023169792	0.00626153
Figure_1b	1.1215	DM5_	neg2_	after	0.024536458	0.005630141
Figure_1b	1.3458	DM5_	neg2_	after	0.019260417	0.004770432
Figure_1b	1.5701	DM5_	neg2_	after	0.014782292	0.005871163
Figure_1b	1.7944	DM5_	neg2_	after	0.0127375	0.007048958
Figure_1b	2.0187	DM5_	neg2_	after	0.015242708	0.008080159
Figure_1b	2.243	DM5_	neg2_	after	0.017855208	0.008308274
Figure_1b	2.4673	DM5_	neg2_	after	0.01439375	0.007339452
Figure_1b	2.6916	DM5_	neg2_	after	0.011677083	0.005715475
Figure_1b	2.9159	DM5_	neg2_	after	0.010298958	0.004799812
Figure_1b	3.1402	DM5_	neg2_	after	0.007060417	0.003796772
Figure_1b	3.3645	DM5_	neg2_	after	0.007445833	0.00393099
Figure_1b	3.5888	DM5_	neg2_	after	0.007795833	0.003664048
Figure_1b	3.8131	DM5_	neg2_	after	0.005909375	0.003574374
Figure_1b	4.0374	DM5_	neg2_	after	0.002896875	0.003291367
Figure_1b	4.2617	DM5_	neg2_	after	0.000134375	0.004239299
Figure_1b	4.486	DM5_	neg2_	after	-0.002038542	0.005089975
Figure_1b	4.7103	DM5_	neg2_	after	0.527564583	0.083587851
Figure_1b	4.9346	DM5_	neg2_	after	0.44850625	0.070230696
Figure_1b	5.1589	DM5_	neg2_	after	0.35983125	0.052826257
Figure_1b	5.3832	DM5_	neg2_	after	0.287890625	0.041744974
Figure_1b	5.6075	DM5_	neg2_	after	0.229664583	0.031598022
Figure_1b	5.8318	DM5_	neg2_	after	0.190340625	0.027300336
Figure_1b	6.0561	DM5_	neg2_	after	0.16188125	0.023774033
Figure_1b	6.2804	DM5_	neg2_	after	0.1399125	0.021658768
Figure_1b	6.5047	DM5_	neg2_	after	0.122747917	0.019267423
Figure_1b	6.729	DM5_	neg2_	after	0.1092375	0.018451665
Figure_1b	6.9533	DM5_	neg2_	after	0.097838542	0.017239738
Figure_1b	7.1776	DM5_	neg2_	after	0.092784375	0.01616543
Figure_1b	7.4019	DM5_	neg2_	after	0.085780208	0.016263852
Figure_1b	7.6262	DM5_	neg2_	after	0.081302083	0.015929952
Figure_1b	7.8505	DM5_	neg2_	after	0.076990625	0.015020945
Figure_1b	8.0748	DM5_	neg2_	after	0.072697917	0.014123051
Figure_1b	8.2991	DM5_	neg2_	after	0.069089583	0.01364474
Figure_1b	8.5234	DM5_	neg2_	after	0.066990625	0.014575263
Figure_1b	8.7477	DM5_	neg2_	after	0.065894792	0.01548748
Figure_1b	8.972	DM5_	neg2_	after	0.0703875	0.017200536
Figure_1c	0.2243	DM5_	neg6_	after	0.04608	0.024105918
Figure_1c	0.4486	DM5_	neg6_	after	0.030453333	0.0206394
Figure_1c	0.6729	DM5_	neg6_	after	0.023346667	0.018009604
Figure_1c	0.8972	DM5_	neg6_	after	0.01934	0.015015579
Figure_1c	1.1215	DM5_	neg6_	after	0.016706667	0.012800379
Figure_1c	1.3458	DM5_	neg6_	after	0.013806667	0.011095186
Figure_1c	1.5701	DM5_	neg6_	after	0.013673333	0.009250288
Figure_1c	1.7944	DM5_	neg6_	after	0.012666667	0.008295869
Figure_1c	2.0187	DM5_	neg6_	after	0.011326667	0.008017484
Figure_1c	2.243	DM5_	neg6_	after	0.00812	0.005806276
Figure_1c	2.4673	DM5_	neg6_	after	0.006353333	0.005806917
Figure_1c	2.6916	DM5_	neg6_	after	0.004606667	0.00379847
Figure_1c	2.9159	DM5_	neg6_	after	0.00614	0.003186036
Figure_1c	3.1402	DM5_	neg6_	after	0.005413333	0.003140092
Figure_1c	3.3645	DM5_	neg6_	after	0.0021	0.002040343
Figure_1c	3.5888	DM5_	neg6_	after	0.000573333	0.002121724
Figure_1c	3.8131	DM5_	neg6_	after	0.0009	0.001233423
Figure_1c	4.0374	DM5_	neg6_	after	6.66667E-06	0.000879608
Figure_1c	4.2617	DM5_	neg6_	after	-0.000613333	0.001183526
Figure_1c	4.486	DM5_	neg6_	after	-0.001126667	0.001557184
Figure_1c	4.7103	DM5_	neg6_	after	0.375766667	0.029355331
Figure_1c	4.9346	DM5_	neg6_	after	0.3087	0.032151032
Figure_1c	5.1589	DM5_	neg6_	after	0.231066667	0.03767866
Figure_1c	5.3832	DM5_	neg6_	after	0.172226667	0.038759758
Figure_1c	5.6075	DM5_	neg6_	after	0.13428	0.037338742
Figure_1c	5.8318	DM5_	neg6_	after	0.107586667	0.032339193
Figure_1c	6.0561	DM5_	neg6_	after	0.088433333	0.028559645
Figure_1c	6.2804	DM5_	neg6_	after	0.07636	0.024669965
Figure_1c	6.5047	DM5_	neg6_	after	0.06542	0.022187906
Figure_1c	6.729	DM5_	neg6_	after	0.05656	0.020824591
Figure_1c	6.9533	DM5_	neg6_	after	0.04992	0.018484812
Figure_1c	7.1776	DM5_	neg6_	after	0.04588	0.01697645
Figure_1c	7.4019	DM5_	neg6_	after	0.042273333	0.01521951
Figure_1c	7.6262	DM5_	neg6_	after	0.03894	0.013184854
Figure_1c	7.8505	DM5_	neg6_	after	0.037486667	0.011595098
Figure_1c	8.0748	DM5_	neg6_	after	0.039473333	0.011804078
Figure_1c	8.2991	DM5_	neg6_	after	0.038746667	0.010267444
Figure_1c	8.5234	DM5_	neg6_	after	0.03922	0.009263474
Figure_1c	8.7477	DM5_	neg6_	after	0.03806	0.00943734
Figure_1c	8.972	DM5_	neg6_	after	0.039473333	0.010151466
Figure_1b	0.2243	DP1m_	neg2_	after	0.030575	0.018844178
Figure_1b	0.4486	DP1m_	neg2_	after	0.027966667	0.013817045
Figure_1b	0.6729	DP1m_	neg2_	after	0.024416667	0.0099785
Figure_1b	0.8972	DP1m_	neg2_	after	0.020966667	0.008924166
Figure_1b	1.1215	DP1m_	neg2_	after	0.019275	0.008783332
Figure_1b	1.3458	DP1m_	neg2_	after	0.017808333	0.007706147
Figure_1b	1.5701	DP1m_	neg2_	after	0.019575	0.009203807
Figure_1b	1.7944	DP1m_	neg2_	after	0.019291667	0.010000587
Figure_1b	2.0187	DP1m_	neg2_	after	0.021491667	0.009289653
Figure_1b	2.243	DP1m_	neg2_	after	0.020583333	0.01088147
Figure_1b	2.4673	DP1m_	neg2_	after	0.019308333	0.011397688
Figure_1b	2.6916	DP1m_	neg2_	after	0.013616667	0.009357216
Figure_1b	2.9159	DP1m_	neg2_	after	0.006916667	0.005885615
Figure_1b	3.1402	DP1m_	neg2_	after	0.001716667	0.004804888
Figure_1b	3.3645	DP1m_	neg2_	after	-0.0005	0.004888933
Figure_1b	3.5888	DP1m_	neg2_	after	0.003183333	0.006443551
Figure_1b	3.8131	DP1m_	neg2_	after	0.000583333	0.006699012
Figure_1b	4.0374	DP1m_	neg2_	after	-0.000466667	0.005983728
Figure_1b	4.2617	DP1m_	neg2_	after	-0.003141667	0.004831444
Figure_1b	4.486	DP1m_	neg2_	after	-0.006166667	0.004160685
Figure_1b	4.7103	DP1m_	neg2_	after	0.517058333	0.05633257
Figure_1b	4.9346	DP1m_	neg2_	after	0.466116667	0.06865289
Figure_1b	5.1589	DP1m_	neg2_	after	0.39455	0.073859618
Figure_1b	5.3832	DP1m_	neg2_	after	0.32965	0.076031787
Figure_1b	5.6075	DP1m_	neg2_	after	0.28595	0.073333741
Figure_1b	5.8318	DP1m_	neg2_	after	0.24855	0.07098298
Figure_1b	6.0561	DP1m_	neg2_	after	0.219083333	0.066884408
Figure_1b	6.2804	DP1m_	neg2_	after	0.198316667	0.063834402
Figure_1b	6.5047	DP1m_	neg2_	after	0.180233333	0.06198341
Figure_1b	6.729	DP1m_	neg2_	after	0.162433333	0.063393175
Figure_1b	6.9533	DP1m_	neg2_	after	0.154358333	0.063038723
Figure_1b	7.1776	DP1m_	neg2_	after	0.148616667	0.060886525
Figure_1b	7.4019	DP1m_	neg2_	after	0.14355	0.060910518
Figure_1b	7.6262	DP1m_	neg2_	after	0.143583333	0.060487656
Figure_1b	7.8505	DP1m_	neg2_	after	0.141458333	0.058117081
Figure_1b	8.0748	DP1m_	neg2_	after	0.135908333	0.057649214
Figure_1b	8.2991	DP1m_	neg2_	after	0.1359	0.056971234
Figure_1b	8.5234	DP1m_	neg2_	after	0.133791667	0.053680913
Figure_1b	8.7477	DP1m_	neg2_	after	0.140033333	0.049607892
Figure_1b	8.972	DP1m_	neg2_	after	0.152758333	0.047228676
Figure_1c	0.2243	DP1m_	neg6_	after	0.058226667	0.02732845
Figure_1c	0.4486	DP1m_	neg6_	after	0.04544	0.019929864
Figure_1c	0.6729	DP1m_	neg6_	after	0.034886667	0.016683397
Figure_1c	0.8972	DP1m_	neg6_	after	0.028946667	0.013136821
Figure_1c	1.1215	DP1m_	neg6_	after	0.02606	0.009847816
Figure_1c	1.3458	DP1m_	neg6_	after	0.0253	0.007753322
Figure_1c	1.5701	DP1m_	neg6_	after	0.025193333	0.007547475
Figure_1c	1.7944	DP1m_	neg6_	after	0.023553333	0.009648446
Figure_1c	2.0187	DP1m_	neg6_	after	0.018553333	0.010603147
Figure_1c	2.243	DP1m_	neg6_	after	0.017093333	0.012094372
Figure_1c	2.4673	DP1m_	neg6_	after	0.01644	0.013232936
Figure_1c	2.6916	DP1m_	neg6_	after	0.015013333	0.012593118
Figure_1c	2.9159	DP1m_	neg6_	after	0.011426667	0.009777567
Figure_1c	3.1402	DP1m_	neg6_	after	0.008326667	0.008255304
Figure_1c	3.3645	DP1m_	neg6_	after	0.003293333	0.008677028
Figure_1c	3.5888	DP1m_	neg6_	after	0.000106667	0.0072127
Figure_1c	3.8131	DP1m_	neg6_	after	-0.004346667	0.007851034
Figure_1c	4.0374	DP1m_	neg6_	after	-0.009373333	0.008960961
Figure_1c	4.2617	DP1m_	neg6_	after	-0.008673333	0.008583935
Figure_1c	4.486	DP1m_	neg6_	after	-0.007786667	0.009166767
Figure_1c	4.7103	DP1m_	neg6_	after	0.511713333	0.031111689
Figure_1c	4.9346	DP1m_	neg6_	after	0.41088	0.028758465
Figure_1c	5.1589	DP1m_	neg6_	after	0.282026667	0.041678883
Figure_1c	5.3832	DP1m_	neg6_	after	0.181553333	0.04498231
Figure_1c	5.6075	DP1m_	neg6_	after	0.11772	0.043135732
Figure_1c	5.8318	DP1m_	neg6_	after	0.07894	0.039410792
Figure_1c	6.0561	DP1m_	neg6_	after	0.056206667	0.035421907
Figure_1c	6.2804	DP1m_	neg6_	after	0.044686667	0.031515718
Figure_1c	6.5047	DP1m_	neg6_	after	0.03946	0.029354518
Figure_1c	6.729	DP1m_	neg6_	after	0.031773333	0.027928117
Figure_1c	6.9533	DP1m_	neg6_	after	0.027613333	0.027962373
Figure_1c	7.1776	DP1m_	neg6_	after	0.024626667	0.025503506
Figure_1c	7.4019	DP1m_	neg6_	after	0.01876	0.024131044
Figure_1c	7.6262	DP1m_	neg6_	after	0.016986667	0.022892203
Figure_1c	7.8505	DP1m_	neg6_	after	0.01766	0.022190287
Figure_1c	8.0748	DP1m_	neg6_	after	0.01726	0.023049862
Figure_1c	8.2991	DP1m_	neg6_	after	0.017306667	0.02049451
Figure_1c	8.5234	DP1m_	neg6_	after	0.017426667	0.019793451
Figure_1c	8.7477	DP1m_	neg6_	after	0.015466667	0.018723669
Figure_1c	8.972	DP1m_	neg6_	after	0.016506667	0.018973049
