# Supplementary material for: Heterogeneous receptor expression underlies non-uniform peptidergic modulation of olfaction in Drosophila
Source: Nat Commun. 2023 Aug 30;14:5280. doi: 10.1038/s41467-023-41012-3 (PMC10465596; doi:10.1038/s41467-023-41012-3)
Supplement: Supplementary file 6 — Source Data [file 41467_2023_41012_MOESM6_ESM.zip › Sizemore_etal_Source_Data/Sizemore_etal_Fig2i_SignificantCorrelationStatistics.csv]

Glomerulus 1	Glomerulus 2	Pearson's Correlation Coefficient - r	p-Value	Significance
DM3	D	0.493142738	0.00027411	***
VC5	VA5	0.40444347	0.00357861	**
VC2	VA7m	0.400320385	0.00396884	**
VC5	DM3	0.366899693	0.00877106	**
VA4	DL2v	0.362179487	0.00974852	**
VM5	DL2v	0.358974359	0.0104646	*
DL4	DA2	0.358071968	0.01067421	*
VM2	DM1	0.354094398	0.01164175	*
VM3	VA5	0.350649351	0.0125397	*
VM7	VM3	0.3461281	0.01380777	*
VA1d	DC1	0.344584394	0.01426512	*
DM2	DC2	0.344031231	0.01443212	*
VA7l	DM4	0.344031231	0.01443212	*
VC1	DA3	0.34247476	0.01491101	*
VA1d	DL2d	0.337710767	0.0164619	*
VC1	DL5	0.333333333	0.01800583	*
VL2p	DL2d	0.332266673	0.01840012	*
VC5	V	0.327177501	0.02038354	*
VC3	DM1	0.323089408	0.02210488	*
VA4	DL2d	0.320001333	0.02348492	*
VM5	VA2	0.318073213	0.02438275	*
VM4	VL1	0.313131053	0.02681645	*
DM4	DM2	0.311266352	0.02778598	*
DP1m	DA1	0.305887645	0.03074784	*
VC1	DL4	0.303576292	0.0320989	*
VC1	D	0.3005385	0.03394915	*
VC5	DA4	0.299392475	0.03466972	*
VL2p	VC3	0.293219582	0.03877178	*
V	DL3	0.29180696	0.03976457	*
DP1m	DM1	0.288661593	0.04205028	*
VM2	VA7l	0.288244767	0.0423611	*
VM3	DL4	0.287102749	0.04322234	*
VA6	DM1	0.286987522	0.04331003	*
D	DL5	0.283654314	0.04591026	*
VL2p	VC2	0.283654314	0.04591026	*
VC1	VA1d	0.282109089	0.04715815	*
VM5	VC1	0.280224269	0.04871754	*
DL2v	DC3	0.278846154	0.04988404	*
VM5	DC3	0.278846154	0.04988404	*
VM2	DA4	0.211100165	0.02188418	*
VC5	VA7m	-0.279542623	0.04929172	*
DL2d	DC2	-0.285966822	0.04409315	*
VM3	DL2v	-0.287102749	0.04322234	*
VC2	DM1	-0.295540232	0.03718515	*
VM2	VL2a	-0.309199056	0.02889487	*
VM1	DC3	-0.320256308	0.02336829	*
VL2p	VC5	-0.327177501	0.02038354	*
VL2p	DM3	-0.330924732	0.01890653	*
VM7	VA4	-0.330924732	0.01890653	*
VL2p	DA3	-0.3461281	0.01380777	*
VA5	DC1	-0.350649351	0.0125397	*
V	DM6	-0.363947222	0.00937198	**
VC2	V	-0.364698404	0.00921581	**
DP1l	DC1	-0.394771017	0.00455287	**
VM4	DL1	-0.402580524	0.00375053	**
VM5	VL1	-0.404820452	0.00354468	**
VL2p	VA6	-0.474923401	0.00049229	***
