# Supplementary material for: Heterogeneous receptor expression underlies non-uniform peptidergic modulation of olfaction in Drosophila
Source: Nat Commun. 2023 Aug 30;14:5280. doi: 10.1038/s41467-023-41012-3 (PMC10465596; doi:10.1038/s41467-023-41012-3)
Supplement: Supplementary file 6 — Source Data [file 41467_2023_41012_MOESM6_ESM.zip › Sizemore_etal_Source_Data/Sizemore_etal_Fig2h_ClonalAnalysis.csv]

reference	D	DA1	DA2	DA3	DA4	DC1	DC2	DC3	DL1	DL2d	DL2v	DL3	DL4	DL5	DM1	DM2	DM3	DM4	DM5	DM6	DP1l	DP1m	V	VA1d	VA1v	VA2	VA3	VA4	VA5	VA6	VA7l	VA7m	VC1	VC2	VC3	VC5	VL1	VL2a	VL2p	VM1	VM2	VM3	VM4	VM5	VM6	VM7
TS170521A4i	0	1	1	0	0	1	0	0	1	1	0	1	1	0	0	0	0	1	0	0	0	1	1	1	0	1	1	1	0	1	0	1	0	1	1	0	0	1	1	0	0	0	0	0	1	0
TS170521A5i_green	1	0	1	1	1	0	0	1	1	0	0	0	1	1	0	0	0	1	0	0	1	0	0	0	1	0	0	0	0	1	1	1	0	0	0	0	1	0	1	1	0	0	0	0	0	0
TS170521A5i_red	1	1	1	1	0	1	1	1	1	0	1	0	1	1	1	0	1	0	0	1	1	1	1	1	0	1	1	1	1	1	0	1	1	1	1	1	1	1	1	0	0	0	0	1	0	1
TS170521A5ii	1	0	0	1	1	1	1	1	1	1	0	0	1	1	1	1	0	1	1	1	0	0	1	1	1	1	1	1	0	1	1	0	1	1	1	0	1	1	1	0	1	1	0	1	0	0
TS170521A6ii_red	0	0	1	0	1	1	0	1	0	1	1	1	0	0	1	0	0	0	0	1	0	1	0	1	1	0	1	1	0	0	0	1	0	1	1	0	0	1	1	1	1	0	0	1	1	0
TS170521A7i	0	1	0	0	0	0	1	0	0	0	0	0	0	1	1	1	0	1	1	1	0	1	0	0	0	0	1	0	0	1	0	1	0	1	1	0	1	0	1	1	1	0	1	0	0	0
TS170525A1i	1	1	1	1	1	1	1	0	1	1	0	0	1	1	1	1	1	1	0	1	0	1	0	1	1	1	1	0	1	1	0	1	1	0	1	0	0	0	0	1	1	1	0	1	1	1
TS170915A1i	1	1	1	0	1	1	0	0	1	1	0	0	1	1	1	1	1	1	0	1	1	1	1	1	0	1	1	0	1	0	1	0	1	1	1	1	0	1	1	1	0	1	0	1	1	1
TS170915A2i_green	1	0	0	1	0	1	1	1	1	0	1	0	0	0	1	1	1	0	0	1	0	1	0	1	1	0	0	0	0	1	0	1	0	0	1	0	0	0	0	0	1	0	0	0	0	0
TS170915A2i_red	0	1	1	0	1	1	0	0	1	1	1	0	1	1	1	0	0	1	0	1	0	1	1	1	1	0	1	1	1	1	1	1	0	0	1	1	1	0	0	1	1	1	0	1	1	0
TS170915A4i	1	0	0	0	0	0	0	0	1	1	1	0	1	1	1	1	0	1	0	0	1	1	1	0	0	0	1	0	1	0	0	0	0	0	1	1	1	1	1	0	0	0	0	0	0	1
TS170915A5i	0	0	1	1	1	1	0	0	1	1	1	0	0	0	0	1	0	0	0	1	1	0	0	1	0	1	1	1	0	1	1	1	0	1	0	0	1	1	0	0	1	1	1	1	0	1
TS170915B3i	1	1	1	1	0	0	0	1	0	1	1	0	1	0	1	1	0	1	0	0	1	0	1	1	0	1	0	1	1	1	1	1	1	0	1	1	0	0	0	1	1	1	0	1	0	1
TS170920B1i	0	1	0	1	0	0	0	0	0	1	0	0	1	0	1	0	0	0	0	0	1	1	1	1	0	0	1	1	0	0	0	0	1	0	1	0	1	1	1	1	0	0	1	0	1	1
TS170920D1i	1	1	0	1	0	0	0	0	0	0	0	0	1	0	0	1	1	1	1	1	1	0	0	1	0	0	1	0	0	1	0	1	0	1	1	1	0	0	0	0	1	1	0	0	1	0
TS170920D2i	1	0	1	0	0	0	0	1	1	1	1	0	1	0	1	0	0	0	1	1	1	1	0	1	0	1	1	1	0	0	1	0	1	0	1	1	0	1	1	0	1	0	1	1	0	0
TS170920D2ii	0	1	1	0	1	0	0	0	0	0	0	0	1	0	0	1	0	1	1	1	0	0	0	1	1	1	1	0	1	1	1	1	0	1	0	1	1	0	0	0	1	1	1	0	1	1
TS170920D3i	1	0	0	0	0	1	0	0	0	0	0	0	0	1	0	0	1	1	0	0	1	0	1	0	0	1	0	1	0	0	0	1	0	0	1	1	0	1	0	1	0	0	0	0	1	0
TS170920D3ii	0	1	1	0	0	1	0	0	1	1	0	0	1	1	1	0	0	0	0	0	0	1	0	1	1	1	1	0	0	0	0	1	0	1	1	0	1	1	1	1	0	1	0	0	0	1
TS170920D4i	0	0	0	0	1	1	1	1	0	1	0	0	0	0	0	0	0	0	0	1	1	1	0	1	0	1	0	0	0	0	0	0	0	1	1	1	0	1	1	0	0	1	0	0	0	1
TS180201A10ii	1	1	1	1	0	1	0	1	1	1	1	0	1	0	1	1	1	1	1	1	1	1	1	1	1	0	1	1	1	1	1	0	1	0	1	1	0	1	0	0	0	1	0	1	0	1
TS180201A11i	1	0	1	0	0	1	0	1	0	1	1	1	0	1	1	1	0	1	0	0	0	1	0	1	0	0	0	1	0	1	0	1	1	1	1	1	0	1	1	0	0	0	0	1	0	0
TS180201A12i	0	0	0	1	1	0	0	0	1	0	0	1	0	1	0	1	0	1	1	0	1	0	1	1	1	0	1	0	1	0	1	1	1	1	1	1	1	1	0	1	1	1	1	0	0	1
TS180201A13i	1	1	0	1	0	1	1	0	0	1	1	0	0	0	0	1	0	1	1	1	1	1	0	1	1	0	1	1	0	1	0	1	0	1	0	0	0	0	0	1	0	0	1	1	0	1
TS180201A14i	0	1	1	0	0	0	1	0	1	0	1	0	0	1	1	1	1	1	0	1	1	1	0	0	1	1	1	1	1	1	1	0	1	1	1	1	0	0	1	0	1	0	0	1	0	0
TS180201A14ii	1	1	0	1	0	1	0	1	1	1	0	1	0	0	1	0	1	1	0	0	0	1	1	1	1	1	1	0	0	1	1	0	0	0	1	1	1	0	0	0	0	0	0	1	1	1
TS180201A15ii	1	0	0	0	0	1	1	1	1	0	1	1	1	0	0	0	1	1	1	0	1	0	1	1	0	0	1	0	0	0	0	1	0	1	1	1	1	1	0	0	0	0	0	0	0	0
TS180201A16i	0	1	0	1	0	1	1	0	0	0	1	0	0	0	0	1	1	1	0	1	1	1	0	1	1	1	1	0	0	0	0	1	0	1	0	1	0	1	0	1	0	0	0	1	1	1
TS180201A17i	1	0	0	0	0	1	1	1	1	0	1	0	1	1	1	1	1	1	1	1	0	1	1	0	0	1	1	0	0	1	1	1	0	0	1	1	0	0	0	0	0	0	0	1	0	1
TS180201A17ii	0	1	0	0	1	0	1	0	1	1	1	1	0	0	1	1	0	1	1	0	1	1	1	0	0	1	1	1	1	1	1	1	0	0	1	1	0	1	1	1	1	0	0	1	0	0
TS180201A1i	1	0	0	0	0	0	1	1	0	1	0	1	0	1	0	1	1	1	1	1	1	1	0	1	0	1	1	1	1	1	1	0	1	0	0	1	0	1	0	0	0	1	1	1	1	1
TS180201A2i	0	0	1	0	0	1	0	0	1	1	0	1	0	0	1	0	0	0	1	1	1	1	1	1	0	0	1	0	0	1	1	0	0	0	0	1	1	1	0	0	1	1	0	0	1	1
TS180201A3i	1	0	0	0	0	0	0	1	0	0	0	0	0	0	1	0	1	0	1	0	0	1	1	0	0	1	1	0	1	0	1	0	0	0	1	1	0	0	0	1	1	0	0	1	0	1
TS180201A3ii	1	1	0	0	1	1	0	0	0	0	0	0	0	1	0	0	1	0	0	0	0	1	1	1	0	0	1	1	0	0	0	0	0	0	1	1	0	1	0	1	0	0	1	0	0	0
TS180201A4i	0	1	0	0	0	1	0	1	1	1	1	0	0	0	1	0	0	1	1	1	1	1	0	0	0	0	0	1	0	0	0	1	0	1	1	0	1	1	1	1	1	0	0	0	1	0
TS180201A5i	1	1	1	1	0	0	1	1	1	1	1	0	0	1	0	1	1	1	1	1	0	1	0	1	1	0	1	0	1	1	1	0	1	1	1	1	0	1	1	0	0	1	0	0	0	1
TS180201A6i	1	1	1	1	1	0	1	0	1	0	0	0	1	1	0	1	0	0	0	1	1	1	1	0	1	0	0	0	1	0	0	0	0	1	1	1	0	1	0	1	1	1	0	0	0	1
TS180201A7ii_green	1	0	1	0	1	0	0	0	1	1	1	1	1	1	1	0	1	0	0	0	1	1	1	0	1	0	1	0	0	1	0	1	0	1	1	1	0	0	1	0	1	1	0	1	0	1
TS180201A7ii_red	0	1	1	1	0	0	1	0	0	0	0	1	1	0	1	0	0	1	0	0	1	1	1	0	0	1	1	1	1	1	1	0	0	0	1	1	0	1	0	1	1	1	1	0	0	0
TS180201A8i	0	1	1	0	0	1	1	1	1	1	0	0	1	0	1	1	1	1	1	1	0	1	1	0	1	0	1	1	1	1	1	1	0	1	1	0	1	1	1	0	1	1	0	0	1	1
TS180201A9i	0	1	1	1	0	0	0	0	0	0	0	0	1	0	1	0	0	1	0	0	1	1	0	0	1	0	1	0	0	1	0	0	1	0	0	0	1	1	0	0	0	0	1	0	0	1
TS180202A1i	0	0	1	1	1	1	0	1	0	1	1	1	0	1	1	1	1	0	0	1	0	0	1	1	0	0	0	1	1	1	0	0	0	0	1	1	1	0	0	0	1	0	1	0	0	1
TS180202A1ii	1	1	1	1	0	1	1	0	1	1	0	0	1	1	0	1	1	0	0	0	0	1	1	1	0	0	0	0	1	0	0	0	1	0	1	1	1	1	0	1	0	1	1	0	0	0
TS180202A2i_red	1	1	1	1	0	1	1	1	0	0	0	0	1	1	1	1	1	1	0	0	0	1	1	1	1	0	0	0	0	1	1	1	1	1	0	1	0	0	0	1	1	1	0	1	0	1
TS180202A3i	0	1	1	0	1	0	0	1	0	1	1	1	0	0	1	0	0	1	0	1	1	1	1	1	1	0	1	1	1	1	1	0	0	0	1	1	1	1	1	1	1	1	1	1	1	1
TS180202A4i_green	1	0	0	0	1	0	1	0	1	0	0	1	0	0	1	0	1	0	1	1	1	1	1	1	1	1	0	1	1	1	0	0	0	0	1	1	1	0	0	1	1	0	1	0	1	0
TS180202A4i_red	0	1	1	0	0	1	0	1	1	1	1	0	0	1	0	0	0	0	0	1	1	1	0	1	1	1	1	1	0	0	0	1	0	1	1	1	0	1	0	1	0	0	0	1	0	0
TS180202A5i	1	0	0	0	0	1	0	0	0	1	1	0	0	0	1	1	1	0	0	1	0	0	1	1	0	1	0	1	0	1	1	0	0	0	1	1	1	1	0	1	1	0	1	0	0	1
TS180202A6i_green	1	1	0	0	0	0	0	1	1	1	1	1	1	1	1	1	0	0	0	0	1	1	1	1	1	0	1	1	0	1	0	0	1	0	1	0	1	0	1	0	0	0	0	0	1	0
TS180202A6i_red	1	1	1	1	0	0	0	1	1	1	0	0	1	1	1	0	1	0	1	1	1	0	0	1	1	0	0	0	1	1	0	0	1	1	1	1	0	0	0	0	1	0	0	1	0	1
