# Supplementary material for: Heterogeneous receptor expression underlies non-uniform peptidergic modulation of olfaction in Drosophila
Source: Nat Commun. 2023 Aug 30;14:5280. doi: 10.1038/s41467-023-41012-3 (PMC10465596; doi:10.1038/s41467-023-41012-3)
Supplement: Supplementary file 6 — Source Data [file 41467_2023_41012_MOESM6_ESM.zip › Sizemore_etal_Source_Data/Sizemore_etal_Fig4c_putMIPLNs_inputsbyglomerulus.csv]

figure	glomerulus	mipln	ORN_input_ratio	HRN_TRN_input_ratio	ePN_input_ratio	iPN_input_ratio	Other_putMIPLN_input_ratio	Other_LNs_input_ratio	Mod_Neurons_input_ratio	Other_Unknown_input_ratio
Figure_4c	D	putMIP_LN1	0.168674699	0	0.34939759	0	0.020080321	0.385542169	0.024096386	0.052208835
Figure_4c	DA1	putMIP_LN1	0.16286645	0	0.348534202	0	0.003257329	0.384364821	0.009771987	0.091205212
Figure_4c	DA2	putMIP_LN1	0.217391304	0	0.163043478	0	0.010869565	0.22826087	0	0.380434783
Figure_4c	DA3	putMIP_LN1	0	0	0	0	0	0	0	0
Figure_4c	DA4l	putMIP_LN1	0	0	0	0	0	0.25	0.25	0.5
Figure_4c	DA4m	putMIP_LN1	0	0	1	0	0	0	0	0
Figure_4c	DC1	putMIP_LN1	0.192513369	0	0.262032086	0	0.021390374	0.470588235	0.005347594	0.048128342
Figure_4c	DC2	putMIP_LN1	0.276657061	0	0.265129683	0	0.031700288	0.354466859	0.011527378	0.060518732
Figure_4c	DC3	putMIP_LN1	0	0	0.666666667	0	0	0.2	0	0.133333333
Figure_4c	DC4	putMIP_LN1	0.108695652	0	0.434782609	0	0.02173913	0.369565217	0.02173913	0.043478261
Figure_4c	DL1	putMIP_LN1	0.083333333	0	0.535714286	0	0.005952381	0.321428571	0.017857143	0.035714286
Figure_4c	DL2d	putMIP_LN1	0.047008547	0	0.542735043	0	0.004273504	0.35042735	0.017094017	0.038461538
Figure_4c	DL2v	putMIP_LN1	0.046632124	0	0.430051813	0	0.010362694	0.388601036	0.025906736	0.098445596
Figure_4c	DL3	putMIP_LN1	0	0	0	0	0	0	0	0
Figure_4c	DL4	putMIP_LN1	0.111111111	0	0.444444444	0	0	0.333333333	0.111111111	0
Figure_4c	DL5	putMIP_LN1	0.218181818	0	0.263636364	0	0.027272727	0.409090909	0.027272727	0.054545455
Figure_4c	DM1	putMIP_LN1	0.34	0	0.16	0	0	0.36	0	0.14
Figure_4c	DM2	putMIP_LN1	0	0	0.444444444	0	0	0.333333333	0	0.222222222
Figure_4c	DM3	putMIP_LN1	0.238341969	0	0.303108808	0	0.012953368	0.39119171	0.005181347	0.049222798
Figure_4c	DM4	putMIP_LN1	0.142857143	0	0.3556231	0	0.015197568	0.398176292	0.021276596	0.066869301
Figure_4c	DM5	putMIP_LN1	0.0625	0	0.21875	0	0	0.125	0	0.59375
Figure_4c	DM6	putMIP_LN1	0.246305419	0	0.349753695	0	0.009852217	0.280788177	0	0.113300493
Figure_4c	DP1l	putMIP_LN1	0.230769231	0	0.230769231	0	0	0.461538462	0.076923077	0
Figure_4c	DP1m	putMIP_LN1	0	0	0	0	0	0	0	0
Figure_4c	V	putMIP_LN1	0	0	1	0	0	0	0	0
Figure_4c	VA1d	putMIP_LN1	0	0	1	0	0	0	0	0
Figure_4c	VA1v	putMIP_LN1	0.06122449	0	0.346938776	0	0	0.306122449	0	0.285714286
Figure_4c	VA2	putMIP_LN1	0	0	1	0	0	0	0	0
Figure_4c	VA3	putMIP_LN1	0	0	0	0	0	0	0	0
Figure_4c	VA4	putMIP_LN1	0	0	0	0	0	0.5	0.5	0
Figure_4c	VA5	putMIP_LN1	0.086206897	0	0.474137931	0	0.017241379	0.327586207	0	0.094827586
Figure_4c	VA6	putMIP_LN1	0.212	0	0.272	0	0.016	0.344	0.016	0.14
Figure_4c	VA7l	putMIP_LN1	0	0	1	0	0	0	0	0
Figure_4c	VA7m	putMIP_LN1	0	0	1	0	0	0	0	0
Figure_4c	VC1	putMIP_LN1	0.098765432	0	0.440329218	0	0.008230453	0.403292181	0.016460905	0.032921811
Figure_4c	VC2	putMIP_LN1	0.084639498	0	0.423197492	0	0.028213166	0.413793103	0.009404389	0.040752351
Figure_4c	VC3	putMIP_LN1	0.064516129	0	0.387096774	0	0	0.322580645	0	0.225806452
Figure_4c	VC4	putMIP_LN1	0.078947368	0	0.368421053	0	0	0.5	0	0.052631579
Figure_4c	VC5	putMIP_LN1	0	0	1	0	0	0	0	0
Figure_4c	VL1	putMIP_LN1	0	0	1	0	0	0	0	0
Figure_4c	VL2a	putMIP_LN1	0.166666667	0	0.416666667	0	0	0.416666667	0	0
Figure_4c	VL2p	putMIP_LN1	0.076732673	0	0.344059406	0	0.00990099	0.443069307	0.032178218	0.094059406
Figure_4c	VM1	putMIP_LN1	0	0	0	0	0	0	0	0
Figure_4c	VM2	putMIP_LN1	0	0	0	0	0	0	0	1
Figure_4c	VM3	putMIP_LN1	0	0	0	0	0	0	0	0
Figure_4c	VM4	putMIP_LN1	0	0	1	0	0	0	0	0
Figure_4c	VM5d	putMIP_LN1	0	0	0	0	0	0	0	0
Figure_4c	VM5v	putMIP_LN1	0.1875	0	0.4375	0	0	0.1875	0	0.1875
Figure_4c	VM6	putMIP_LN1	0	0	0	0	0	0	0	0
Figure_4c	VM7d	putMIP_LN1	0.196491228	0	0.270175439	0	0.024561404	0.378947368	0	0.129824561
Figure_4c	VM7v	putMIP_LN1	0.976744186	0	0	0	0	0.023255814	0	0
Figure_4c	VP1d	putMIP_LN1	0	0.009049774	0.49321267	0	0.009049774	0.407239819	0.022624434	0.058823529
Figure_4c	VP1l	putMIP_LN1	0	0	0	0	0	0.944444444	0.055555556	0
Figure_4c	VP1m	putMIP_LN1	0	0	0.417910448	0	0.014925373	0.502487562	0.034825871	0.029850746
Figure_4c	VP2	putMIP_LN1	0	0	0.229357798	0	0.009174312	0.495412844	0	0.266055046
Figure_4c	VP3	putMIP_LN1	0	0	0	0	0	0	0	0
Figure_4c	VP4	putMIP_LN1	0	0.456692913	0.007874016	0.007874016	0.015748031	0.401574803	0.007874016	0.102362205
Figure_4c	VP5	putMIP_LN1	0	0.245762712	0.355932203	0	0	0.36440678	0	0.033898305
Figure_4c	D	putMIP_LN2	0.164705882	0	0.4	0	0	0.329411765	0.011764706	0.094117647
Figure_4c	DA1	putMIP_LN2	0	0	0	0	0	0	0	0
Figure_4c	DA2	putMIP_LN2	0.293233083	0	0.097744361	0	0.007518797	0.293233083	0.007518797	0.30075188
Figure_4c	DA3	putMIP_LN2	0	0	0	0	0	0	0	0
Figure_4c	DA4l	putMIP_LN2	0	0	0.428571429	0	0.071428571	0.428571429	0	0.071428571
Figure_4c	DA4m	putMIP_LN2	0.133333333	0	0.6	0	0	0.266666667	0	0
Figure_4c	DC1	putMIP_LN2	0.159722222	0	0.319444444	0	0.013888889	0.413194444	0	0.09375
Figure_4c	DC2	putMIP_LN2	0	0	0	0	0	1	0	0
Figure_4c	DC3	putMIP_LN2	0.14516129	0	0.302419355	0	0.008064516	0.439516129	0.012096774	0.092741935
Figure_4c	DC4	putMIP_LN2	0.2	0	0.3	0	0	0.3	0	0.2
Figure_4c	DL1	putMIP_LN2	0.2	0	0.52	0	0	0.28	0	0
Figure_4c	DL2d	putMIP_LN2	0	0	1	0	0	0	0	0
Figure_4c	DL2v	putMIP_LN2	0.018691589	0	0.41588785	0	0.018691589	0.41588785	0.023364486	0.107476636
Figure_4c	DL3	putMIP_LN2	0	0	0	0	0	0	0	0
Figure_4c	DL4	putMIP_LN2	0	0	0.5	0	0	0	0	0.5
Figure_4c	DL5	putMIP_LN2	0	0	0.447368421	0	0.026315789	0.368421053	0	0.157894737
Figure_4c	DM1	putMIP_LN2	0.195736434	0	0.282945736	0	0.007751938	0.395348837	0.007751938	0.110465116
Figure_4c	DM2	putMIP_LN2	1	0	0	0	0	0	0	0
Figure_4c	DM3	putMIP_LN2	0	0	0.428571429	0	0	0.142857143	0	0.428571429
Figure_4c	DM4	putMIP_LN2	0.101382488	0	0.387096774	0	0.01843318	0.368663594	0.004608295	0.119815668
Figure_4c	DM5	putMIP_LN2	1	0	0	0	0	0	0	0
Figure_4c	DM6	putMIP_LN2	0.209183673	0	0.316326531	0	0.020408163	0.234693878	0.005102041	0.214285714
Figure_4c	DP1l	putMIP_LN2	0.028688525	0	0.395491803	0	0.016393443	0.473360656	0.010245902	0.075819672
Figure_4c	DP1m	putMIP_LN2	0.043478261	0	0.298913043	0	0	0.527173913	0.02173913	0.108695652
Figure_4c	V	putMIP_LN2	0	0	1	0	0	0	0	0
Figure_4c	VA1d	putMIP_LN2	0.065306122	0	0.448979592	0	0.008163265	0.381632653	0.006122449	0.089795918
Figure_4c	VA1v	putMIP_LN2	0	0	0.857142857	0	0	0.142857143	0	0
Figure_4c	VA2	putMIP_LN2	0	0	0	0	0	0	0	0
Figure_4c	VA3	putMIP_LN2	0.086580087	0	0.333333333	0	0.03030303	0.476190476	0.004329004	0.069264069
Figure_4c	VA4	putMIP_LN2	0	0	0	0	0	0	0	0
Figure_4c	VA5	putMIP_LN2	0	0	1	0	0	0	0	0
Figure_4c	VA6	putMIP_LN2	0	0	0	0	0	0	0	1
Figure_4c	VA7l	putMIP_LN2	0	0	0	0	0.5	0	0.5	0
Figure_4c	VA7m	putMIP_LN2	0	0	0.5	0	0	0.5	0	0
Figure_4c	VC1	putMIP_LN2	0.2	0	0.2	0	0	0.6	0	0
Figure_4c	VC2	putMIP_LN2	0	0	0.333333333	0	0.333333333	0.333333333	0	0
Figure_4c	VC3	putMIP_LN2	0	0	1	0	0	0	0	0
Figure_4c	VC4	putMIP_LN2	0.111111111	0	0.30952381	0	0.007936508	0.444444444	0.007936508	0.119047619
Figure_4c	VC5	putMIP_LN2	0.047244094	0	0.307086614	0	0	0.322834646	0	0.322834646
Figure_4c	VL1	putMIP_LN2	0	0	0	0	0	0	0	0
Figure_4c	VL2a	putMIP_LN2	0.1	0	0.42	0	0.005	0.455	0	0.02
Figure_4c	VL2p	putMIP_LN2	0	0	0	0	0	0	0	0
Figure_4c	VM1	putMIP_LN2	0	0	1	0	0	0	0	0
Figure_4c	VM2	putMIP_LN2	0	0	0	0	0	1	0	0
Figure_4c	VM3	putMIP_LN2	0	0	0.36	0	0.04	0.28	0	0.32
Figure_4c	VM4	putMIP_LN2	0	0	0	0	0	0	0	0
Figure_4c	VM5d	putMIP_LN2	0.294270833	0	0.247395833	0	0.015625	0.302083333	0.0078125	0.1328125
Figure_4c	VM5v	putMIP_LN2	0.212643678	0	0.264367816	0	0	0.33908046	0.005747126	0.17816092
Figure_4c	VM6	putMIP_LN2	0	0	0	0	0	1	0	0
Figure_4c	VM7d	putMIP_LN2	0.196891192	0	0.29015544	0	0.005181347	0.373056995	0	0.134715026
Figure_4c	VM7v	putMIP_LN2	0.823529412	0	0.088235294	0	0	0.088235294	0	0
Figure_4c	VP1d	putMIP_LN2	0	0.005882353	0.3	0.005882353	0.017647059	0.564705882	0.029411765	0.076470588
Figure_4c	VP1l	putMIP_LN2	0	0	0	0	0	0	0	0
Figure_4c	VP1m	putMIP_LN2	0	0	0.404761905	0	0	0.488095238	0.047619048	0.05952381
Figure_4c	VP2	putMIP_LN2	0	0	0.301075269	0	0	0.505376344	0.075268817	0.11827957
Figure_4c	VP3	putMIP_LN2	0	0	0	0	0	0	0	0
Figure_4c	VP4	putMIP_LN2	0	0	0	0	0	0	0	0
Figure_4c	VP5	putMIP_LN2	0	0	0.545454545	0	0	0.363636364	0	0.090909091
Figure_4c	D	putMIP_LN3	0.239316239	0	0.333333333	0	0.068376068	0.264957265	0.008547009	0.085470085
Figure_4c	DA1	putMIP_LN3	0	0	0	0	0	0	0	0
Figure_4c	DA2	putMIP_LN3	0.293436293	0	0.177606178	0	0.088803089	0.181467181	0.034749035	0.223938224
Figure_4c	DA3	putMIP_LN3	1	0	0	0	0	0	0	0
Figure_4c	DA4l	putMIP_LN3	0	0	0.4	0	0.266666667	0.333333333	0	0
Figure_4c	DA4m	putMIP_LN3	0.097222222	0	0.513888889	0	0.055555556	0.083333333	0	0.25
Figure_4c	DC1	putMIP_LN3	0.250312891	0	0.287859825	0	0.072590738	0.312891114	0.01126408	0.065081352
Figure_4c	DC2	putMIP_LN3	0.240088106	0	0.281938326	0	0.101321586	0.27092511	0.008810573	0.0969163
Figure_4c	DC3	putMIP_LN3	0	0	0	0	0	0	0	0
Figure_4c	DC4	putMIP_LN3	0.142857143	0	0.571428571	0	0.142857143	0.142857143	0	0
Figure_4c	DL1	putMIP_LN3	0	0	0	0	0	0	0	0
Figure_4c	DL2d	putMIP_LN3	0.428571429	0	0.428571429	0	0	0.142857143	0	0
Figure_4c	DL2v	putMIP_LN3	0.4	0	0.3	0	0	0.3	0	0
Figure_4c	DL3	putMIP_LN3	0	0	0	0	0	0	0	0
Figure_4c	DL4	putMIP_LN3	0	0	0	0	0	0	0	0
Figure_4c	DL5	putMIP_LN3	0	0	0	0	0	0	0	0
Figure_4c	DM1	putMIP_LN3	0	0	0	0	0	0	0	0
Figure_4c	DM2	putMIP_LN3	0	0	0	0	0	0	0	0
Figure_4c	DM3	putMIP_LN3	0	0	0	0	0	0	0	0
Figure_4c	DM4	putMIP_LN3	0	0	0	0	0	0	0	0
Figure_4c	DM5	putMIP_LN3	0	0	0	0	0	0	0	0
Figure_4c	DM6	putMIP_LN3	0.133333333	0	0.733333333	0	0.066666667	0	0	0.066666667
Figure_4c	DP1l	putMIP_LN3	0.090154211	0	0.377224199	0	0.086595492	0.349940688	0.016607355	0.079478055
Figure_4c	DP1m	putMIP_LN3	0	0	0	0	0.5	0	0	0.5
Figure_4c	V	putMIP_LN3	0	0	1	0	0	0	0	0
Figure_4c	VA1d	putMIP_LN3	0.253787879	0	0.333333333	0	0.041666667	0.261363636	0.015151515	0.09469697
Figure_4c	VA1v	putMIP_LN3	1	0	0	0	0	0	0	0
Figure_4c	VA2	putMIP_LN3	0	0	0	0	0	0	0	0
Figure_4c	VA3	putMIP_LN3	0.118852459	0	0.467213115	0	0.040983607	0.295081967	0.004098361	0.073770492
Figure_4c	VA4	putMIP_LN3	0	0	0.5	0	0	0.2	0	0.3
Figure_4c	VA5	putMIP_LN3	0.183544304	0	0.360759494	0	0.018987342	0.208860759	0.012658228	0.215189873
Figure_4c	VA6	putMIP_LN3	0.362790698	0	0.223255814	0	0.102325581	0.23255814	0	0.079069767
Figure_4c	VA7l	putMIP_LN3	0.20923913	0	0.39673913	0	0.065217391	0.266304348	0.005434783	0.057065217
Figure_4c	VA7m	putMIP_LN3	0.375	0	0.25	0	0.125	0	0	0.25
Figure_4c	VC1	putMIP_LN3	0.253164557	0	0.333333333	0	0.067510549	0.291139241	0.005625879	0.049226442
Figure_4c	VC2	putMIP_LN3	0.204610951	0	0.417867435	0	0.07204611	0.270893372	0.005763689	0.028818444
Figure_4c	VC3	putMIP_LN3	0.7	0	0	0	0	0.1	0	0.2
Figure_4c	VC4	putMIP_LN3	0	0	0	0	0	0	0	0
Figure_4c	VC5	putMIP_LN3	0	0	0	0	0	0	0	1
Figure_4c	VL1	putMIP_LN3	0.188679245	0	0.335849057	0	0.049056604	0.347169811	0.00754717	0.071698113
Figure_4c	VL2a	putMIP_LN3	0	0	0	0	0	0	0	0
Figure_4c	VL2p	putMIP_LN3	0	0	0	0	0	0	0	0
Figure_4c	VM1	putMIP_LN3	0	0	0	0	0	0	0	0
Figure_4c	VM2	putMIP_LN3	0	0	0	0	0	0	0	0
Figure_4c	VM3	putMIP_LN3	0.666666667	0	0.333333333	0	0	0	0	0
Figure_4c	VM4	putMIP_LN3	0.459574468	0	0.165957447	0	0.042553191	0.174468085	0.004255319	0.153191489
Figure_4c	VM5d	putMIP_LN3	0	0	0	0	0	0	0	0
Figure_4c	VM5v	putMIP_LN3	0	0	0	0	0	0	0	0
Figure_4c	VM6	putMIP_LN3	0.059259259	0	0.385185185	0	0.059259259	0.37037037	0.014814815	0.111111111
Figure_4c	VM7d	putMIP_LN3	0	0	0	0	0	0	0	0
Figure_4c	VM7v	putMIP_LN3	0.933333333	0	0.033333333	0	0	0	0	0.033333333
Figure_4c	VP1d	putMIP_LN3	0	0.01	0.66	0	0.05	0.23	0.02	0.03
Figure_4c	VP1l	putMIP_LN3	0	0	0	0	0	1	0	0
Figure_4c	VP1m	putMIP_LN3	0	0	0.424170616	0	0.078199052	0.431279621	0.028436019	0.037914692
Figure_4c	VP2	putMIP_LN3	0	0	0.387755102	0	0.091836735	0.336734694	0.051020408	0.132653061
Figure_4c	VP3	putMIP_LN3	0	0	0	0	0	0	0	0
Figure_4c	VP4	putMIP_LN3	0	0.401486989	0.003717472	0	0.066914498	0.434944238	0.037174721	0.055762082
Figure_4c	VP5	putMIP_LN3	0	0	0	0	0.5	0.5	0	0
Figure_4c	D	putMIP_LN4	0.333333333	0	0.541666667	0	0	0.125	0	0
Figure_4c	DA1	putMIP_LN4	0	0	0	0	0	0	0	0
Figure_4c	DA2	putMIP_LN4	0.5	0	0.208333333	0	0	0.125	0	0.166666667
Figure_4c	DA3	putMIP_LN4	0	0	0	0	0	0	0	0
Figure_4c	DA4l	putMIP_LN4	0	0	0	0	0	0	0	0
Figure_4c	DA4m	putMIP_LN4	0.08974359	0	0.538461538	0	0	0.051282051	0	0.320512821
Figure_4c	DC1	putMIP_LN4	0.268339768	0	0.301158301	0	0.021235521	0.332046332	0.011583012	0.065637066
Figure_4c	DC2	putMIP_LN4	0.333333333	0	0.239875389	0	0.037383178	0.242990654	0.003115265	0.143302181
Figure_4c	DC3	putMIP_LN4	0.306501548	0	0.325077399	0	0.015479876	0.244582043	0.018575851	0.089783282
Figure_4c	DC4	putMIP_LN4	0.590909091	0	0.1875	0	0.005681818	0.181818182	0	0.034090909
Figure_4c	DL1	putMIP_LN4	0.222865412	0	0.392185239	0	0.010130246	0.311143271	0.018813314	0.044862518
Figure_4c	DL2d	putMIP_LN4	0.233050847	0	0.453389831	0	0	0.25	0.021186441	0.042372881
Figure_4c	DL2v	putMIP_LN4	0.275862069	0	0.431034483	0	0	0.215517241	0.025862069	0.051724138
Figure_4c	DL3	putMIP_LN4	0	0	0	0	0	0	0	0
Figure_4c	DL4	putMIP_LN4	0	0	0.75	0	0	0.25	0	0
Figure_4c	DL5	putMIP_LN4	0.442176871	0	0.275510204	0	0.013605442	0.204081633	0.010204082	0.054421769
Figure_4c	DM1	putMIP_LN4	0.302912621	0	0.27184466	0	0.013592233	0.27961165	0.00776699	0.124271845
Figure_4c	DM2	putMIP_LN4	0.284946237	0	0.403225806	0	0	0.182795699	0	0.129032258
Figure_4c	DM3	putMIP_LN4	0	0	0.6	0	0	0	0	0.4
Figure_4c	DM4	putMIP_LN4	0.666666667	0	0.166666667	0	0	0.166666667	0	0
Figure_4c	DM5	putMIP_LN4	0	0	0	0	0	0	0	1
Figure_4c	DM6	putMIP_LN4	0.36351706	0	0.305774278	0	0.014435696	0.196850394	0.005249344	0.114173228
Figure_4c	DP1l	putMIP_LN4	0	0	0.65	0	0	0.3	0	0.05
Figure_4c	DP1m	putMIP_LN4	0.161392405	0	0.405063291	0	0.012658228	0.325949367	0.041139241	0.053797468
Figure_4c	V	putMIP_LN4	0	0	1	0	0	0	0	0
Figure_4c	VA1d	putMIP_LN4	0.332579186	0	0.28280543	0	0.002262443	0.266968326	0.013574661	0.101809955
Figure_4c	VA1v	putMIP_LN4	0	0	1	0	0	0	0	0
Figure_4c	VA2	putMIP_LN4	0	0	1	0	0	0	0	0
Figure_4c	VA3	putMIP_LN4	0.2	0	0.6	0	0	0	0	0.2
Figure_4c	VA4	putMIP_LN4	0.232653061	0	0.387755102	0	0.016326531	0.285714286	0.020408163	0.057142857
Figure_4c	VA5	putMIP_LN4	0.38277512	0	0.344497608	0	0.028708134	0.19138756	0.009569378	0.043062201
Figure_4c	VA6	putMIP_LN4	0.251162791	0	0.4	0	0.009302326	0.269767442	0	0.069767442
Figure_4c	VA7l	putMIP_LN4	0.248717949	0	0.366666667	0	0.002564103	0.315384615	0.01025641	0.056410256
Figure_4c	VA7m	putMIP_LN4	0.347619048	0	0.29047619	0	0.004761905	0.2	0.023809524	0.133333333
Figure_4c	VC1	putMIP_LN4	0	0	0	0	0	1	0	0
Figure_4c	VC2	putMIP_LN4	0	0	0.714285714	0	0	0.285714286	0	0
Figure_4c	VC3	putMIP_LN4	0.302788845	0	0.282868526	0	0.03187251	0.227091633	0.007968127	0.147410359
Figure_4c	VC4	putMIP_LN4	0.340540541	0	0.271621622	0	0.012162162	0.248648649	0.002702703	0.124324324
Figure_4c	VC5	putMIP_LN4	0.388888889	0	0.37037037	0	0	0.148148148	0.018518519	0.074074074
Figure_4c	VL1	putMIP_LN4	0	0	1	0	0	0	0	0
Figure_4c	VL2a	putMIP_LN4	0.75	0	0	0	0	0.25	0	0
Figure_4c	VL2p	putMIP_LN4	0.106382979	0	0.411347518	0	0.021276596	0.375886525	0.014184397	0.070921986
Figure_4c	VM1	putMIP_LN4	0	0	0.913043478	0	0	0.086956522	0	0
Figure_4c	VM2	putMIP_LN4	0.347826087	0	0.043478261	0	0	0.434782609	0	0.173913043
Figure_4c	VM3	putMIP_LN4	0.060606061	0	0.484848485	0	0.045454545	0.196969697	0.015151515	0.196969697
Figure_4c	VM4	putMIP_LN4	0	0	0.764705882	0	0	0.117647059	0	0.117647059
Figure_4c	VM5d	putMIP_LN4	0.388639761	0	0.291479821	0	0.01793722	0.185351271	0.001494768	0.11509716
Figure_4c	VM5v	putMIP_LN4	0.411764706	0	0.529411765	0	0	0	0	0.058823529
Figure_4c	VM6	putMIP_LN4	0.100591716	0	0.372781065	0	0	0.337278107	0.00591716	0.183431953
Figure_4c	VM7d	putMIP_LN4	0.299363057	0	0.292993631	0	0	0.21656051	0	0.191082803
Figure_4c	VM7v	putMIP_LN4	0.04040404	0	0.45959596	0	0.015151515	0.297979798	0.015151515	0.171717172
Figure_4c	VP1d	putMIP_LN4	0	0	0.711864407	0	0.050847458	0.169491525	0.033898305	0.033898305
Figure_4c	VP1l	putMIP_LN4	0	0.625	0	0	0	0.3125	0.0625	0
Figure_4c	VP1m	putMIP_LN4	0	0	0.419928826	0	0.024911032	0.455516014	0.060498221	0.039145907
Figure_4c	VP2	putMIP_LN4	0	0	0.652173913	0	0	0.173913043	0	0.173913043
Figure_4c	VP3	putMIP_LN4	0	0	0	0	0	0	0	0
Figure_4c	VP4	putMIP_LN4	0	0.196078431	0.019607843	0	0.039215686	0.568627451	0.137254902	0.039215686
Figure_4c	VP5	putMIP_LN4	0	0	0	0	0	0.5	0	0.5
Figure_4c	D	putMIP_LN5	0.311688312	0	0.337662338	0	0.022727273	0.262987013	0.012987013	0.051948052
Figure_4c	DA1	putMIP_LN5	0	0	0	0	0	0	0	0
Figure_4c	DA2	putMIP_LN5	0	0	0.545454545	0	0	0.363636364	0.090909091	0
Figure_4c	DA3	putMIP_LN5	0	0	0	0	0	0	0	0
Figure_4c	DA4l	putMIP_LN5	0	0	1	0	0	0	0	0
Figure_4c	DA4m	putMIP_LN5	0	0	1	0	0	0	0	0
Figure_4c	DC1	putMIP_LN5	0	0	0	0	0	0	0	0
Figure_4c	DC2	putMIP_LN5	0.370111732	0	0.296089385	0	0.015363128	0.238826816	0.009776536	0.069832402
Figure_4c	DC3	putMIP_LN5	0.032258065	0	0.290322581	0	0	0.419354839	0	0.258064516
Figure_4c	DC4	putMIP_LN5	0.666666667	0	0	0	0	0.333333333	0	0
Figure_4c	DL1	putMIP_LN5	0.333333333	0	0	0	0	0	0	0.666666667
Figure_4c	DL2d	putMIP_LN5	0.263333333	0	0.426666667	0	0.006666667	0.253333333	0.016666667	0.033333333
Figure_4c	DL2v	putMIP_LN5	0.283636364	0	0.396363636	0	0.007272727	0.24	0.014545455	0.058181818
Figure_4c	DL3	putMIP_LN5	0.557692308	0	0.205128205	0	0.023076923	0.105128205	0.006410256	0.102564103
Figure_4c	DL4	putMIP_LN5	0.635135135	0	0.135135135	0	0.027027027	0.162162162	0	0.040540541
Figure_4c	DL5	putMIP_LN5	0.331288344	0	0.312883436	0	0.018404908	0.226993865	0.018404908	0.09202454
Figure_4c	DM1	putMIP_LN5	0	0	1	0	0	0	0	0
Figure_4c	DM2	putMIP_LN5	0.318181818	0	0.272727273	0	0	0.318181818	0	0.090909091
Figure_4c	DM3	putMIP_LN5	0.435261708	0	0.231404959	0	0.024793388	0.258953168	0.002754821	0.046831956
Figure_4c	DM4	putMIP_LN5	0.319895969	0	0.287386216	0	0.010403121	0.249674902	0.022106632	0.11053316
Figure_4c	DM5	putMIP_LN5	0	0	0	0	0	0.5	0	0.5
Figure_4c	DM6	putMIP_LN5	0	0	1	0	0	0	0	0
Figure_4c	DP1l	putMIP_LN5	0.089456869	0	0.47284345	0	0.015974441	0.329073482	0.017571885	0.075079872
Figure_4c	DP1m	putMIP_LN5	0.146551724	0	0.439655172	0	0.025862069	0.301724138	0.034482759	0.051724138
Figure_4c	V	putMIP_LN5	0.522464698	0	0.237483954	0	0.002567394	0.192554557	0.003851091	0.041078306
Figure_4c	VA1d	putMIP_LN5	0.349494949	0	0.311111111	0	0.004040404	0.246464646	0.01010101	0.078787879
Figure_4c	VA1v	putMIP_LN5	0.212230216	0	0.366906475	0	0	0.23381295	0.017985612	0.169064748
Figure_4c	VA2	putMIP_LN5	0	0	0	0	0	0	0	0
Figure_4c	VA3	putMIP_LN5	0	0	1	0	0	0	0	0
Figure_4c	VA4	putMIP_LN5	0.229508197	0	0.371584699	0	0.010928962	0.267759563	0.005464481	0.114754098
Figure_4c	VA5	putMIP_LN5	0	0	0	0	0	0	0	0
Figure_4c	VA6	putMIP_LN5	0.594594595	0	0.162162162	0	0	0.027027027	0.027027027	0.189189189
Figure_4c	VA7l	putMIP_LN5	0.434782609	0	0.347826087	0	0	0.130434783	0	0.086956522
Figure_4c	VA7m	putMIP_LN5	0	0	1	0	0	0	0	0
Figure_4c	VC1	putMIP_LN5	0.2625	0	0.376785714	0	0.016071429	0.276785714	0.010714286	0.057142857
Figure_4c	VC2	putMIP_LN5	0.2125	0	0.4625	0	0.03125	0.225	0.00625	0.0625
Figure_4c	VC3	putMIP_LN5	0.46875	0	0.234375	0	0.015625	0.1875	0	0.09375
Figure_4c	VC4	putMIP_LN5	0.65625	0	0.125	0	0	0.09375	0	0.125
Figure_4c	VC5	putMIP_LN5	0.233333333	0	0.286666667	0	0.026666667	0.173333333	0.006666667	0.273333333
Figure_4c	VL1	putMIP_LN5	0	0	0	0	0	0	0	0
Figure_4c	VL2a	putMIP_LN5	0.31147541	0	0.338797814	0.021857923	0	0.25136612	0.005464481	0.071038251
Figure_4c	VL2p	putMIP_LN5	0	0	0	0	0	1	0	0
Figure_4c	VM1	putMIP_LN5	0	0	1	0	0	0	0	0
Figure_4c	VM2	putMIP_LN5	0	0	0	0	0	0.5	0	0.5
Figure_4c	VM3	putMIP_LN5	0	0	1	0	0	0	0	0
Figure_4c	VM4	putMIP_LN5	0	0	0.571428571	0	0	0.357142857	0	0.071428571
Figure_4c	VM5d	putMIP_LN5	0	0	0.666666667	0	0.333333333	0	0	0
Figure_4c	VM5v	putMIP_LN5	0.166666667	0	0.166666667	0	0	0	0	0.666666667
Figure_4c	VM6	putMIP_LN5	0.043478261	0	0.652173913	0	0	0.130434783	0	0.173913043
Figure_4c	VM7d	putMIP_LN5	0	0	0	0	0	0	0	0
Figure_4c	VM7v	putMIP_LN5	0.545454545	0	0.204545455	0	0.005681818	0.147727273	0.005681818	0.090909091
Figure_4c	VP1d	putMIP_LN5	0	0.032967033	0.395604396	0	0.005494505	0.379120879	0.054945055	0.131868132
Figure_4c	VP1l	putMIP_LN5	0	0	0	0	0	1	0	0
Figure_4c	VP1m	putMIP_LN5	0	0	0.39516129	0	0.016129032	0.524193548	0.048387097	0.016129032
Figure_4c	VP2	putMIP_LN5	0	0	0	0	0	1	0	0
Figure_4c	VP3	putMIP_LN5	0	0	0	0	0	0	0	0
Figure_4c	VP4	putMIP_LN5	0	0	0	0	0	0.6	0	0.4
Figure_4c	VP5	putMIP_LN5	0.857142857	0	0.071428571	0	0	0.071428571	0	0
Figure_4c	D	putMIP_LN6	0.163424125	0	0.369649805	0	0.003891051	0.311284047	0.011673152	0.140077821
Figure_4c	DA1	putMIP_LN6	0.170340681	0	0.368737475	0	0.016032064	0.338677355	0.008016032	0.098196393
Figure_4c	DA2	putMIP_LN6	0	0	1	0	0	0	0	0
Figure_4c	DA3	putMIP_LN6	0	0	0.307692308	0	0.153846154	0.461538462	0	0.076923077
Figure_4c	DA4l	putMIP_LN6	0	0	0	0	0	0	0	0
Figure_4c	DA4m	putMIP_LN6	0	0	0.945945946	0	0	0.027027027	0	0.027027027
Figure_4c	DC1	putMIP_LN6	0.1678487	0	0.321513002	0	0.009456265	0.439716312	0.014184397	0.047281324
Figure_4c	DC2	putMIP_LN6	0.315789474	0	0.228070175	0	0	0.315789474	0	0.140350877
Figure_4c	DC3	putMIP_LN6	0.06122449	0	0.346938776	0	0	0.448979592	0	0.142857143
Figure_4c	DC4	putMIP_LN6	0.362007168	0	0.186379928	0	0.010752688	0.347670251	0.014336918	0.078853047
Figure_4c	DL1	putMIP_LN6	0	0	0.384615385	0	0	0.461538462	0.038461538	0.115384615
Figure_4c	DL2d	putMIP_LN6	0.166666667	0	0.833333333	0	0	0	0	0
Figure_4c	DL2v	putMIP_LN6	0.040358744	0	0.430493274	0	0.00896861	0.3632287	0.01793722	0.139013453
Figure_4c	DL3	putMIP_LN6	0.135746606	0	0.334841629	0	0.031674208	0.36199095	0.018099548	0.117647059
Figure_4c	DL4	putMIP_LN6	0.488789238	0	0.179372197	0	0.004484305	0.255605381	0.013452915	0.058295964
Figure_4c	DL5	putMIP_LN6	0	0	0	0	0	1	0	0
Figure_4c	DM1	putMIP_LN6	0.151724138	0	0.313793103	0	0.006896552	0.4	0.017241379	0.110344828
Figure_4c	DM2	putMIP_LN6	0.375	0	0	0	0	0.375	0	0.25
Figure_4c	DM3	putMIP_LN6	0.296296296	0	0.148148148	0	0.074074074	0.444444444	0	0.037037037
Figure_4c	DM4	putMIP_LN6	0.241176471	0	0.3	0	0.023529412	0.358823529	0.035294118	0.041176471
Figure_4c	DM5	putMIP_LN6	0	0	0	0	0	0	0	0
Figure_4c	DM6	putMIP_LN6	0	0	1	0	0	0	0	0
Figure_4c	DP1l	putMIP_LN6	0	0	0.705882353	0	0	0.117647059	0.058823529	0.117647059
Figure_4c	DP1m	putMIP_LN6	0.042216359	0	0.335092348	0	0.007915567	0.498680739	0.023746702	0.092348285
Figure_4c	V	putMIP_LN6	0.18627451	0	0.333333333	0	0	0.421568627	0.004901961	0.053921569
Figure_4c	VA1d	putMIP_LN6	0.093333333	0	0.346666667	0	0.013333333	0.413333333	0	0.133333333
Figure_4c	VA1v	putMIP_LN6	0	0	0.5	0	0	0	0.5	0
Figure_4c	VA2	putMIP_LN6	0	0	0	0	0	0	0	0
Figure_4c	VA3	putMIP_LN6	0	0	0.714285714	0	0	0.285714286	0	0
Figure_4c	VA4	putMIP_LN6	0.151219512	0	0.390243902	0	0.009756098	0.385365854	0.004878049	0.058536585
Figure_4c	VA5	putMIP_LN6	0	0	0.833333333	0	0	0.166666667	0	0
Figure_4c	VA6	putMIP_LN6	0.130952381	0	0.321428571	0	0.011904762	0.416666667	0.023809524	0.095238095
Figure_4c	VA7l	putMIP_LN6	0	0	0	0	0	0	0	0
Figure_4c	VA7m	putMIP_LN6	0	0	0	0	0	0	0	0
Figure_4c	VC1	putMIP_LN6	0.087248322	0	0.44295302	0	0.013422819	0.395973154	0	0.060402685
Figure_4c	VC2	putMIP_LN6	0.1	0	0.1	0	0.1	0.6	0	0.1
Figure_4c	VC3	putMIP_LN6	0.333333333	0	0.166666667	0	0	0.166666667	0	0.333333333
Figure_4c	VC4	putMIP_LN6	0.140625	0	0.29375	0	0.015625	0.43125	0	0.11875
Figure_4c	VC5	putMIP_LN6	0.092105263	0	0.342105263	0	0	0.434210526	0.013157895	0.118421053
Figure_4c	VL1	putMIP_LN6	0.095100865	0	0.334293948	0	0.011527378	0.446685879	0.017291066	0.095100865
Figure_4c	VL2a	putMIP_LN6	0	0	0	0	0	0	0	0
Figure_4c	VL2p	putMIP_LN6	0.045714286	0	0.308571429	0	0.011428571	0.52	0.022857143	0.091428571
Figure_4c	VM1	putMIP_LN6	0.099009901	0	0.455445545	0	0	0.198019802	0	0.247524752
Figure_4c	VM2	putMIP_LN6	0	0	0.5	0	0	0	0	0.5
Figure_4c	VM3	putMIP_LN6	0	0	0.777777778	0	0	0	0	0.222222222
Figure_4c	VM4	putMIP_LN6	0.06557377	0	0.322404372	0	0	0.387978142	0.016393443	0.207650273
Figure_4c	VM5d	putMIP_LN6	0	0	0	0	0	0	0	0
Figure_4c	VM5v	putMIP_LN6	0	0	0	0	0	0	0	0
Figure_4c	VM6	putMIP_LN6	0.098360656	0	0.278688525	0	0.016393443	0.409836066	0.049180328	0.147540984
Figure_4c	VM7d	putMIP_LN6	0.126126126	0	0.315315315	0	0.027027027	0.432432432	0	0.099099099
Figure_4c	VM7v	putMIP_LN6	0.575342466	0	0.232876712	0	0.01369863	0.095890411	0.01369863	0.068493151
Figure_4c	VP1d	putMIP_LN6	0	0	0.947368421	0	0	0.052631579	0	0
Figure_4c	VP1l	putMIP_LN6	0	0	1	0	0	0	0	0
Figure_4c	VP1m	putMIP_LN6	0	0	0.2	0	0	0.8	0	0
Figure_4c	VP2	putMIP_LN6	0	0	0.298701299	0	0.003246753	0.522727273	0.019480519	0.155844156
Figure_4c	VP3	putMIP_LN6	0	0.015151515	0.015151515	0	0	0.787878788	0	0.181818182
Figure_4c	VP4	putMIP_LN6	0	0	0	0	0	0	0	0
Figure_4c	VP5	putMIP_LN6	0	0.263157895	0.466165414	0	0	0.248120301	0.007518797	0.015037594
Figure_4c	D	putMIP_LN7	0	0	0	0	0	0	0	0
Figure_4c	DA1	putMIP_LN7	0.404051173	0	0.228144989	0.001066098	0.066098081	0.185501066	0.010660981	0.104477612
Figure_4c	DA2	putMIP_LN7	0	0	0	0	0	0	0	0
Figure_4c	DA3	putMIP_LN7	0	0	0	0	0	0	0	0
Figure_4c	DA4l	putMIP_LN7	0	0	0	0	0	0	0	0
Figure_4c	DA4m	putMIP_LN7	0	0	1	0	0	0	0	0
Figure_4c	DC1	putMIP_LN7	0.247148289	0	0.311787072	0	0.095057034	0.273764259	0.003802281	0.068441065
Figure_4c	DC2	putMIP_LN7	0.25	0	0.416666667	0	0	0.166666667	0	0.166666667
Figure_4c	DC3	putMIP_LN7	0.263929619	0	0.302052786	0	0.093841642	0.260997067	0.008797654	0.070381232
Figure_4c	DC4	putMIP_LN7	0.581818182	0	0.054545455	0	0.109090909	0.218181818	0	0.036363636
Figure_4c	DL1	putMIP_LN7	0.237057221	0	0.371934605	0	0.066757493	0.280653951	0.009536785	0.034059946
Figure_4c	DL2d	putMIP_LN7	0.163265306	0	0.462585034	0	0.068027211	0.272108844	0.006802721	0.027210884
Figure_4c	DL2v	putMIP_LN7	0.133802817	0	0.35915493	0	0.11971831	0.211267606	0.021126761	0.154929577
Figure_4c	DL3	putMIP_LN7	0	0	0	0	0	0	0	0
Figure_4c	DL4	putMIP_LN7	0.25	0	0.3125	0	0	0.4375	0	0
Figure_4c	DL5	putMIP_LN7	1	0	0	0	0	0	0	0
Figure_4c	DM1	putMIP_LN7	0.152866242	0	0.335456476	0	0.110403397	0.246284501	0.012738854	0.142250531
Figure_4c	DM2	putMIP_LN7	0.269230769	0	0.247252747	0	0.016483516	0.214285714	0.005494505	0.247252747
Figure_4c	DM3	putMIP_LN7	0.326996198	0	0.256653992	0	0.081749049	0.243346008	0.005703422	0.085551331
Figure_4c	DM4	putMIP_LN7	0.2	0	0.366666667	0	0.133333333	0.2	0	0.1
Figure_4c	DM5	putMIP_LN7	0	0	0	0	0	0	0	0
Figure_4c	DM6	putMIP_LN7	0	0	1	0	0	0	0	0
Figure_4c	DP1l	putMIP_LN7	0	0	0.8	0	0.066666667	0.1	0	0.033333333
Figure_4c	DP1m	putMIP_LN7	0.092198582	0	0.406619385	0	0.085106383	0.304964539	0.033096927	0.078014184
Figure_4c	V	putMIP_LN7	0.35309973	0	0.226415094	0	0.078167116	0.253369272	0.002695418	0.086253369
Figure_4c	VA1d	putMIP_LN7	0.157303371	0	0.421348315	0	0.106741573	0.235955056	0	0.078651685
Figure_4c	VA1v	putMIP_LN7	0	0	0.333333333	0	0	0.166666667	0	0.5
Figure_4c	VA2	putMIP_LN7	0.097560976	0	0.426829268	0	0	0.268292683	0	0.207317073
Figure_4c	VA3	putMIP_LN7	0	0	0	0	0	0	0	0
Figure_4c	VA4	putMIP_LN7	0	0	0	0	0	0	0	0
Figure_4c	VA5	putMIP_LN7	0	0	0	0	0	0	0	0
Figure_4c	VA6	putMIP_LN7	0.5	0	0	0	0	0.5	0	0
Figure_4c	VA7l	putMIP_LN7	0	0	0.5	0	0	0.25	0.25	0
Figure_4c	VA7m	putMIP_LN7	0.311627907	0	0.311627907	0	0.037209302	0.218604651	0.009302326	0.111627907
Figure_4c	VC1	putMIP_LN7	0	0	0	0	0	0	0	0
Figure_4c	VC2	putMIP_LN7	0.666666667	0	0	0	0	0.333333333	0	0
Figure_4c	VC3	putMIP_LN7	0.333333333	0	0.333333333	0	0	0	0	0.333333333
Figure_4c	VC4	putMIP_LN7	0.234421365	0	0.21958457	0	0.112759644	0.270029674	0.002967359	0.160237389
Figure_4c	VC5	putMIP_LN7	0	0	0	0	0	0	0	1
Figure_4c	VL1	putMIP_LN7	0	0	0	0	0	0	0	0
Figure_4c	VL2a	putMIP_LN7	0	0	0	0	0	0	0	0
Figure_4c	VL2p	putMIP_LN7	0	0	0	0	0	0	0	0
Figure_4c	VM1	putMIP_LN7	0	0	0	0	0	0	0	0
Figure_4c	VM2	putMIP_LN7	0.25	0	0	0	0.166666667	0.25	0	0.333333333
Figure_4c	VM3	putMIP_LN7	0	0	0.8	0	0	0	0	0.2
Figure_4c	VM4	putMIP_LN7	0	0	0	0	0	0	0	0
Figure_4c	VM5d	putMIP_LN7	0.368085106	0	0.24893617	0	0.063829787	0.210638298	0.004255319	0.104255319
Figure_4c	VM5v	putMIP_LN7	0.37037037	0	0.407407407	0	0.074074074	0.111111111	0.037037037	0
Figure_4c	VM6	putMIP_LN7	0	0	0	0	0	0	0	0
Figure_4c	VM7d	putMIP_LN7	0.212765957	0	0.276595745	0	0.021276596	0.276595745	0	0.212765957
Figure_4c	VM7v	putMIP_LN7	0	0	0.463768116	0	0.111111111	0.260869565	0.009661836	0.154589372
Figure_4c	VP1d	putMIP_LN7	0	0.036363636	0.418181818	0	0.127272727	0.345454545	0.036363636	0.036363636
Figure_4c	VP1l	putMIP_LN7	0	0.095890411	0.342465753	0	0.102739726	0.376712329	0.054794521	0.02739726
Figure_4c	VP1m	putMIP_LN7	0	0	0.553191489	0	0.063829787	0.361702128	0.021276596	0
Figure_4c	VP2	putMIP_LN7	0	0	0	0	0	0	0	0
Figure_4c	VP3	putMIP_LN7	0	0	0	0	0.214285714	0.571428571	0	0.214285714
Figure_4c	VP4	putMIP_LN7	0	0	1	0	0	0	0	0
Figure_4c	VP5	putMIP_LN7	0.25	0.25	0.25	0	0	0.125	0	0.125
Figure_4c	D	putMIP_LN8	0.333333333	0	0.333333333	0	0	0.333333333	0	0
Figure_4c	DA1	putMIP_LN8	0	0	1	0	0	0	0	0
Figure_4c	DA2	putMIP_LN8	0.269230769	0	0.179487179	0	0.012820513	0.288461538	0.012820513	0.237179487
Figure_4c	DA3	putMIP_LN8	0	0	1	0	0	0	0	0
Figure_4c	DA4l	putMIP_LN8	0	0	0.333333333	0	0	0.5	0	0.166666667
Figure_4c	DA4m	putMIP_LN8	0.148148148	0	0.555555556	0	0	0.074074074	0.037037037	0.185185185
Figure_4c	DC1	putMIP_LN8	0.216666667	0	0.241666667	0	0.016666667	0.466666667	0.016666667	0.041666667
Figure_4c	DC2	putMIP_LN8	0.298245614	0	0.257309942	0	0.023391813	0.380116959	0.011695906	0.029239766
Figure_4c	DC3	putMIP_LN8	0.130434783	0	0.363636364	0	0.011857708	0.403162055	0.019762846	0.071146245
Figure_4c	DC4	putMIP_LN8	0.343065693	0	0.156934307	0	0.02919708	0.441605839	0	0.02919708
Figure_4c	DL1	putMIP_LN8	0	0	0	0	0	0	0	0
Figure_4c	DL2d	putMIP_LN8	0	0	0	0	0	0	0	0
Figure_4c	DL2v	putMIP_LN8	0	0	0	0	0	0	0	1
Figure_4c	DL3	putMIP_LN8	0	0	1	0	0	0	0	0
Figure_4c	DL4	putMIP_LN8	0.435797665	0	0.182879377	0	0.011673152	0.311284047	0.019455253	0.038910506
Figure_4c	DL5	putMIP_LN8	0.222910217	0	0.312693498	0	0.015479876	0.399380805	0.015479876	0.034055728
Figure_4c	DM1	putMIP_LN8	0.159090909	0	0.340909091	0	0.004545455	0.340909091	0.027272727	0.127272727
Figure_4c	DM2	putMIP_LN8	0.352941176	0	0.294117647	0	0	0.294117647	0	0.058823529
Figure_4c	DM3	putMIP_LN8	0.162162162	0	0.540540541	0	0	0.189189189	0	0.108108108
Figure_4c	DM4	putMIP_LN8	0	0	0	0	0	0	0	0
Figure_4c	DM5	putMIP_LN8	0.097560976	0	0.276422764	0	0	0.073170732	0.016260163	0.536585366
Figure_4c	DM6	putMIP_LN8	0	0	1	0	0	0	0	0
Figure_4c	DP1l	putMIP_LN8	0.069892473	0	0.365591398	0	0.02688172	0.505376344	0.010752688	0.021505376
Figure_4c	DP1m	putMIP_LN8	0.045226131	0	0.359296482	0	0.015075377	0.462311558	0.032663317	0.085427136
Figure_4c	V	putMIP_LN8	0	0	1	0	0	0	0	0
Figure_4c	VA1d	putMIP_LN8	0	0	0	0	0	0	0	0
Figure_4c	VA1v	putMIP_LN8	0.073619632	0	0.435582822	0	0.006134969	0.423312883	0.012269939	0.049079755
Figure_4c	VA2	putMIP_LN8	0.157608696	0	0.255434783	0	0.005434783	0.266304348	0	0.315217391
Figure_4c	VA3	putMIP_LN8	0	0	0	0	0	0	0	0
Figure_4c	VA4	putMIP_LN8	0	0	0.5	0	0	0.5	0	0
Figure_4c	VA5	putMIP_LN8	0.165048544	0	0.451456311	0	0.004854369	0.315533981	0.004854369	0.058252427
Figure_4c	VA6	putMIP_LN8	0	0	0	0	0	0	0	0
Figure_4c	VA7l	putMIP_LN8	0.2	0	0.7	0	0	0.1	0	0
Figure_4c	VA7m	putMIP_LN8	0.248366013	0	0.300653595	0	0.006535948	0.326797386	0.032679739	0.08496732
Figure_4c	VC1	putMIP_LN8	0.026315789	0	0.592105263	0	0	0.315789474	0	0.065789474
Figure_4c	VC2	putMIP_LN8	0	0	1	0	0	0	0	0
Figure_4c	VC3	putMIP_LN8	0.153846154	0	0.311538462	0	0.007692308	0.426923077	0	0.1
Figure_4c	VC4	putMIP_LN8	0.071428571	0	0.25	0	0.035714286	0.5	0	0.142857143
Figure_4c	VC5	putMIP_LN8	0.103896104	0	0.324675325	0	0	0.298701299	0	0.272727273
Figure_4c	VL1	putMIP_LN8	0	0	0	0	0	0	0	0
Figure_4c	VL2a	putMIP_LN8	0	0	0	0	0	0	0	0
Figure_4c	VL2p	putMIP_LN8	0.035971223	0	0.35971223	0	0	0.539568345	0.014388489	0.050359712
Figure_4c	VM1	putMIP_LN8	0	0	0	0	0	0	0	0
Figure_4c	VM2	putMIP_LN8	0	0	0	0	0	0	0	0
Figure_4c	VM3	putMIP_LN8	0	0	0.5	0	0	0.25	0.25	0
Figure_4c	VM4	putMIP_LN8	0	0	0.8	0	0	0.2	0	0
Figure_4c	VM5d	putMIP_LN8	0	0	0.916666667	0	0	0	0	0.083333333
Figure_4c	VM5v	putMIP_LN8	0.13	0	0.38	0	0.01	0.33	0	0.15
Figure_4c	VM6	putMIP_LN8	0.089171975	0	0.337579618	0	0	0.433121019	0.012738854	0.127388535
Figure_4c	VM7d	putMIP_LN8	0.333333333	0	0.133333333	0	0	0.4	0	0.133333333
Figure_4c	VM7v	putMIP_LN8	0.007874016	0	0.338582677	0	0.031496063	0.440944882	0	0.181102362
Figure_4c	VP1d	putMIP_LN8	0	0	0.177083333	0	0.03125	0.567708333	0.067708333	0.15625
Figure_4c	VP1l	putMIP_LN8	0	0.053571429	0.330357143	0	0	0.517857143	0.044642857	0.053571429
Figure_4c	VP1m	putMIP_LN8	0	0	0.409090909	0	0.006493506	0.506493506	0.051948052	0.025974026
Figure_4c	VP2	putMIP_LN8	0	0	1	0	0	0	0	0
Figure_4c	VP3	putMIP_LN8	0	0	0	0	0	0.8125	0	0.1875
Figure_4c	VP4	putMIP_LN8	0	0.644628099	0	0.033057851	0	0.280991736	0	0.041322314
Figure_4c	VP5	putMIP_LN8	0	0	1	0	0	0	0	0
Figure_4c	D	putMIP_LN9	0.317180617	0	0.365638767	0	0.013215859	0.22907489	0.008810573	0.066079295
Figure_4c	DA1	putMIP_LN9	0.422757475	0	0.284053156	0	0.014119601	0.202657807	0.014119601	0.062292359
Figure_4c	DA2	putMIP_LN9	0	0	1	0	0	0	0	0
Figure_4c	DA3	putMIP_LN9	0.694915254	0	0.118644068	0	0.016949153	0.101694915	0	0.06779661
Figure_4c	DA4l	putMIP_LN9	0	0	0	0	0	0.5	0	0.5
Figure_4c	DA4m	putMIP_LN9	0.169811321	0	0.641509434	0	0	0.037735849	0.018867925	0.132075472
Figure_4c	DC1	putMIP_LN9	0.297520661	0	0.327272727	0	0.024793388	0.261157025	0.016528926	0.072727273
Figure_4c	DC2	putMIP_LN9	0.166666667	0	0.5	0	0.027777778	0.222222222	0	0.083333333
Figure_4c	DC3	putMIP_LN9	0.384868421	0	0.279605263	0	0.016447368	0.243421053	0	0.075657895
Figure_4c	DC4	putMIP_LN9	0.592383639	0	0.136812412	0	0.022566996	0.21438646	0.012693935	0.021156559
Figure_4c	DL1	putMIP_LN9	0.386206897	0	0.328735632	0	0.011494253	0.209195402	0.018390805	0.045977011
Figure_4c	DL2d	putMIP_LN9	0.236760125	0	0.482866044	0	0	0.199376947	0.012461059	0.068535826
Figure_4c	DL2v	putMIP_LN9	0.229508197	0	0.360655738	0	0.016393443	0.268852459	0.016393443	0.108196721
Figure_4c	DL3	putMIP_LN9	1	0	0	0	0	0	0	0
Figure_4c	DL4	putMIP_LN9	0.111111111	0	0.444444444	0	0	0.222222222	0	0.222222222
Figure_4c	DL5	putMIP_LN9	0.339350181	0	0.317689531	0	0.018050542	0.21299639	0.014440433	0.097472924
Figure_4c	DM1	putMIP_LN9	0	0	0	0	0	0	0	0
Figure_4c	DM2	putMIP_LN9	0	0	0	0	0	0	0	1
Figure_4c	DM3	putMIP_LN9	0	0	1	0	0	0	0	0
Figure_4c	DM4	putMIP_LN9	0.290697674	0	0.30620155	0	0.019379845	0.290697674	0.003875969	0.089147287
Figure_4c	DM5	putMIP_LN9	0	0	0	0	0	0	0	0
Figure_4c	DM6	putMIP_LN9	0	0	1	0	0	0	0	0
Figure_4c	DP1l	putMIP_LN9	0	0	0.928571429	0	0	0.071428571	0	0
Figure_4c	DP1m	putMIP_LN9	0	0	0.642857143	0	0	0.214285714	0.071428571	0.071428571
Figure_4c	V	putMIP_LN9	0.445121951	0	0.329268293	0	0	0.195121951	0	0.030487805
Figure_4c	VA1d	putMIP_LN9	0	0	0	0	0	0	0	0
Figure_4c	VA1v	putMIP_LN9	0	0	0.875	0	0	0.125	0	0
Figure_4c	VA2	putMIP_LN9	0.311178248	0	0.226586103	0	0.003021148	0.217522659	0.003021148	0.238670695
Figure_4c	VA3	putMIP_LN9	0	0	0	0	0	0	0	0
Figure_4c	VA4	putMIP_LN9	0.9375	0	0	0	0	0.0625	0	0
Figure_4c	VA5	putMIP_LN9	0.275	0	0.385	0	0.005	0.24	0.005	0.09
Figure_4c	VA6	putMIP_LN9	0.351428571	0	0.288571429	0	0.005714286	0.222857143	0.011428571	0.12
Figure_4c	VA7l	putMIP_LN9	0.25	0	0.5	0	0	0.25	0	0
Figure_4c	VA7m	putMIP_LN9	0	0	1	0	0	0	0	0
Figure_4c	VC1	putMIP_LN9	0.08	0	0.52	0	0.04	0.32	0	0.04
Figure_4c	VC2	putMIP_LN9	0.324242424	0	0.354545455	0	0.009090909	0.239393939	0.027272727	0.045454545
Figure_4c	VC3	putMIP_LN9	0.304347826	0	0.266304348	0	0.010869565	0.298913043	0	0.119565217
Figure_4c	VC4	putMIP_LN9	0	0	0	0	0	0	0	0
Figure_4c	VC5	putMIP_LN9	0	0	1	0	0	0	0	0
Figure_4c	VL1	putMIP_LN9	0.2899729	0	0.317073171	0.002710027	0.008130081	0.298102981	0.010840108	0.073170732
Figure_4c	VL2a	putMIP_LN9	0	0	0	0	0	0	0	0
Figure_4c	VL2p	putMIP_LN9	0.218954248	0	0.388888889	0	0.013071895	0.300653595	0.019607843	0.058823529
Figure_4c	VM1	putMIP_LN9	0	0	0	0	0	0	0	0
Figure_4c	VM2	putMIP_LN9	0	0	0	0	0	1	0	0
Figure_4c	VM3	putMIP_LN9	0	0	0	0	0	0	0	0
Figure_4c	VM4	putMIP_LN9	0	0	0	0	0	0	1	0
Figure_4c	VM5d	putMIP_LN9	0.5	0	0.375	0	0	0	0	0.125
Figure_4c	VM5v	putMIP_LN9	0.355231144	0	0.306569343	0	0.00486618	0.204379562	0	0.128953771
Figure_4c	VM6	putMIP_LN9	0.102564103	0	0.384615385	0	0	0.282051282	0.025641026	0.205128205
Figure_4c	VM7d	putMIP_LN9	0	0	1	0	0	0	0	0
Figure_4c	VM7v	putMIP_LN9	1	0	0	0	0	0	0	0
Figure_4c	VP1d	putMIP_LN9	0	0.02238806	0.529850746	0.007462687	0.007462687	0.328358209	0.037313433	0.067164179
Figure_4c	VP1l	putMIP_LN9	0	0.260504202	0.243697479	0	0.050420168	0.378151261	0.042016807	0.025210084
Figure_4c	VP1m	putMIP_LN9	0	0	0.523364486	0	0.028037383	0.327102804	0.065420561	0.056074766
Figure_4c	VP2	putMIP_LN9	0	0	0.430769231	0	0.011538462	0.388461538	0.057692308	0.111538462
Figure_4c	VP3	putMIP_LN9	0	0	0.2	0	0	0.4	0	0.4
Figure_4c	VP4	putMIP_LN9	0	0.283018868	0.006289308	0.006289308	0.012578616	0.528301887	0.056603774	0.106918239
Figure_4c	VP5	putMIP_LN9	0.333333333	0	0.333333333	0	0	0.083333333	0	0.25
Figure_4c	D	putMIP_LN10	0.306832298	0	0.250931677	0	0.085714286	0.258385093	0.017391304	0.080745342
Figure_4c	DA1	putMIP_LN10	0.353658537	0	0.276422764	0	0.06504065	0.207317073	0.016260163	0.081300813
Figure_4c	DA2	putMIP_LN10	0	0	0.5	0	0	0.5	0	0
Figure_4c	DA3	putMIP_LN10	0.439635535	0	0.150341686	0	0.06833713	0.177676538	0.002277904	0.161731207
Figure_4c	DA4l	putMIP_LN10	0	0	0	0	0	0	0	0
Figure_4c	DA4m	putMIP_LN10	0.25	0	0.5	0	0	0.25	0	0
Figure_4c	DC1	putMIP_LN10	0	0	1	0	0	0	0	0
Figure_4c	DC2	putMIP_LN10	0.318897638	0	0.267716535	0	0.082677165	0.224409449	0	0.106299213
Figure_4c	DC3	putMIP_LN10	0	0	0	0	0	1	0	0
Figure_4c	DC4	putMIP_LN10	0.552870091	0	0.099697885	0	0.083081571	0.225075529	0.010574018	0.028700906
Figure_4c	DL1	putMIP_LN10	0.222222222	0	0.777777778	0	0	0	0	0
Figure_4c	DL2d	putMIP_LN10	0.142857143	0	0.571428571	0	0.047619048	0.19047619	0.047619048	0
Figure_4c	DL2v	putMIP_LN10	0.186666667	0	0.313333333	0	0.1	0.26	0.02	0.12
Figure_4c	DL3	putMIP_LN10	0.515544041	0	0.170984456	0	0.058290155	0.133419689	0.002590674	0.119170984
Figure_4c	DL4	putMIP_LN10	0.563046192	0	0.162297129	0	0.074906367	0.134831461	0.012484395	0.052434457
Figure_4c	DL5	putMIP_LN10	0.261648746	0	0.29390681	0	0.05734767	0.279569892	0.017921147	0.089605735
Figure_4c	DM1	putMIP_LN10	0	0	0	0	0	0	0	0
Figure_4c	DM2	putMIP_LN10	0	0	0	0	0	0	0	0
Figure_4c	DM3	putMIP_LN10	0	0	0.875	0	0	0.125	0	0
Figure_4c	DM4	putMIP_LN10	0	0	0	0	0	0	0	0
Figure_4c	DM5	putMIP_LN10	0	0	0	0	0	0	0	0
Figure_4c	DM6	putMIP_LN10	0.3475	0	0.285	0	0.1	0.1525	0	0.115
Figure_4c	DP1l	putMIP_LN10	0.08	0	0.46	0	0.1	0.266666667	0.02	0.073333333
Figure_4c	DP1m	putMIP_LN10	0.104056437	0	0.414462081	0	0.086419753	0.313932981	0.014109347	0.0670194
Figure_4c	V	putMIP_LN10	0	0	1	0	0	0	0	0
Figure_4c	VA1d	putMIP_LN10	0	0	0	0	0	0	0	0
Figure_4c	VA1v	putMIP_LN10	0	0	0	0	0	0	0	0
Figure_4c	VA2	putMIP_LN10	0	0	0	0	0	0	0	0
Figure_4c	VA3	putMIP_LN10	0.175977654	0	0.360335196	0	0.047486034	0.326815642	0.011173184	0.078212291
Figure_4c	VA4	putMIP_LN10	0.3	0	0.266666667	0	0.066666667	0.233333333	0.033333333	0.1
Figure_4c	VA5	putMIP_LN10	0.6	0	0.05	0	0	0.15	0	0.2
Figure_4c	VA6	putMIP_LN10	0.666666667	0	0.166666667	0	0	0.166666667	0	0
Figure_4c	VA7l	putMIP_LN10	0	0	0	0	0	0	0	0
Figure_4c	VA7m	putMIP_LN10	0	0	0	0	0	0	0	0
Figure_4c	VC1	putMIP_LN10	0	0	0	0	0	0	0	0
Figure_4c	VC2	putMIP_LN10	0	0	1	0	0	0	0	0
Figure_4c	VC3	putMIP_LN10	0.328244275	0	0.236641221	0	0.129770992	0.229007634	0	0.076335878
Figure_4c	VC4	putMIP_LN10	0	0	0	0	0	0	0	0
Figure_4c	VC5	putMIP_LN10	0.333333333	0	0.222222222	0	0.111111111	0.111111111	0	0.222222222
Figure_4c	VL1	putMIP_LN10	0.209809264	0	0.305177112	0	0.076294278	0.321525886	0.008174387	0.079019074
Figure_4c	VL2a	putMIP_LN10	0.229965157	0	0.351916376	0	0.055749129	0.292682927	0.013937282	0.055749129
Figure_4c	VL2p	putMIP_LN10	0.093385214	0	0.447470817	0	0.070038911	0.346303502	0	0.042801556
Figure_4c	VM1	putMIP_LN10	0.2	0	0.6	0	0	0.2	0	0
Figure_4c	VM2	putMIP_LN10	0	0	0	0	0	0	0	0
Figure_4c	VM3	putMIP_LN10	0	0	0	0	0	0	0	0
Figure_4c	VM4	putMIP_LN10	0.722222222	0	0.111111111	0	0.055555556	0	0	0.111111111
Figure_4c	VM5d	putMIP_LN10	0	0	0	0	0	1	0	0
Figure_4c	VM5v	putMIP_LN10	0	0	0	0	0	0	0	0
Figure_4c	VM6	putMIP_LN10	0.057692308	0	0.447115385	0	0.019230769	0.394230769	0.004807692	0.076923077
Figure_4c	VM7d	putMIP_LN10	0	0	0	0	0	0	0	0
Figure_4c	VM7v	putMIP_LN10	1	0	0	0	0	0	0	0
Figure_4c	VP1d	putMIP_LN10	0	0	0.2	0	0	0.7	0.05	0.05
Figure_4c	VP1l	putMIP_LN10	0	0	0	0	0	0	0	0
Figure_4c	VP1m	putMIP_LN10	0	0	0	0	0	0	0	0
Figure_4c	VP2	putMIP_LN10	0	0	0	0	0	0	0	0
Figure_4c	VP3	putMIP_LN10	0	0	0	0	0	0	0	0
Figure_4c	VP4	putMIP_LN10	0	0	0	0	0	0	0	0
Figure_4c	VP5	putMIP_LN10	0	0	0	0	0	0	0	0
Figure_4c	D	putMIP_LN11	0.310344828	0	0.24137931	0	0	0.206896552	0	0.24137931
Figure_4c	DA1	putMIP_LN11	0.204301075	0	0.290322581	0	0.005376344	0.360215054	0.005376344	0.134408602
Figure_4c	DA2	putMIP_LN11	0.35	0	0.25	0	0	0.2	0.1	0.1
Figure_4c	DA3	putMIP_LN11	0.296875	0	0.21875	0	0.010416667	0.364583333	0.015625	0.09375
Figure_4c	DA4l	putMIP_LN11	0	0	0	0	0	1	0	0
Figure_4c	DA4m	putMIP_LN11	0	0	1	0	0	0	0	0
Figure_4c	DC1	putMIP_LN11	0	0	0	0	0	1	0	0
Figure_4c	DC2	putMIP_LN11	0.336569579	0	0.158576052	0	0.003236246	0.372168285	0.003236246	0.126213592
Figure_4c	DC3	putMIP_LN11	0.097345133	0	0.318584071	0	0.008849558	0.402654867	0.013274336	0.159292035
Figure_4c	DC4	putMIP_LN11	0.25	0	0.5	0	0	0.25	0	0
Figure_4c	DL1	putMIP_LN11	0.034965035	0	0.482517483	0	0.006993007	0.412587413	0.013986014	0.048951049
Figure_4c	DL2d	putMIP_LN11	0	0	0	0	0	0	0	0
Figure_4c	DL2v	putMIP_LN11	0	0	0	0	0	0	0	0
Figure_4c	DL3	putMIP_LN11	0	0	0	0	0	0	0	0
Figure_4c	DL4	putMIP_LN11	0	0	0	0	0	0	1	0
Figure_4c	DL5	putMIP_LN11	0.071428571	0	0.571428571	0	0	0.357142857	0	0
Figure_4c	DM1	putMIP_LN11	0.08125	0	0.3375	0	0.00625	0.375	0.04375	0.15625
Figure_4c	DM2	putMIP_LN11	0.242424242	0	0.32231405	0	0.013774105	0.245179063	0.005509642	0.170798898
Figure_4c	DM3	putMIP_LN11	0	0	1	0	0	0	0	0
Figure_4c	DM4	putMIP_LN11	0	0	0	0	0	0	0	0
Figure_4c	DM5	putMIP_LN11	0	0	0	0	0	0	0	0
Figure_4c	DM6	putMIP_LN11	0.221590909	0	0.332386364	0	0.005681818	0.292613636	0.011363636	0.136363636
Figure_4c	DP1l	putMIP_LN11	0	0	0	0	0	0	0	0
Figure_4c	DP1m	putMIP_LN11	0.03125	0	0.333333333	0	0	0.458333333	0.0625	0.114583333
Figure_4c	V	putMIP_LN11	0.251336898	0	0.299465241	0	0.005347594	0.390374332	0.00802139	0.045454545
Figure_4c	VA1d	putMIP_LN11	0	0	1	0	0	0	0	0
Figure_4c	VA1v	putMIP_LN11	0	0	0.566037736	0	0	0.433962264	0	0
Figure_4c	VA2	putMIP_LN11	0	0	0	0	0	0	0	0
Figure_4c	VA3	putMIP_LN11	0.045226131	0	0.43718593	0	0.005025126	0.422110553	0.015075377	0.075376884
Figure_4c	VA4	putMIP_LN11	0	0	0.549019608	0	0	0.392156863	0	0.058823529
Figure_4c	VA5	putMIP_LN11	0	0	1	0	0	0	0	0
Figure_4c	VA6	putMIP_LN11	0	0	0.8	0	0	0.2	0	0
Figure_4c	VA7l	putMIP_LN11	0	0	0.4	0	0	0.4	0	0.2
Figure_4c	VA7m	putMIP_LN11	0.4	0	0.2	0	0	0.2	0	0.2
Figure_4c	VC1	putMIP_LN11	0.166666667	0	0.390804598	0	0.005747126	0.367816092	0.005747126	0.063218391
Figure_4c	VC2	putMIP_LN11	0	0	0	0	0	0	0	0
Figure_4c	VC3	putMIP_LN11	0.097949886	0	0.325740319	0	0.002277904	0.366742597	0	0.207289294
Figure_4c	VC4	putMIP_LN11	0.5	0	0	0	0	0.5	0	0
Figure_4c	VC5	putMIP_LN11	0.091954023	0	0.402298851	0	0.017241379	0.350574713	0.017241379	0.120689655
Figure_4c	VL1	putMIP_LN11	0.074829932	0	0.408163265	0	0	0.462585034	0.020408163	0.034013605
Figure_4c	VL2a	putMIP_LN11	0	0	0	0	0	0	0	0
Figure_4c	VL2p	putMIP_LN11	0	0	0	0	0	0	0	0
Figure_4c	VM1	putMIP_LN11	0	0	0.603448276	0	0	0.327586207	0	0.068965517
Figure_4c	VM2	putMIP_LN11	0.5	0	0.25	0	0	0.25	0	0
Figure_4c	VM3	putMIP_LN11	0	0	1	0	0	0	0	0
Figure_4c	VM4	putMIP_LN11	0.024096386	0	0.361445783	0	0.012048193	0.457831325	0	0.144578313
Figure_4c	VM5d	putMIP_LN11	0.294117647	0	0.117647059	0	0.058823529	0.352941176	0	0.176470588
Figure_4c	VM5v	putMIP_LN11	0	0	0	0	0	0	0	0
Figure_4c	VM6	putMIP_LN11	0.04379562	0	0.430656934	0	0	0.364963504	0	0.160583942
Figure_4c	VM7d	putMIP_LN11	0.141509434	0	0.367924528	0	0.009433962	0.311320755	0.037735849	0.132075472
Figure_4c	VM7v	putMIP_LN11	0.055900621	0	0.291925466	0	0.02484472	0.459627329	0.01863354	0.149068323
Figure_4c	VP1d	putMIP_LN11	0	0	0.453608247	0	0.010309278	0.402061856	0	0.134020619
Figure_4c	VP1l	putMIP_LN11	0	0	0.5	0	0	0.5	0	0
Figure_4c	VP1m	putMIP_LN11	0	0	0.478632479	0	0	0.47008547	0.034188034	0.017094017
Figure_4c	VP2	putMIP_LN11	0	0	0.3	0	0	0.6	0.066666667	0.033333333
Figure_4c	VP3	putMIP_LN11	0	0	0	0	0	0	0	0
Figure_4c	VP4	putMIP_LN11	0	0.214285714	0	0	0	0.714285714	0.035714286	0.035714286
Figure_4c	VP5	putMIP_LN11	0	0.25308642	0.302469136	0	0.00617284	0.425925926	0	0.012345679
Figure_4c	D	putMIP_LN12	0	0	1	0	0	0	0	0
Figure_4c	DA1	putMIP_LN12	0	0	1	0	0	0	0	0
Figure_4c	DA2	putMIP_LN12	0	0	0	0	0	0	0	0
Figure_4c	DA3	putMIP_LN12	0	0	0	0	0	0	0	0
Figure_4c	DA4l	putMIP_LN12	0	0	0	0	0	0.5	0	0.5
Figure_4c	DA4m	putMIP_LN12	0	0	0.9375	0	0.0625	0	0	0
Figure_4c	DC1	putMIP_LN12	0.284210526	0	0.245614035	0	0.094736842	0.242105263	0.01754386	0.115789474
Figure_4c	DC2	putMIP_LN12	0.298611111	0	0.25	0	0.111111111	0.277777778	0.013888889	0.048611111
Figure_4c	DC3	putMIP_LN12	0.26007326	0	0.256410256	0	0.06959707	0.256410256	0.003663004	0.153846154
Figure_4c	DC4	putMIP_LN12	0.571428571	0	0	0	0	0.214285714	0.071428571	0.142857143
Figure_4c	DL1	putMIP_LN12	0	0	1	0	0	0	0	0
Figure_4c	DL2d	putMIP_LN12	0	0	0.5	0	0	0.375	0	0.125
Figure_4c	DL2v	putMIP_LN12	0.165865385	0	0.389423077	0	0.091346154	0.254807692	0.016826923	0.081730769
Figure_4c	DL3	putMIP_LN12	0	0	0	0	0	0	0	0
Figure_4c	DL4	putMIP_LN12	0	0	0.375	0	0.125	0.375	0	0.125
Figure_4c	DL5	putMIP_LN12	0.25	0	0.341836735	0	0.079081633	0.237244898	0.038265306	0.053571429
Figure_4c	DM1	putMIP_LN12	0.222021661	0	0.33032491	0	0.086642599	0.21299639	0.027075812	0.120938628
Figure_4c	DM2	putMIP_LN12	0.267973856	0	0.37254902	0	0.065359477	0.169934641	0.013071895	0.111111111
Figure_4c	DM3	putMIP_LN12	0.611111111	0	0.111111111	0	0.111111111	0.111111111	0	0.055555556
Figure_4c	DM4	putMIP_LN12	0.238861386	0	0.298267327	0	0.111386139	0.236386139	0.013613861	0.101485149
Figure_4c	DM5	putMIP_LN12	0	0	0	0	0	0	0	0
Figure_4c	DM6	putMIP_LN12	0.309255079	0	0.30248307	0	0.074492099	0.164785553	0.009029345	0.139954853
Figure_4c	DP1l	putMIP_LN12	0	0	0	0	0	0	0	0
Figure_4c	DP1m	putMIP_LN12	0.054054054	0	0.385135135	0	0.060810811	0.405405405	0.013513514	0.081081081
Figure_4c	V	putMIP_LN12	0	0	0	0	0	0	0	0
Figure_4c	VA1d	putMIP_LN12	0	0	1	0	0	0	0	0
Figure_4c	VA1v	putMIP_LN12	0.245179063	0	0.330578512	0	0.038567493	0.29476584	0.008264463	0.082644628
Figure_4c	VA2	putMIP_LN12	0	0	0	0	0	0	0	0
Figure_4c	VA3	putMIP_LN12	0.071428571	0	0.526785714	0	0.080357143	0.214285714	0.026785714	0.080357143
Figure_4c	VA4	putMIP_LN12	0.237113402	0	0.348453608	0	0.039175258	0.27628866	0.004123711	0.094845361
Figure_4c	VA5	putMIP_LN12	0	0	1	0	0	0	0	0
Figure_4c	VA6	putMIP_LN12	0.257668712	0	0.312883436	0	0.055214724	0.214723926	0.003067485	0.156441718
Figure_4c	VA7l	putMIP_LN12	0	0	0	0	0	0	0	0
Figure_4c	VA7m	putMIP_LN12	0	0	0	0	0	0	0	0
Figure_4c	VC1	putMIP_LN12	0.222222222	0	0.355555556	0	0.177777778	0.155555556	0	0.088888889
Figure_4c	VC2	putMIP_LN12	0	0	0	0	0.5	0	0	0.5
Figure_4c	VC3	putMIP_LN12	0.280653951	0	0.258855586	0	0.108991826	0.239782016	0.005449591	0.10626703
Figure_4c	VC4	putMIP_LN12	0	0	0	0	0	0	0	1
Figure_4c	VC5	putMIP_LN12	0.194570136	0	0.221719457	0	0.07239819	0.257918552	0.013574661	0.239819005
Figure_4c	VL1	putMIP_LN12	0	0	0	0	0	0	0	0
Figure_4c	VL2a	putMIP_LN12	0.704347826	0	0.026086957	0	0	0.243478261	0	0.026086957
Figure_4c	VL2p	putMIP_LN12	0.109477124	0	0.392156863	0	0.086601307	0.308823529	0.027777778	0.075163399
Figure_4c	VM1	putMIP_LN12	0	0	1	0	0	0	0	0
Figure_4c	VM2	putMIP_LN12	0.25	0	0	0	0	0.125	0	0.625
Figure_4c	VM3	putMIP_LN12	0	0	1	0	0	0	0	0
Figure_4c	VM4	putMIP_LN12	0	0	1	0	0	0	0	0
Figure_4c	VM5d	putMIP_LN12	0.371710526	0	0.223684211	0	0.026315789	0.213815789	0.003289474	0.161184211
Figure_4c	VM5v	putMIP_LN12	0.179948586	0	0.334190231	0	0.079691517	0.223650386	0.010282776	0.172236504
Figure_4c	VM6	putMIP_LN12	0.042553191	0	0.659574468	0	0.106382979	0.042553191	0.042553191	0.106382979
Figure_4c	VM7d	putMIP_LN12	0.228668942	0	0.228668942	0	0.098976109	0.279863481	0.006825939	0.156996587
Figure_4c	VM7v	putMIP_LN12	0	0	0.666666667	0	0	0.333333333	0	0
Figure_4c	VP1d	putMIP_LN12	0	0.008695652	0.482608696	0	0.091304348	0.282608696	0.017391304	0.117391304
Figure_4c	VP1l	putMIP_LN12	0	0	0	0	0	1	0	0
Figure_4c	VP1m	putMIP_LN12	0	0	0.5	0	0	0.5	0	0
Figure_4c	VP2	putMIP_LN12	0	0	0	0	0	0	0	0
Figure_4c	VP3	putMIP_LN12	0	0	0	0	0	0	0	0
Figure_4c	VP4	putMIP_LN12	0	0.418918919	0	0.027027027	0.094594595	0.364864865	0.027027027	0.067567568
Figure_4c	VP5	putMIP_LN12	0	0	0	0	0	0	0	0
Figure_4c	D	putMIP_LN13	0.281767956	0	0.35359116	0	0.005524862	0.187845304	0	0.171270718
Figure_4c	DA1	putMIP_LN13	0	0	0	0	0	0	0	0
Figure_4c	DA2	putMIP_LN13	0.573333333	0	0.093333333	0	0.013333333	0.106666667	0.026666667	0.186666667
Figure_4c	DA3	putMIP_LN13	0	0	0	0	0	0	0	0
Figure_4c	DA4l	putMIP_LN13	0	0	0	0	0	1	0	0
Figure_4c	DA4m	putMIP_LN13	0.129032258	0	0.451612903	0	0	0.064516129	0.064516129	0.290322581
Figure_4c	DC1	putMIP_LN13	0	0	0	0	0	1	0	0
Figure_4c	DC2	putMIP_LN13	0	0	0	0	0	0	0	0
Figure_4c	DC3	putMIP_LN13	0	0	0.25	0	0.25	0.5	0	0
Figure_4c	DC4	putMIP_LN13	0.6	0	0	0	0	0.3	0	0.1
Figure_4c	DL1	putMIP_LN13	0	0	0	0	0	0	0	0
Figure_4c	DL2d	putMIP_LN13	0.222222222	0	0.222222222	0	0	0.111111111	0	0.444444444
Figure_4c	DL2v	putMIP_LN13	0.219047619	0	0.342857143	0	0.00952381	0.342857143	0	0.085714286
Figure_4c	DL3	putMIP_LN13	0	0	0	0	0	0	0	0
Figure_4c	DL4	putMIP_LN13	0	0	0	0	0	0	0	0
Figure_4c	DL5	putMIP_LN13	0.142857143	0	0.142857143	0	0	0.571428571	0	0.142857143
Figure_4c	DM1	putMIP_LN13	0.340255591	0	0.265175719	0	0.014376997	0.234824281	0.020766773	0.124600639
Figure_4c	DM2	putMIP_LN13	0.48	0	0.195555556	0	0.008888889	0.182222222	0	0.133333333
Figure_4c	DM3	putMIP_LN13	0.426553672	0	0.242937853	0	0.019774011	0.228813559	0.011299435	0.070621469
Figure_4c	DM4	putMIP_LN13	0.397058824	0	0.264705882	0	0.014705882	0.117647059	0.044117647	0.161764706
Figure_4c	DM5	putMIP_LN13	0	0	0	0	0	0	0	0
Figure_4c	DM6	putMIP_LN13	0	0	0	0	0	1	0	0
Figure_4c	DP1l	putMIP_LN13	0.147058824	0	0.432773109	0	0.025210084	0.256302521	0.025210084	0.113445378
Figure_4c	DP1m	putMIP_LN13	0.20802005	0	0.35839599	0	0.015037594	0.308270677	0.025062657	0.085213033
Figure_4c	V	putMIP_LN13	0.476190476	0	0.219047619	0	0	0.257142857	0	0.047619048
Figure_4c	VA1d	putMIP_LN13	0	0	0	0	0	0	0	0
Figure_4c	VA1v	putMIP_LN13	0	0	0.75	0	0	0.25	0	0
Figure_4c	VA2	putMIP_LN13	0	0	0	0	0	0	0	0
Figure_4c	VA3	putMIP_LN13	0.199095023	0	0.389140271	0	0.022624434	0.285067873	0.009049774	0.095022624
Figure_4c	VA4	putMIP_LN13	0	0	0.5	0	0.5	0	0	0
Figure_4c	VA5	putMIP_LN13	0	0	0	0	0	0	0	0
Figure_4c	VA6	putMIP_LN13	0.407272727	0	0.265454545	0	0.003636364	0.196363636	0	0.127272727
Figure_4c	VA7l	putMIP_LN13	0	0	0	0	0	0	0	0
Figure_4c	VA7m	putMIP_LN13	0	0	0	0	0	0	0	0
Figure_4c	VC1	putMIP_LN13	0	0	1	0	0	0	0	0
Figure_4c	VC2	putMIP_LN13	0	0	0	0	0	1	0	0
Figure_4c	VC3	putMIP_LN13	0.3125	0	0.3125	0	0	0.0625	0	0.3125
Figure_4c	VC4	putMIP_LN13	0	0	0	0	0	0	0	0
Figure_4c	VC5	putMIP_LN13	0.328571429	0	0.292857143	0	0	0.185714286	0	0.192857143
Figure_4c	VL1	putMIP_LN13	0.27972028	0	0.307692308	0	0.013986014	0.293706294	0.006993007	0.097902098
Figure_4c	VL2a	putMIP_LN13	0.2828125	0	0.390625	0	0.00625	0.2609375	0.0171875	0.0421875
Figure_4c	VL2p	putMIP_LN13	0.151862464	0	0.392550143	0	0.017191977	0.358166189	0.020057307	0.06017192
Figure_4c	VM1	putMIP_LN13	0	0	1	0	0	0	0	0
Figure_4c	VM2	putMIP_LN13	0	0	1	0	0	0	0	0
Figure_4c	VM3	putMIP_LN13	0	0	0	0	0	0	0	0
Figure_4c	VM4	putMIP_LN13	0	0	0	0	0	0	0	0
Figure_4c	VM5d	putMIP_LN13	0	0	0	0	0	0	0	0
Figure_4c	VM5v	putMIP_LN13	0	0	0	0	0	0	0	0
Figure_4c	VM6	putMIP_LN13	0.169934641	0	0.39869281	0	0.026143791	0.333333333	0.013071895	0.058823529
Figure_4c	VM7d	putMIP_LN13	0.232835821	0	0.36119403	0	0.008955224	0.280597015	0	0.11641791
Figure_4c	VM7v	putMIP_LN13	0.879310345	0	0.068965517	0	0	0.017241379	0	0.034482759
Figure_4c	VP1d	putMIP_LN13	0	0	0.142857143	0	0.071428571	0.428571429	0.142857143	0.214285714
Figure_4c	VP1l	putMIP_LN13	0	0	0	0	0	0.5	0	0.5
Figure_4c	VP1m	putMIP_LN13	0	0	0	0	0	0.75	0.25	0
Figure_4c	VP2	putMIP_LN13	0	0	0	0	0	0	0	0
Figure_4c	VP3	putMIP_LN13	0	0	0	0	0	0	0	0
Figure_4c	VP4	putMIP_LN13	0	0	1	0	0	0	0	0
Figure_4c	VP5	putMIP_LN13	0	1	0	0	0	0	0	0
Figure_4c	D	putMIP_LN14	0.118181818	0	0.363636364	0	0	0.327272727	0.009090909	0.181818182
Figure_4c	DA1	putMIP_LN14	0.294797688	0	0.289017341	0.011560694	0.011560694	0.352601156	0.005780347	0.034682081
Figure_4c	DA2	putMIP_LN14	0	0	0	0	0	0	0	0
Figure_4c	DA3	putMIP_LN14	0	0	1	0	0	0	0	0
Figure_4c	DA4l	putMIP_LN14	0	0	0	0	0	0	0	0
Figure_4c	DA4m	putMIP_LN14	0	0	1	0	0	0	0	0
Figure_4c	DC1	putMIP_LN14	0.173684211	0	0.321052632	0	0.021052632	0.457894737	0	0.026315789
Figure_4c	DC2	putMIP_LN14	0.33125	0	0.175	0	0.03125	0.36875	0.00625	0.0875
Figure_4c	DC3	putMIP_LN14	0	0	0	0	0	0	0	0
Figure_4c	DC4	putMIP_LN14	0.312169312	0	0.193121693	0	0.023809524	0.433862434	0.018518519	0.018518519
Figure_4c	DL1	putMIP_LN14	0.117021277	0	0.45212766	0	0.015957447	0.382978723	0.005319149	0.026595745
Figure_4c	DL2d	putMIP_LN14	0.034482759	0	0.517241379	0	0.017241379	0.385057471	0.011494253	0.034482759
Figure_4c	DL2v	putMIP_LN14	0	0	0	0	0	1	0	0
Figure_4c	DL3	putMIP_LN14	0	0	0	0	0	0	0	0
Figure_4c	DL4	putMIP_LN14	0	0	0	0	0	1	0	0
Figure_4c	DL5	putMIP_LN14	0.180257511	0	0.300429185	0	0.004291845	0.407725322	0.030042918	0.077253219
Figure_4c	DM1	putMIP_LN14	0.115	0	0.275	0	0	0.475	0.01	0.125
Figure_4c	DM2	putMIP_LN14	0.262411348	0	0.262411348	0	0	0.226950355	0.014184397	0.234042553
Figure_4c	DM3	putMIP_LN14	0.227678571	0	0.361607143	0	0	0.339285714	0.008928571	0.0625
Figure_4c	DM4	putMIP_LN14	0.150159744	0	0.361022364	0	0.025559105	0.345047923	0.025559105	0.092651757
Figure_4c	DM5	putMIP_LN14	0	0	0	0	0	0	0	0
Figure_4c	DM6	putMIP_LN14	0	0	0.5	0	0	0	0.5	0
Figure_4c	DP1l	putMIP_LN14	0	0	0	0	0	0	0	0
Figure_4c	DP1m	putMIP_LN14	0.032258065	0	0.387096774	0	0	0.465949821	0.014336918	0.100358423
Figure_4c	V	putMIP_LN14	0.043478261	0	0.913043478	0	0	0.043478261	0	0
Figure_4c	VA1d	putMIP_LN14	0	0	0	0	0	0	0	0
Figure_4c	VA1v	putMIP_LN14	0.024390244	0	0.365853659	0	0	0.365853659	0	0.243902439
Figure_4c	VA2	putMIP_LN14	0.09202454	0	0.411042945	0	0	0.374233129	0.012269939	0.110429448
Figure_4c	VA3	putMIP_LN14	0.043478261	0	0.695652174	0	0	0.260869565	0	0
Figure_4c	VA4	putMIP_LN14	0	0	0.764705882	0	0	0.235294118	0	0
Figure_4c	VA5	putMIP_LN14	0.25	0	0.306818182	0	0.034090909	0.375	0	0.034090909
Figure_4c	VA6	putMIP_LN14	0.180952381	0	0.241269841	0	0.00952381	0.419047619	0.003174603	0.146031746
Figure_4c	VA7l	putMIP_LN14	0.06959707	0	0.498168498	0	0.007326007	0.355311355	0.007326007	0.062271062
Figure_4c	VA7m	putMIP_LN14	0.199029126	0	0.310679612	0	0	0.344660194	0	0.145631068
Figure_4c	VC1	putMIP_LN14	0.138888889	0	0.4	0	0.027777778	0.388888889	0.005555556	0.038888889
Figure_4c	VC2	putMIP_LN14	0.138461538	0	0.415384615	0	0	0.415384615	0	0.030769231
Figure_4c	VC3	putMIP_LN14	0.132352941	0	0.301470588	0	0.029411765	0.448529412	0	0.088235294
Figure_4c	VC4	putMIP_LN14	0.166666667	0	0.5	0	0	0.166666667	0.166666667	0
Figure_4c	VC5	putMIP_LN14	0.090909091	0	0.5	0	0	0.136363636	0.022727273	0.25
Figure_4c	VL1	putMIP_LN14	0.096385542	0	0.481927711	0	0	0.397590361	0	0.024096386
Figure_4c	VL2a	putMIP_LN14	0.094555874	0	0.446991404	0.005730659	0.00286533	0.395415473	0.011461318	0.042979943
Figure_4c	VL2p	putMIP_LN14	0	0	1	0	0	0	0	0
Figure_4c	VM1	putMIP_LN14	0	0	0	0	0	0	0	0
Figure_4c	VM2	putMIP_LN14	0	0	0	0	0	0	0	0
Figure_4c	VM3	putMIP_LN14	0.024193548	0	0.362903226	0	0	0.290322581	0	0.322580645
Figure_4c	VM4	putMIP_LN14	0	0	0.666666667	0	0	0.333333333	0	0
Figure_4c	VM5d	putMIP_LN14	0.283505155	0	0.278350515	0	0.005154639	0.319587629	0	0.113402062
Figure_4c	VM5v	putMIP_LN14	0.666666667	0	0.333333333	0	0	0	0	0
Figure_4c	VM6	putMIP_LN14	0	0	0	0	0	0	0	0
Figure_4c	VM7d	putMIP_LN14	0.108695652	0	0.423913043	0	0.010869565	0.380434783	0	0.076086957
Figure_4c	VM7v	putMIP_LN14	0.068783069	0	0.333333333	0	0.021164021	0.396825397	0.010582011	0.169312169
Figure_4c	VP1d	putMIP_LN14	0	0	0.810810811	0	0	0.121621622	0	0.067567568
Figure_4c	VP1l	putMIP_LN14	0	0.055555556	0.185185185	0	0	0.666666667	0.055555556	0.037037037
Figure_4c	VP1m	putMIP_LN14	0	0	0.356410256	0	0.007692308	0.576923077	0.028205128	0.030769231
Figure_4c	VP2	putMIP_LN14	0	0	1	0	0	0	0	0
Figure_4c	VP3	putMIP_LN14	0	0	0	0	0	0	0	0
Figure_4c	VP4	putMIP_LN14	0	0.330357143	0.008928571	0	0.017857143	0.589285714	0.03125	0.022321429
Figure_4c	VP5	putMIP_LN14	0	0	0.5	0	0	0	0	0.5
