# Supplementary material for: Heterogeneous receptor expression underlies non-uniform peptidergic modulation of olfaction in Drosophila
Source: Nat Commun. 2023 Aug 30;14:5280. doi: 10.1038/s41467-023-41012-3 (PMC10465596; doi:10.1038/s41467-023-41012-3)
Supplement: Supplementary file 6 — Source Data [file 41467_2023_41012_MOESM6_ESM.zip › Sizemore_etal_Source_Data/Sizemore_etal_Fig3e_PunctaeAnalyses.csv]

figure	glomerulus	mean	sem	indicator
Figure_3e	D	0.429912652	0.054352839	denmark
Figure_3e	DA1	0.358155141	0.064360874	denmark
Figure_3e	DA2	0.514255488	0.086605831	denmark
Figure_3e	DA3	0.564397753	0.081286546	denmark
Figure_3e	DA4	0.554607183	0.087562259	denmark
Figure_3e	DC1	0.41740943	0.055188957	denmark
Figure_3e	DC2	0.374785531	0.03741989	denmark
Figure_3e	DC3	0.468228631	0.042371503	denmark
Figure_3e	DL1	0.292707143	0.025798714	denmark
Figure_3e	DL2d	0.325736569	0.04097034	denmark
Figure_3e	DL2v	0.286834631	0.024580017	denmark
Figure_3e	DL3	0.312176663	0.038074268	denmark
Figure_3e	DL4	0.536878482	0.087130716	denmark
Figure_3e	DL5	0.297751863	0.034094596	denmark
Figure_3e	DM1	0.201871898	0.02656617	denmark
Figure_3e	DM2	0.285958059	0.04981129	denmark
Figure_3e	DM3	0.367974337	0.055254199	denmark
Figure_3e	DM4	0.207166325	0.028528987	denmark
Figure_3e	DM5	0.363700804	0.073652848	denmark
Figure_3e	DM6	0.376713368	0.064598444	denmark
Figure_3e	DP1m	0.186161995	0.021692481	denmark
Figure_3e	DP1l	0.186496919	0.028325239	denmark
Figure_3e	V	0.186309029	0.033876454	denmark
Figure_3e	VA1d	0.488297969	0.07686082	denmark
Figure_3e	VA1v	0.43744908	0.064924052	denmark
Figure_3e	VA2	0.410774267	0.072002076	denmark
Figure_3e	VA3	0.497198908	0.077675586	denmark
Figure_3e	VA4	0.3858854	0.051403469	denmark
Figure_3e	VA5	0.51945046	0.080283673	denmark
Figure_3e	VA6	0.44463478	0.050708356	denmark
Figure_3e	VA7l	0.650237589	0.08771932	denmark
Figure_3e	VA7m	0.601108818	0.084846886	denmark
Figure_3e	VC1	0.303472919	0.028854576	denmark
Figure_3e	VC2	0.510258058	0.066851557	denmark
Figure_3e	VC3	0.303516035	0.054349377	denmark
Figure_3e	VC5	0.284810166	0.042369738	denmark
Figure_3e	VL1	0.192331777	0.020049863	denmark
Figure_3e	VL2a	0.29855217	0.03718346	denmark
Figure_3e	VL2p	0.220295456	0.017218898	denmark
Figure_3e	VM1	0.247391736	0.039731662	denmark
Figure_3e	VM2	0.388597286	0.098649641	denmark
Figure_3e	VM3	0.356208001	0.073651607	denmark
Figure_3e	VM4	0.312025493	0.056897429	denmark
Figure_3e	VM5	0.458732768	0.0876948	denmark
Figure_3e	VM6	0.174035264	0.0200905	denmark
Figure_3e	VM7	0.239764381	0.033324267	denmark
Figure_3e	D	0.660780394	0.066514878	sytGFP
Figure_3e	DA1	0.4618774	0.069625771	sytGFP
Figure_3e	DA2	0.576801491	0.068065724	sytGFP
Figure_3e	DA3	0.731349132	0.068758598	sytGFP
Figure_3e	DA4	0.642590386	0.071228759	sytGFP
Figure_3e	DC1	0.686699658	0.06828011	sytGFP
Figure_3e	DC2	0.618256414	0.063729961	sytGFP
Figure_3e	DC3	0.682797937	0.07863244	sytGFP
Figure_3e	DL1	0.619782027	0.06766008	sytGFP
Figure_3e	DL2d	0.642658595	0.07869236	sytGFP
Figure_3e	DL2v	0.618740924	0.084203404	sytGFP
Figure_3e	DL3	0.530203368	0.062147771	sytGFP
Figure_3e	DL4	0.670703277	0.071167151	sytGFP
Figure_3e	DL5	0.647596231	0.075231917	sytGFP
Figure_3e	DM1	0.514761801	0.069200304	sytGFP
Figure_3e	DM2	0.529773429	0.071095052	sytGFP
Figure_3e	DM3	0.623075825	0.066250017	sytGFP
Figure_3e	DM4	0.510707977	0.074372971	sytGFP
Figure_3e	DM5	0.480339053	0.063197614	sytGFP
Figure_3e	DM6	0.562431224	0.062554817	sytGFP
Figure_3e	DP1m	0.51944176	0.064810933	sytGFP
Figure_3e	DP1l	0.532366397	0.073287971	sytGFP
Figure_3e	V	0.438731393	0.060183653	sytGFP
Figure_3e	VA1d	0.573672877	0.08617468	sytGFP
Figure_3e	VA1v	0.53705918	0.072785375	sytGFP
Figure_3e	VA2	0.51315903	0.071817633	sytGFP
Figure_3e	VA3	0.589492152	0.070308031	sytGFP
Figure_3e	VA4	0.588118851	0.086424943	sytGFP
Figure_3e	VA5	0.614922946	0.084499845	sytGFP
Figure_3e	VA6	0.571359053	0.062712275	sytGFP
Figure_3e	VA7l	0.645640822	0.071746864	sytGFP
Figure_3e	VA7m	0.634937759	0.077484072	sytGFP
Figure_3e	VC1	0.566085928	0.068414885	sytGFP
Figure_3e	VC2	0.678944997	0.085526798	sytGFP
Figure_3e	VC3	0.579297735	0.080670079	sytGFP
Figure_3e	VC5	0.56980515	0.066520258	sytGFP
Figure_3e	VL1	0.429326304	0.061126148	sytGFP
Figure_3e	VL2a	0.569243249	0.074738836	sytGFP
Figure_3e	VL2p	0.53339017	0.068130934	sytGFP
Figure_3e	VM1	0.502181891	0.064073869	sytGFP
Figure_3e	VM2	0.519888943	0.078515518	sytGFP
Figure_3e	VM3	0.552672874	0.072050832	sytGFP
Figure_3e	VM4	0.547049227	0.071570907	sytGFP
Figure_3e	VM5	0.60262681	0.074489745	sytGFP
Figure_3e	VM6	0.465748141	0.055702923	sytGFP
Figure_3e	VM7	0.534303621	0.06543954	sytGFP
Figure_3e	D	0.727532657	0.087508347	antiMIP
Figure_3e	DA1	0.757924502	0.097976609	antiMIP
Figure_3e	DA2	0.693118777	0.104493466	antiMIP
Figure_3e	DA3	0.715485535	0.074796287	antiMIP
Figure_3e	DA4	0.681327396	0.103907644	antiMIP
Figure_3e	DC1	0.720675405	0.082362551	antiMIP
Figure_3e	DC2	0.668772093	0.053013694	antiMIP
Figure_3e	DC3	0.678756828	0.07939243	antiMIP
Figure_3e	DL1	0.606192928	0.066062378	antiMIP
Figure_3e	DL2d	0.616302074	0.071359015	antiMIP
Figure_3e	DL2v	0.542796352	0.057254145	antiMIP
Figure_3e	DL3	0.64657985	0.075111815	antiMIP
Figure_3e	DL4	0.683641359	0.105938716	antiMIP
Figure_3e	DL5	0.648557814	0.085004513	antiMIP
Figure_3e	DM1	0.52531053	0.038537474	antiMIP
Figure_3e	DM2	0.628955178	0.046691359	antiMIP
Figure_3e	DM3	0.665785328	0.066785912	antiMIP
Figure_3e	DM4	0.553571254	0.040637819	antiMIP
Figure_3e	DM5	0.58791109	0.055418474	antiMIP
Figure_3e	DM6	0.658989259	0.046943112	antiMIP
Figure_3e	DP1m	0.528870652	0.054203595	antiMIP
Figure_3e	DP1l	0.552988433	0.060947831	antiMIP
Figure_3e	V	0.518707375	0.071164571	antiMIP
Figure_3e	VA1d	0.557581825	0.09775887	antiMIP
Figure_3e	VA1v	0.504958664	0.081149125	antiMIP
Figure_3e	VA2	0.506356699	0.067829886	antiMIP
Figure_3e	VA3	0.511418756	0.077089119	antiMIP
Figure_3e	VA4	0.545233355	0.082043328	antiMIP
Figure_3e	VA5	0.52100763	0.079821795	antiMIP
Figure_3e	VA6	0.596356799	0.090206733	antiMIP
Figure_3e	VA7l	0.527347468	0.080905505	antiMIP
Figure_3e	VA7m	0.542414798	0.069750628	antiMIP
Figure_3e	VC1	0.626639623	0.097158982	antiMIP
Figure_3e	VC2	0.622544131	0.093893768	antiMIP
Figure_3e	VC3	0.578858668	0.038936969	antiMIP
Figure_3e	VC5	0.651803961	0.04632324	antiMIP
Figure_3e	VL1	0.50023525	0.072870439	antiMIP
Figure_3e	VL2a	0.567646943	0.089103492	antiMIP
Figure_3e	VL2p	0.559673573	0.075886728	antiMIP
Figure_3e	VM1	0.62143932	0.096963803	antiMIP
Figure_3e	VM2	0.564964691	0.040648712	antiMIP
Figure_3e	VM3	0.604880526	0.053868818	antiMIP
Figure_3e	VM4	0.554988378	0.068038549	antiMIP
Figure_3e	VM5	0.618301537	0.045019956	antiMIP
Figure_3e	VM6	0.508464569	0.044195141	antiMIP
Figure_3e	VM7	0.604331457	0.062610291	antiMIP
Figure_3e	D	0.664346816	0.07583774	GFP
Figure_3e	DA1	0.505078836	0.055953469	GFP
Figure_3e	DA2	0.618600102	0.091339778	GFP
Figure_3e	DA3	0.699224123	0.085165473	GFP
Figure_3e	DA4	0.619863291	0.065729541	GFP
Figure_3e	DC1	0.749520747	0.07156824	GFP
Figure_3e	DC2	0.660780394	0.050198155	GFP
Figure_3e	DC3	0.678360915	0.063154205	GFP
Figure_3e	DL1	0.557343657	0.039662221	GFP
Figure_3e	DL2d	0.608548282	0.022218131	GFP
Figure_3e	DL2v	0.526911652	0.044850392	GFP
Figure_3e	DL3	0.581570013	0.084586562	GFP
Figure_3e	DL4	0.846468729	0.097931044	GFP
Figure_3e	DL5	0.710516108	0.087899819	GFP
Figure_3e	DM1	0.523368787	0.047983556	GFP
Figure_3e	DM2	0.536278212	0.040891054	GFP
Figure_3e	DM3	0.630642841	0.079005619	GFP
Figure_3e	DM4	0.610068144	0.074052068	GFP
Figure_3e	DM5	0.475536148	0.039923929	GFP
Figure_3e	DM6	0.557062027	0.053188844	GFP
Figure_3e	DP1m	0.510169429	0.021843139	GFP
Figure_3e	DP1l	0.532959569	0.041592157	GFP
Figure_3e	V	0.337036932	0.025905059	GFP
Figure_3e	VA1d	0.435138126	0.035171248	GFP
Figure_3e	VA1v	0.34615974	0.030900044	GFP
Figure_3e	VA2	0.3887203	0.048162348	GFP
Figure_3e	VA3	0.469371406	0.035999943	GFP
Figure_3e	VA4	0.503551255	0.040980814	GFP
Figure_3e	VA5	0.508567604	0.03072084	GFP
Figure_3e	VA6	0.55088985	0.059389964	GFP
Figure_3e	VA7l	0.530644156	0.031013952	GFP
Figure_3e	VA7m	0.588265007	0.05584277	GFP
Figure_3e	VC1	0.576396692	0.034124616	GFP
Figure_3e	VC2	0.596494775	0.03139911	GFP
Figure_3e	VC3	0.541097591	0.040274578	GFP
Figure_3e	VC5	0.672136949	0.055818409	GFP
Figure_3e	VL1	0.277009397	0.015919456	GFP
Figure_3e	VL2a	0.437945134	0.01973371	GFP
Figure_3e	VL2p	0.39459794	0.021789555	GFP
Figure_3e	VM1	0.473310283	0.034763006	GFP
Figure_3e	VM2	0.421468639	0.051036422	GFP
Figure_3e	VM3	0.485681825	0.04514635	GFP
Figure_3e	VM4	0.413613659	0.034177526	GFP
Figure_3e	VM5	0.552706945	0.053675038	GFP
Figure_3e	VM6	0.307630417	0.037027489	GFP
Figure_3e	VM7	0.577522709	0.01742311	GFP
