# Supplementary material for: Heterogeneous receptor expression underlies non-uniform peptidergic modulation of olfaction in Drosophila
Source: Nat Commun. 2023 Aug 30;14:5280. doi: 10.1038/s41467-023-41012-3 (PMC10465596; doi:10.1038/s41467-023-41012-3)
Supplement: Supplementary file 6 — Source Data [file 41467_2023_41012_MOESM6_ESM.zip › Sizemore_etal_Source_Data/Sizemore_etal_Fig3g_putMIPLN-metadata.csv]

figure	putMIP_LN_#	hemibrain_bodyid	type	cable_length	nodes	segments	branchpoints	endpoints	connectors	segregation_index	maximum_flow_centrality	GMR32F10-GAL4_NBLAST_value
Figure_3g	1	1639886198	lLN2P_c	1120502.991	28806	7637	3737	3901	10838	0	8451	0.863125609
Figure_3g	2	1640555311	lLN2P_c	1024257.793	26289	6749	3306	3444	9474	0	3466	0.867812878
Figure_3g	3	1670916819	lLN2P_a	1113672.806	30041	7510	3695	3816	12758	0	2	0.873847661
Figure_3g	4	1671257931	lLN2P_b	1704743.335	44976	12101	5965	6137	18917	0	2434	0.903690441
Figure_3g	5	1701947337	lLN2P_b	1442223.485	36598	11009	5399	5611	16010	0	854	0.900426804
Figure_3g	6	1762704980	lLN2P_c	1176147.342	30243	7923	3876	4047	11263	0	830	0.863330409
Figure_3g	7	1857799548	lLN2P_a	1144913.467	31999	7186	3544	3642	12104	0	5380	0.871465922
Figure_3g	8	1858171556	lLN2P_c	1007073.384	26688	6936	3402	3535	9379	0	10077	0.878120047
Figure_3g	9	1946178096	lLN2P_b	1476864.336	35732	10752	5272	5480	16691	0	1324	0.913987062
Figure_3g	10	2041621893	lLN2P_a	1143168.357	32174	7814	3853	3961	13396	0	144	0.890112173
Figure_3g	11	2105086391	lLN2P_c	1012905.482	26095	6909	3388	3522	9916	0	5777	0.872824632
Figure_3g	12	2135408892	lLN2P_a	1296654.273	36044	8351	4115	4237	13881	0	5626	0.886162454
Figure_3g	13	5813039309	lLN2P_b	1070681.29	28033	7357	3624	3734	9920	0	2	0.871039221
Figure_3g	14	5813132949	lLN2P_c	1182060.452	30202	7836	3835	4001	11424	0	4792	0.876152368
