# Supplementary material for: Heterogeneous receptor expression underlies non-uniform peptidergic modulation of olfaction in Drosophila
Source: Nat Commun. 2023 Aug 30;14:5280. doi: 10.1038/s41467-023-41012-3 (PMC10465596; doi:10.1038/s41467-023-41012-3)
Supplement: Supplementary file 6 — Source Data [file 41467_2023_41012_MOESM6_ESM.zip › Sizemore_etal_Source_Data/Sizemore_etal_Fig5_R32F10-odor-panel-physio.csv]

figure	time	glomerulus	odor	mean	sem
Figure_5a	0.2243	dm1_	1hex	-0.000783333	0.006363453
Figure_5a	0.4486	dm1_	1hex	0.00535	0.008682962
Figure_5a	0.6729	dm1_	1hex	-0.0003375	0.005452632
Figure_5a	0.8972	dm1_	1hex	0.006529167	0.006466141
Figure_5a	1.1215	dm1_	1hex	-0.007733333	0.00715032
Figure_5a	1.3458	dm1_	1hex	-0.014329167	0.016928501
Figure_5a	1.5701	dm1_	1hex	0.012570833	0.007940889
Figure_5a	1.7944	dm1_	1hex	-0.0009125	0.010527826
Figure_5a	2.0187	dm1_	1hex	-0.009775	0.006578196
Figure_5a	2.243	dm1_	1hex	0.021258333	0.016635184
Figure_5a	2.4673	dm1_	1hex	0.014245833	0.01154065
Figure_5a	2.6916	dm1_	1hex	0.000333333	0.003101308
Figure_5a	2.9159	dm1_	1hex	0.006104167	0.0051575
Figure_5a	3.1402	dm1_	1hex	-0.00825	0.011930689
Figure_5a	3.3645	dm1_	1hex	0.013891667	0.011174975
Figure_5a	3.5888	dm1_	1hex	0.012904167	0.010528252
Figure_5a	3.8131	dm1_	1hex	0.002729167	0.00533783
Figure_5a	4.0374	dm1_	1hex	-0.0096375	0.007146365
Figure_5a	4.2617	dm1_	1hex	-0.000833333	0.003923942
Figure_5a	4.486	dm1_	1hex	0.27915	0.175886027
Figure_5a	4.7103	dm1_	1hex	0.388508333	0.283229933
Figure_5a	4.9346	dm1_	1hex	0.344833333	0.317550413
Figure_5a	5.1589	dm1_	1hex	0.262416667	0.231796755
Figure_5a	5.3832	dm1_	1hex	0.23345	0.212742072
Figure_5a	5.6075	dm1_	1hex	0.229108333	0.205826479
Figure_5a	5.8318	dm1_	1hex	0.133395833	0.118409101
Figure_5a	6.0561	dm1_	1hex	0.059033333	0.045563489
Figure_5a	6.2804	dm1_	1hex	0.020183333	0.022818225
Figure_5a	6.5047	dm1_	1hex	0.0296875	0.016260877
Figure_5a	6.729	dm1_	1hex	0.048870833	0.015643033
Figure_5a	6.9533	dm1_	1hex	0.052295833	0.019672273
Figure_5a	7.1776	dm1_	1hex	0.0248875	0.014468185
Figure_5a	7.4019	dm1_	1hex	0.028895833	0.011924157
Figure_5a	7.6262	dm1_	1hex	0.019995833	0.01594414
Figure_5a	7.8505	dm1_	1hex	0.031016667	0.009719061
Figure_5a	8.0748	dm1_	1hex	0.019695833	0.010938579
Figure_5a	8.2991	dm1_	1hex	0.021591667	0.008373474
Figure_5a	8.5234	dm1_	1hex	0.008375	0.015300323
Figure_5a	8.7477	dm1_	1hex	-0.007291667	0.024547999
Figure_5a	8.972	dm1_	1hex	0.003125	0.010688446
Figure_5a	0.2243	dm1_	1octen3ol	-0.002405	0.022844606
Figure_5a	0.4486	dm1_	1octen3ol	-0.00862	0.002666533
Figure_5a	0.6729	dm1_	1octen3ol	-0.03135	0.021448397
Figure_5a	0.8972	dm1_	1octen3ol	-0.01051	0.005856266
Figure_5a	1.1215	dm1_	1octen3ol	-0.021325	0.013987664
Figure_5a	1.3458	dm1_	1octen3ol	-0.02601	0.020539533
Figure_5a	1.5701	dm1_	1octen3ol	-0.01491	0.012593919
Figure_5a	1.7944	dm1_	1octen3ol	-0.003896667	0.003943189
Figure_5a	2.0187	dm1_	1octen3ol	-0.028045	0.020869388
Figure_5a	2.243	dm1_	1octen3ol	0.000345	0.002399211
Figure_5a	2.4673	dm1_	1octen3ol	-0.0134	0.014143632
Figure_5a	2.6916	dm1_	1octen3ol	-0.016705	0.016034222
Figure_5a	2.9159	dm1_	1octen3ol	0.010165	0.008534129
Figure_5a	3.1402	dm1_	1octen3ol	-0.02304	0.020758302
Figure_5a	3.3645	dm1_	1octen3ol	5.00E-06	0.00263693
Figure_5a	3.5888	dm1_	1octen3ol	0.00163	0.003681689
Figure_5a	3.8131	dm1_	1octen3ol	-0.0013	0.009749506
Figure_5a	4.0374	dm1_	1octen3ol	-0.020605	0.020120367
Figure_5a	4.2617	dm1_	1octen3ol	0.00453	0.00485122
Figure_5a	4.486	dm1_	1octen3ol	0.271318333	0.1170036
Figure_5a	4.7103	dm1_	1octen3ol	0.271111667	0.181374628
Figure_5a	4.9346	dm1_	1octen3ol	0.198951667	0.15816939
Figure_5a	5.1589	dm1_	1octen3ol	0.119756667	0.122797044
Figure_5a	5.3832	dm1_	1octen3ol	0.098808333	0.103560238
Figure_5a	5.6075	dm1_	1octen3ol	0.0725	0.075919571
Figure_5a	5.8318	dm1_	1octen3ol	0.019225	0.056803644
Figure_5a	6.0561	dm1_	1octen3ol	0.02457	0.053995134
Figure_5a	6.2804	dm1_	1octen3ol	0.020315	0.053868128
Figure_5a	6.5047	dm1_	1octen3ol	0.032495	0.052787681
Figure_5a	6.729	dm1_	1octen3ol	0.038846667	0.052447493
Figure_5a	6.9533	dm1_	1octen3ol	0.04485	0.052030908
Figure_5a	7.1776	dm1_	1octen3ol	0.02529	0.057104189
Figure_5a	7.4019	dm1_	1octen3ol	0.015415	0.063334974
Figure_5a	7.6262	dm1_	1octen3ol	0.040945	0.052147879
Figure_5a	7.8505	dm1_	1octen3ol	0.027705	0.05570849
Figure_5a	8.0748	dm1_	1octen3ol	0.026085	0.055094772
Figure_5a	8.2991	dm1_	1octen3ol	0.037465	0.050695783
Figure_5a	8.5234	dm1_	1octen3ol	0.02451	0.054322896
Figure_5a	8.7477	dm1_	1octen3ol	0.01574	0.055707472
Figure_5a	8.972	dm1_	1octen3ol	0.020395	0.052735861
Figure_5a	0.2243	dm1_	acv	0.0103875	0.004812032
Figure_5a	0.4486	dm1_	acv	0.007333333	0.004035038
Figure_5a	0.6729	dm1_	acv	0.0042125	0.00357192
Figure_5a	0.8972	dm1_	acv	0.003191667	0.003468589
Figure_5a	1.1215	dm1_	acv	0.001670833	0.002796824
Figure_5a	1.3458	dm1_	acv	-0.0001875	0.001845318
Figure_5a	1.5701	dm1_	acv	-0.000320833	0.001977998
Figure_5a	1.7944	dm1_	acv	-0.000225	0.001063681
Figure_5a	2.0187	dm1_	acv	2.92E-05	0.001012287
Figure_5a	2.243	dm1_	acv	-0.0005375	0.000683336
Figure_5a	2.4673	dm1_	acv	-0.0008125	0.001188307
Figure_5a	2.6916	dm1_	acv	-0.001120833	0.000922935
Figure_5a	2.9159	dm1_	acv	-0.001554167	0.001187582
Figure_5a	3.1402	dm1_	acv	-0.002145833	0.001733547
Figure_5a	3.3645	dm1_	acv	-0.001570833	0.002752116
Figure_5a	3.5888	dm1_	acv	-0.003	0.003444682
Figure_5a	3.8131	dm1_	acv	-0.0022625	0.003569983
Figure_5a	4.0374	dm1_	acv	-0.0018	0.003431624
Figure_5a	4.2617	dm1_	acv	-0.00175	0.003733475
Figure_5a	4.486	dm1_	acv	-0.0029375	0.004100741
Figure_5a	4.7103	dm1_	acv	0.273508333	0.08717218
Figure_5a	4.9346	dm1_	acv	0.2545625	0.07800337
Figure_5a	5.1589	dm1_	acv	0.2241875	0.06579751
Figure_5a	5.3832	dm1_	acv	0.1964125	0.054689211
Figure_5a	5.6075	dm1_	acv	0.176633333	0.047156079
Figure_5a	5.8318	dm1_	acv	0.160870833	0.041665359
Figure_5a	6.0561	dm1_	acv	0.1459625	0.036665148
Figure_5a	6.2804	dm1_	acv	0.131625	0.030818681
Figure_5a	6.5047	dm1_	acv	0.117270833	0.026734101
Figure_5a	6.729	dm1_	acv	0.106895833	0.023623168
Figure_5a	6.9533	dm1_	acv	0.097516667	0.021169032
Figure_5a	7.1776	dm1_	acv	0.088733333	0.019013756
Figure_5a	7.4019	dm1_	acv	0.082545833	0.018352999
Figure_5a	7.6262	dm1_	acv	0.0757	0.017759239
Figure_5a	7.8505	dm1_	acv	0.070454167	0.017923243
Figure_5a	8.0748	dm1_	acv	0.065670833	0.017391733
Figure_5a	8.2991	dm1_	acv	0.060854167	0.017870974
Figure_5a	8.5234	dm1_	acv	0.055783333	0.017785286
Figure_5a	8.7477	dm1_	acv	0.0525125	0.01799481
Figure_5a	8.972	dm1_	acv	0.0479375	0.017726303
Figure_5a	0.2243	dm1_	benz	-0.014935	0.01326996
Figure_5a	0.4486	dm1_	benz	0.00162	0.011447433
Figure_5a	0.6729	dm1_	benz	-0.026525	0.015841749
Figure_5a	0.8972	dm1_	benz	-0.01347	0.009513791
Figure_5a	1.1215	dm1_	benz	0.01544	0.023503453
Figure_5a	1.3458	dm1_	benz	-0.02549	0.022527079
Figure_5a	1.5701	dm1_	benz	0.0057	0.007655349
Figure_5a	1.7944	dm1_	benz	0.004715	0.006498286
Figure_5a	2.0187	dm1_	benz	-0.008755	0.004774793
Figure_5a	2.243	dm1_	benz	0.011175	0.01200782
Figure_5a	2.4673	dm1_	benz	0.008085	0.006175899
Figure_5a	2.6916	dm1_	benz	-0.01444	0.013701908
Figure_5a	2.9159	dm1_	benz	0.006625	0.005334557
Figure_5a	3.1402	dm1_	benz	-0.010485	0.009330868
Figure_5a	3.3645	dm1_	benz	0.011215	0.008862821
Figure_5a	3.5888	dm1_	benz	0.010665	0.01170889
Figure_5a	3.8131	dm1_	benz	0.00988	0.018397703
Figure_5a	4.0374	dm1_	benz	-0.00182	0.005189517
Figure_5a	4.2617	dm1_	benz	0.015185	0.01266075
Figure_5a	4.486	dm1_	benz	0.03104	0.033753144
Figure_5a	4.7103	dm1_	benz	0.049755	0.04805292
Figure_5a	4.9346	dm1_	benz	-0.01081	0.022614252
Figure_5a	5.1589	dm1_	benz	0.026	0.033863497
Figure_5a	5.3832	dm1_	benz	-0.00065	0.029918724
Figure_5a	5.6075	dm1_	benz	0.005805	0.039328595
Figure_5a	5.8318	dm1_	benz	0.042975	0.030451086
Figure_5a	6.0561	dm1_	benz	0.038425	0.031917128
Figure_5a	6.2804	dm1_	benz	0.017045	0.042746783
Figure_5a	6.5047	dm1_	benz	0.045205	0.032186295
Figure_5a	6.729	dm1_	benz	0.03892	0.034075688
Figure_5a	6.9533	dm1_	benz	0.07476	0.03293613
Figure_5a	7.1776	dm1_	benz	0.03336	0.037649151
Figure_5a	7.4019	dm1_	benz	0.02157	0.040337147
Figure_5a	7.6262	dm1_	benz	0.042595	0.028201705
Figure_5a	7.8505	dm1_	benz	0.044595	0.0279176
Figure_5a	8.0748	dm1_	benz	0.036035	0.027986925
Figure_5a	8.2991	dm1_	benz	0.03275	0.027272799
Figure_5a	8.5234	dm1_	benz	0.039435	0.022817315
Figure_5a	8.7477	dm1_	benz	0.031785	0.024298659
Figure_5a	8.972	dm1_	benz	0.02282	0.023590935
Figure_5a	0.2243	dm1_	gerace	0.009542857	0.021924724
Figure_5a	0.4486	dm1_	gerace	0.027460714	0.03096753
Figure_5a	0.6729	dm1_	gerace	0.009182143	0.010329044
Figure_5a	0.8972	dm1_	gerace	0.009832143	0.005045524
Figure_5a	1.1215	dm1_	gerace	0.016664286	0.0178866
Figure_5a	1.3458	dm1_	gerace	-0.021228571	0.021599745
Figure_5a	1.5701	dm1_	gerace	0.014139286	0.010570746
Figure_5a	1.7944	dm1_	gerace	0.007653571	0.009013321
Figure_5a	2.0187	dm1_	gerace	0.000182143	0.007530082
Figure_5a	2.243	dm1_	gerace	0.010667857	0.014162902
Figure_5a	2.4673	dm1_	gerace	0.003860714	0.00629416
Figure_5a	2.6916	dm1_	gerace	-0.008642857	0.005484998
Figure_5a	2.9159	dm1_	gerace	0.001621429	0.001547602
Figure_5a	3.1402	dm1_	gerace	-0.015996429	0.01467018
Figure_5a	3.3645	dm1_	gerace	0.007610714	0.006539334
Figure_5a	3.5888	dm1_	gerace	0.017682143	0.019822828
Figure_5a	3.8131	dm1_	gerace	0.004764286	0.012264418
Figure_5a	4.0374	dm1_	gerace	0.005317857	0.006107294
Figure_5a	4.2617	dm1_	gerace	0.024928571	0.023829248
Figure_5a	4.486	dm1_	gerace	-0.01375	0.011878036
Figure_5a	4.7103	dm1_	gerace	-0.010460714	0.038351911
Figure_5a	4.9346	dm1_	gerace	-0.012714286	0.0204836
Figure_5a	5.1589	dm1_	gerace	-0.021660714	0.021964954
Figure_5a	5.3832	dm1_	gerace	-0.007253571	0.02133053
Figure_5a	5.6075	dm1_	gerace	-0.018560714	0.007246351
Figure_5a	5.8318	dm1_	gerace	0.001089286	0.011537917
Figure_5a	6.0561	dm1_	gerace	-0.001378571	0.009422154
Figure_5a	6.2804	dm1_	gerace	-0.000332143	0.010345462
Figure_5a	6.5047	dm1_	gerace	0.020510714	0.027994098
Figure_5a	6.729	dm1_	gerace	0.0102	0.015353742
Figure_5a	6.9533	dm1_	gerace	0.023257143	0.028258322
Figure_5a	7.1776	dm1_	gerace	0.003678571	0.021093502
Figure_5a	7.4019	dm1_	gerace	-0.006607143	0.003863526
Figure_5a	7.6262	dm1_	gerace	-0.005985714	0.004963368
Figure_5a	7.8505	dm1_	gerace	0.009967857	0.015298987
Figure_5a	8.0748	dm1_	gerace	-0.003407143	0.004340105
Figure_5a	8.2991	dm1_	gerace	0.028557143	0.02900982
Figure_5a	8.5234	dm1_	gerace	0.012396429	0.015089852
Figure_5a	8.7477	dm1_	gerace	0.008314286	0.013135313
Figure_5a	8.972	dm1_	gerace	-0.004642857	0.002044939
Figure_5a	0.2243	dm1_	nh4oh	-0.022725	0.009264263
Figure_5a	0.4486	dm1_	nh4oh	0.004303571	0.007957621
Figure_5a	0.6729	dm1_	nh4oh	-0.014767857	0.011376772
Figure_5a	0.8972	dm1_	nh4oh	-0.013071429	0.014358713
Figure_5a	1.1215	dm1_	nh4oh	-0.015285714	0.012038874
Figure_5a	1.3458	dm1_	nh4oh	-0.000475	0.003281582
Figure_5a	1.5701	dm1_	nh4oh	-0.006857143	0.007793031
Figure_5a	1.7944	dm1_	nh4oh	-0.005764286	0.003628097
Figure_5a	2.0187	dm1_	nh4oh	-0.011903571	0.006216787
Figure_5a	2.243	dm1_	nh4oh	0.001757143	0.002387877
Figure_5a	2.4673	dm1_	nh4oh	-0.007935714	0.00780268
Figure_5a	2.6916	dm1_	nh4oh	-0.012282143	0.008924414
Figure_5a	2.9159	dm1_	nh4oh	-0.006432143	0.007153131
Figure_5a	3.1402	dm1_	nh4oh	-0.006371429	0.007806877
Figure_5a	3.3645	dm1_	nh4oh	0.010167857	0.008509556
Figure_5a	3.5888	dm1_	nh4oh	0.00035	0.002851362
Figure_5a	3.8131	dm1_	nh4oh	0.005692857	0.012313212
Figure_5a	4.0374	dm1_	nh4oh	-0.009821429	0.011319243
Figure_5a	4.2617	dm1_	nh4oh	0.0067	0.005419621
Figure_5a	4.486	dm1_	nh4oh	0.021060714	0.018933069
Figure_5a	4.7103	dm1_	nh4oh	0.032410714	0.067716519
Figure_5a	4.9346	dm1_	nh4oh	0.0155	0.062123778
Figure_5a	5.1589	dm1_	nh4oh	-0.020196429	0.058719371
Figure_5a	5.3832	dm1_	nh4oh	-0.011782143	0.05128082
Figure_5a	5.6075	dm1_	nh4oh	-0.006925	0.047882946
Figure_5a	5.8318	dm1_	nh4oh	0.012739286	0.037264211
Figure_5a	6.0561	dm1_	nh4oh	0.017103571	0.032024309
Figure_5a	6.2804	dm1_	nh4oh	0.033246429	0.028657931
Figure_5a	6.5047	dm1_	nh4oh	0.020971429	0.026584585
Figure_5a	6.729	dm1_	nh4oh	0.030760714	0.022280129
Figure_5a	6.9533	dm1_	nh4oh	0.028010714	0.021596294
Figure_5a	7.1776	dm1_	nh4oh	0.019157143	0.024326199
Figure_5a	7.4019	dm1_	nh4oh	0.002621429	0.032956286
Figure_5a	7.6262	dm1_	nh4oh	0.020382143	0.02013044
Figure_5a	7.8505	dm1_	nh4oh	0.018735714	0.019400435
Figure_5a	8.0748	dm1_	nh4oh	0.012142857	0.023020793
Figure_5a	8.2991	dm1_	nh4oh	0.015085714	0.020727327
Figure_5a	8.5234	dm1_	nh4oh	0.018028571	0.017897961
Figure_5a	8.7477	dm1_	nh4oh	0.007935714	0.021998505
Figure_5a	8.972	dm1_	nh4oh	0.025610714	0.014999865
Figure_5a	0.2243	dm2_	1hex	-0.0049	0.0102
Figure_5a	0.4486	dm2_	1hex	-0.006975	0.013325
Figure_5a	0.6729	dm2_	1hex	-0.003825	0.0139
Figure_5a	0.8972	dm2_	1hex	0.00215	0.016925
Figure_5a	1.1215	dm2_	1hex	-0.004525	0.00505
Figure_5a	1.3458	dm2_	1hex	0.00045	0.001675
Figure_5a	1.5701	dm2_	1hex	7.50E-05	0.00205
Figure_5a	1.7944	dm2_	1hex	0.0015625	0.0015625
Figure_5a	2.0187	dm2_	1hex	0.0026625	0.0026625
Figure_5a	2.243	dm2_	1hex	0.002675	2.50E-05
Figure_5a	2.4673	dm2_	1hex	9.00E-04	0.00015
Figure_5a	2.6916	dm2_	1hex	0.002975	0.0018
Figure_5a	2.9159	dm2_	1hex	0.0025125	0.0025125
Figure_5a	3.1402	dm2_	1hex	0.00865	0.0051
Figure_5a	3.3645	dm2_	1hex	0.007975	2.50E-05
Figure_5a	3.5888	dm2_	1hex	0.007125	0.004475
Figure_5a	3.8131	dm2_	1hex	0.012	0.002825
Figure_5a	4.0374	dm2_	1hex	0.0083	0.00565
Figure_5a	4.2617	dm2_	1hex	0.0126625	0.0041875
Figure_5a	4.486	dm2_	1hex	0.3836125	0.3684875
Figure_5a	4.7103	dm2_	1hex	0.6615	0.8703
Figure_5a	4.9346	dm2_	1hex	0.6070375	0.8198625
Figure_5a	5.1589	dm2_	1hex	0.6290375	0.8185375
Figure_5a	5.3832	dm2_	1hex	0.40605	0.55635
Figure_5a	5.6075	dm2_	1hex	0.3923125	0.5012125
Figure_5a	5.8318	dm2_	1hex	0.29715	0.375525
Figure_5a	6.0561	dm2_	1hex	0.0771875	0.1320375
Figure_5a	6.2804	dm2_	1hex	0.0079	0.044
Figure_5a	6.5047	dm2_	1hex	0.012875	0.036925
Figure_5a	6.729	dm2_	1hex	-0.008	0.008
Figure_5a	6.9533	dm2_	1hex	0.0142375	0.0143625
Figure_5a	7.1776	dm2_	1hex	0.006575	0.001275
Figure_5a	7.4019	dm2_	1hex	0.0066375	0.0066375
Figure_5a	7.6262	dm2_	1hex	0.013175	0.007875
Figure_5a	7.8505	dm2_	1hex	0.0264125	0.0020375
Figure_5a	8.0748	dm2_	1hex	0.017075	0.009125
Figure_5a	8.2991	dm2_	1hex	0.0136625	0.0136625
Figure_5a	8.5234	dm2_	1hex	0.014825	0.0106
Figure_5a	8.7477	dm2_	1hex	0.018675	0.0049
Figure_5a	8.972	dm2_	1hex	0.008025	0.008025
Figure_5a	0.2243	dm2_	1octen3ol	-0.006475	0.006475
Figure_5a	0.4486	dm2_	1octen3ol	-0.0076625	0.0076625
Figure_5a	0.6729	dm2_	1octen3ol	-0.008525	0.008525
Figure_5a	0.8972	dm2_	1octen3ol	-0.0062375	0.0062375
Figure_5a	1.1215	dm2_	1octen3ol	-0.0043875	0.0043875
Figure_5a	1.3458	dm2_	1octen3ol	-0.0025125	0.0025125
Figure_5a	1.5701	dm2_	1octen3ol	-0.003125	0.003125
Figure_5a	1.7944	dm2_	1octen3ol	-0.0024125	0.0024125
Figure_5a	2.0187	dm2_	1octen3ol	0.0008875	0.0008875
Figure_5a	2.243	dm2_	1octen3ol	6.25E-05	6.25E-05
Figure_5a	2.4673	dm2_	1octen3ol	0.0023875	0.0023875
Figure_5a	2.6916	dm2_	1octen3ol	0.003475	0.003475
Figure_5a	2.9159	dm2_	1octen3ol	0.0032625	0.0032625
Figure_5a	3.1402	dm2_	1octen3ol	0.003025	0.003025
Figure_5a	3.3645	dm2_	1octen3ol	0.004325	0.004325
Figure_5a	3.5888	dm2_	1octen3ol	0.0049875	0.0049875
Figure_5a	3.8131	dm2_	1octen3ol	0.0047	0.0047
Figure_5a	4.0374	dm2_	1octen3ol	0.007375	0.007375
Figure_5a	4.2617	dm2_	1octen3ol	0.00995	0.00995
Figure_5a	4.486	dm2_	1octen3ol	0.473170833	0.453895833
Figure_5a	4.7103	dm2_	1octen3ol	0.3013	0.6203
Figure_5a	4.9346	dm2_	1octen3ol	0.304666667	0.631766667
Figure_5a	5.1589	dm2_	1octen3ol	0.1842625	0.4873375
Figure_5a	5.3832	dm2_	1octen3ol	0.203783333	0.462183333
Figure_5a	5.6075	dm2_	1octen3ol	0.15335	0.36925
Figure_5a	5.8318	dm2_	1octen3ol	-0.012370833	0.167004167
Figure_5a	6.0561	dm2_	1octen3ol	-0.051770833	0.100504167
Figure_5a	6.2804	dm2_	1octen3ol	-0.0642875	0.0642875
Figure_5a	6.5047	dm2_	1octen3ol	-0.0543125	0.0543125
Figure_5a	6.729	dm2_	1octen3ol	-0.0472625	0.0472625
Figure_5a	6.9533	dm2_	1octen3ol	-0.0362	0.0362
Figure_5a	7.1776	dm2_	1octen3ol	-0.03115	0.03115
Figure_5a	7.4019	dm2_	1octen3ol	-0.024508333	0.030141667
Figure_5a	7.6262	dm2_	1octen3ol	-0.02425	0.02425
Figure_5a	7.8505	dm2_	1octen3ol	-0.02145	0.02145
Figure_5a	8.0748	dm2_	1octen3ol	-0.0205125	0.0205125
Figure_5a	8.2991	dm2_	1octen3ol	-0.0172375	0.0172375
Figure_5a	8.5234	dm2_	1octen3ol	-0.017225	0.017225
Figure_5a	8.7477	dm2_	1octen3ol	-0.0165	0.0165
Figure_5a	8.972	dm2_	1octen3ol	-0.017775	0.017775
Figure_5a	0.2243	dm2_	acv	0.0138375	0.007185203
Figure_5a	0.4486	dm2_	acv	0.0083875	0.006443355
Figure_5a	0.6729	dm2_	acv	0.0046625	0.005717649
Figure_5a	0.8972	dm2_	acv	0.0031125	0.004707446
Figure_5a	1.1215	dm2_	acv	0.002175	0.004343638
Figure_5a	1.3458	dm2_	acv	0.00145	0.00361366
Figure_5a	1.5701	dm2_	acv	6.25E-05	0.002628222
Figure_5a	1.7944	dm2_	acv	0.0009625	0.00172776
Figure_5a	2.0187	dm2_	acv	-0.0009375	0.000599001
Figure_5a	2.243	dm2_	acv	-0.0015	0.001115282
Figure_5a	2.4673	dm2_	acv	-0.00136875	0.001883491
Figure_5a	2.6916	dm2_	acv	-0.00184375	0.00193884
Figure_5a	2.9159	dm2_	acv	-0.00256875	0.00217532
Figure_5a	3.1402	dm2_	acv	-0.00300625	0.003580174
Figure_5a	3.3645	dm2_	acv	-0.00195625	0.003746531
Figure_5a	3.5888	dm2_	acv	-0.0023375	0.004623068
Figure_5a	3.8131	dm2_	acv	-0.00314375	0.00495155
Figure_5a	4.0374	dm2_	acv	-0.001375	0.005131733
Figure_5a	4.2617	dm2_	acv	-0.00079375	0.004910823
Figure_5a	4.486	dm2_	acv	-0.00374375	0.005852594
Figure_5a	4.7103	dm2_	acv	0.2347625	0.049076242
Figure_5a	4.9346	dm2_	acv	0.21673125	0.038447878
Figure_5a	5.1589	dm2_	acv	0.189275	0.027214141
Figure_5a	5.3832	dm2_	acv	0.16606875	0.021741125
Figure_5a	5.6075	dm2_	acv	0.1526375	0.021441438
Figure_5a	5.8318	dm2_	acv	0.1382875	0.023313713
Figure_5a	6.0561	dm2_	acv	0.12765	0.026300208
Figure_5a	6.2804	dm2_	acv	0.1185875	0.030692484
Figure_5a	6.5047	dm2_	acv	0.10969375	0.032817411
Figure_5a	6.729	dm2_	acv	0.102075	0.035400127
Figure_5a	6.9533	dm2_	acv	0.0985	0.034923051
Figure_5a	7.1776	dm2_	acv	0.094775	0.035605716
Figure_5a	7.4019	dm2_	acv	0.091925	0.035903779
Figure_5a	7.6262	dm2_	acv	0.08889375	0.034833035
Figure_5a	7.8505	dm2_	acv	0.08554375	0.035028609
Figure_5a	8.0748	dm2_	acv	0.08271875	0.035598628
Figure_5a	8.2991	dm2_	acv	0.0787375	0.035962594
Figure_5a	8.5234	dm2_	acv	0.07604375	0.036703195
Figure_5a	8.7477	dm2_	acv	0.07233125	0.035842048
Figure_5a	8.972	dm2_	acv	0.06705625	0.036543173
Figure_5a	0.2243	dm2_	benz	-0.0072375	0.0093625
Figure_5a	0.4486	dm2_	benz	-0.0109125	0.0109125
Figure_5a	0.6729	dm2_	benz	-0.008675	0.008675
Figure_5a	0.8972	dm2_	benz	-0.0060875	0.0060875
Figure_5a	1.1215	dm2_	benz	-0.0054375	0.0054375
Figure_5a	1.3458	dm2_	benz	-0.0029375	0.0029375
Figure_5a	1.5701	dm2_	benz	-0.0035125	0.0035125
Figure_5a	1.7944	dm2_	benz	-0.0005625	0.0005625
Figure_5a	2.0187	dm2_	benz	0.000225	0.000225
Figure_5a	2.243	dm2_	benz	0.000725	0.000725
Figure_5a	2.4673	dm2_	benz	0.0005375	0.0005375
Figure_5a	2.6916	dm2_	benz	0.000825	0.000825
Figure_5a	2.9159	dm2_	benz	0.0032125	0.0032125
Figure_5a	3.1402	dm2_	benz	0.0049125	0.0049125
Figure_5a	3.3645	dm2_	benz	0.005925	0.005925
Figure_5a	3.5888	dm2_	benz	0.00635	0.00635
Figure_5a	3.8131	dm2_	benz	0.0070875	0.0070875
Figure_5a	4.0374	dm2_	benz	0.0082625	0.0082625
Figure_5a	4.2617	dm2_	benz	0.0099875	0.0099875
Figure_5a	4.486	dm2_	benz	-0.0028125	0.0220875
Figure_5a	4.7103	dm2_	benz	0.048075	0.048075
Figure_5a	4.9346	dm2_	benz	0.0366125	0.0344875
Figure_5a	5.1589	dm2_	benz	0.0411375	0.0411375
Figure_5a	5.3832	dm2_	benz	0.054225	0.054225
Figure_5a	5.6075	dm2_	benz	0.068575	0.068575
Figure_5a	5.8318	dm2_	benz	0.0756625	0.0756625
Figure_5a	6.0561	dm2_	benz	0.0814625	0.0814625
Figure_5a	6.2804	dm2_	benz	0.0832	0.0832
Figure_5a	6.5047	dm2_	benz	0.0822375	0.0822375
Figure_5a	6.729	dm2_	benz	0.080675	0.080675
Figure_5a	6.9533	dm2_	benz	0.082675	0.082675
Figure_5a	7.1776	dm2_	benz	0.0824	0.0824
Figure_5a	7.4019	dm2_	benz	0.0815625	0.0815625
Figure_5a	7.6262	dm2_	benz	0.0809125	0.0809125
Figure_5a	7.8505	dm2_	benz	0.080725	0.080725
Figure_5a	8.0748	dm2_	benz	0.077975	0.077975
Figure_5a	8.2991	dm2_	benz	0.0734625	0.0734625
Figure_5a	8.5234	dm2_	benz	0.0700875	0.0700875
Figure_5a	8.7477	dm2_	benz	0.06635	0.06635
Figure_5a	8.972	dm2_	benz	0.061	0.061
Figure_5a	0.2243	dm2_	gerace	0.001475	0.002225
Figure_5a	0.4486	dm2_	gerace	-0.00165	0.001395752
Figure_5a	0.6729	dm2_	gerace	0.00745	0.009308195
Figure_5a	0.8972	dm2_	gerace	-0.001325	0.000855497
Figure_5a	1.1215	dm2_	gerace	-0.000125	0.000717199
Figure_5a	1.3458	dm2_	gerace	0.001583333	0.002143417
Figure_5a	1.5701	dm2_	gerace	0.007	0.005818147
Figure_5a	1.7944	dm2_	gerace	-0.000933333	0.001696463
Figure_5a	2.0187	dm2_	gerace	-0.001458333	0.001384011
Figure_5a	2.243	dm2_	gerace	-0.003275	0.002399349
Figure_5a	2.4673	dm2_	gerace	-0.000516667	0.000516667
Figure_5a	2.6916	dm2_	gerace	2.00E-04	0.001058399
Figure_5a	2.9159	dm2_	gerace	-0.003825	0.003139566
Figure_5a	3.1402	dm2_	gerace	0.000875	0.000887529
Figure_5a	3.3645	dm2_	gerace	-0.001808333	0.003156156
Figure_5a	3.5888	dm2_	gerace	-0.001425	0.002534306
Figure_5a	3.8131	dm2_	gerace	0.005583333	0.00396425
Figure_5a	4.0374	dm2_	gerace	0.002608333	0.002608333
Figure_5a	4.2617	dm2_	gerace	-0.002175	0.007376864
Figure_5a	4.486	dm2_	gerace	0.060825	0.074709464
Figure_5a	4.7103	dm2_	gerace	0.063358333	0.080928839
Figure_5a	4.9346	dm2_	gerace	0.0003	0.007879919
Figure_5a	5.1589	dm2_	gerace	0.008591667	0.01137111
Figure_5a	5.3832	dm2_	gerace	0.001333333	0.003770094
Figure_5a	5.6075	dm2_	gerace	-0.000408333	0.002196225
Figure_5a	5.8318	dm2_	gerace	-0.000458333	0.000458333
Figure_5a	6.0561	dm2_	gerace	0.000941667	0.000483118
Figure_5a	6.2804	dm2_	gerace	-0.001258333	0.001502105
Figure_5a	6.5047	dm2_	gerace	0.002083333	0.001631547
Figure_5a	6.729	dm2_	gerace	-0.000341667	0.001546659
Figure_5a	6.9533	dm2_	gerace	0.000733333	0.001601388
Figure_5a	7.1776	dm2_	gerace	0.004508333	0.002255102
Figure_5a	7.4019	dm2_	gerace	-0.002066667	0.004451716
Figure_5a	7.6262	dm2_	gerace	0.0022	0.00331967
Figure_5a	7.8505	dm2_	gerace	0.004416667	0.002453073
Figure_5a	8.0748	dm2_	gerace	0.001775	0.003779082
Figure_5a	8.2991	dm2_	gerace	0.002425	0.002425
Figure_5a	8.5234	dm2_	gerace	0.003841667	0.0029264
Figure_5a	8.7477	dm2_	gerace	0.00015	0.004114304
Figure_5a	8.972	dm2_	gerace	0.002041667	0.002041667
Figure_5a	0.2243	dm2_	nh4oh	-0.002125	0.004297128
Figure_5a	0.4486	dm2_	nh4oh	-0.00126875	0.007202136
Figure_5a	0.6729	dm2_	nh4oh	-0.00116875	0.004677443
Figure_5a	0.8972	dm2_	nh4oh	-0.00146875	0.003782462
Figure_5a	1.1215	dm2_	nh4oh	-0.00123125	0.003235438
Figure_5a	1.3458	dm2_	nh4oh	0.0011375	0.001617692
Figure_5a	1.5701	dm2_	nh4oh	-8.12E-05	0.001750993
Figure_5a	1.7944	dm2_	nh4oh	-0.00075625	0.001320802
Figure_5a	2.0187	dm2_	nh4oh	-0.00041875	0.00165581
Figure_5a	2.243	dm2_	nh4oh	-0.00511875	0.005695844
Figure_5a	2.4673	dm2_	nh4oh	0.00093125	0.002936026
Figure_5a	2.6916	dm2_	nh4oh	-0.000275	0.001386956
Figure_5a	2.9159	dm2_	nh4oh	-0.00164375	0.003044058
Figure_5a	3.1402	dm2_	nh4oh	9.37E-05	0.002281729
Figure_5a	3.3645	dm2_	nh4oh	-0.00123125	0.002636233
Figure_5a	3.5888	dm2_	nh4oh	-0.00101875	0.003723341
Figure_5a	3.8131	dm2_	nh4oh	9.00E-04	0.002653948
Figure_5a	4.0374	dm2_	nh4oh	0.00290625	0.003997504
Figure_5a	4.2617	dm2_	nh4oh	0.00108125	0.007611418
Figure_5a	4.486	dm2_	nh4oh	0.00376875	0.010291959
Figure_5a	4.7103	dm2_	nh4oh	-0.0689125	0.069476081
Figure_5a	4.9346	dm2_	nh4oh	-0.05674375	0.075222062
Figure_5a	5.1589	dm2_	nh4oh	-0.0508	0.06935144
Figure_5a	5.3832	dm2_	nh4oh	-0.03435625	0.059815588
Figure_5a	5.6075	dm2_	nh4oh	-0.0277125	0.045666744
Figure_5a	5.8318	dm2_	nh4oh	-0.01583125	0.037290092
Figure_5a	6.0561	dm2_	nh4oh	-0.00885	0.029509878
Figure_5a	6.2804	dm2_	nh4oh	-0.00720625	0.023756456
Figure_5a	6.5047	dm2_	nh4oh	0.0018625	0.018592577
Figure_5a	6.729	dm2_	nh4oh	0.004925	0.016201009
Figure_5a	6.9533	dm2_	nh4oh	0.01149375	0.012093871
Figure_5a	7.1776	dm2_	nh4oh	0.01335	0.012006578
Figure_5a	7.4019	dm2_	nh4oh	0.01226875	0.013624378
Figure_5a	7.6262	dm2_	nh4oh	0.0179375	0.011716506
Figure_5a	7.8505	dm2_	nh4oh	0.01874375	0.011189031
Figure_5a	8.0748	dm2_	nh4oh	0.01945625	0.011094792
Figure_5a	8.2991	dm2_	nh4oh	0.01910625	0.010174019
Figure_5a	8.5234	dm2_	nh4oh	0.0177375	0.010429428
Figure_5a	8.7477	dm2_	nh4oh	0.01628125	0.010823332
Figure_5a	8.972	dm2_	nh4oh	0.0182	0.008215154
Figure_5a	0.2243	dm4_	1hex	0.017495	0.015068735
Figure_5a	0.4486	dm4_	1hex	0.01062	0.01928494
Figure_5a	0.6729	dm4_	1hex	0.01608	0.019943134
Figure_5a	0.8972	dm4_	1hex	-0.00018	0.004511398
Figure_5a	1.1215	dm4_	1hex	0.006975	0.012184119
Figure_5a	1.3458	dm4_	1hex	0.01528	0.015291138
Figure_5a	1.5701	dm4_	1hex	0.032835	0.032454891
Figure_5a	1.7944	dm4_	1hex	-0.00024	0.004317201
Figure_5a	2.0187	dm4_	1hex	0.016565	0.015914546
Figure_5a	2.243	dm4_	1hex	-0.00872	0.006960075
Figure_5a	2.4673	dm4_	1hex	-0.0225	0.016601103
Figure_5a	2.6916	dm4_	1hex	-0.00364	0.005620335
Figure_5a	2.9159	dm4_	1hex	-0.024015	0.018563945
Figure_5a	3.1402	dm4_	1hex	-0.00696	0.003850354
Figure_5a	3.3645	dm4_	1hex	-0.01583	0.012421671
Figure_5a	3.5888	dm4_	1hex	0.00267	0.014280969
Figure_5a	3.8131	dm4_	1hex	-0.00154	0.013669763
Figure_5a	4.0374	dm4_	1hex	0.024565	0.027669098
Figure_5a	4.2617	dm4_	1hex	-0.011545	0.009067922
Figure_5a	4.486	dm4_	1hex	0.184605	0.149149817
Figure_5a	4.7103	dm4_	1hex	0.19412	0.172283627
Figure_5a	4.9346	dm4_	1hex	0.138715	0.131387698
Figure_5a	5.1589	dm4_	1hex	0.103685	0.10101129
Figure_5a	5.3832	dm4_	1hex	0.06417	0.058229948
Figure_5a	5.6075	dm4_	1hex	0.07359	0.050469037
Figure_5a	5.8318	dm4_	1hex	0.030165	0.022805636
Figure_5a	6.0561	dm4_	1hex	0.0379	0.024924283
Figure_5a	6.2804	dm4_	1hex	0.03872	0.024188616
Figure_5a	6.5047	dm4_	1hex	0.02434	0.031297479
Figure_5a	6.729	dm4_	1hex	0.022835	0.018442384
Figure_5a	6.9533	dm4_	1hex	0.04045	0.023116006
Figure_5a	7.1776	dm4_	1hex	0.047835	0.018495293
Figure_5a	7.4019	dm4_	1hex	0.03733	0.016596456
Figure_5a	7.6262	dm4_	1hex	0.064495	0.03696948
Figure_5a	7.8505	dm4_	1hex	-0.004805	0.031508053
Figure_5a	8.0748	dm4_	1hex	0.037505	0.012487958
Figure_5a	8.2991	dm4_	1hex	0.01147	0.017319522
Figure_5a	8.5234	dm4_	1hex	0.022985	0.011582761
Figure_5a	8.7477	dm4_	1hex	0.024705	0.014601925
Figure_5a	8.972	dm4_	1hex	0.034495	0.028998317
Figure_5a	0.2243	dm4_	1octen3ol	-0.01540625	0.008044048
Figure_5a	0.4486	dm4_	1octen3ol	-0.0047	0.012212327
Figure_5a	0.6729	dm4_	1octen3ol	-0.00635625	0.002396055
Figure_5a	0.8972	dm4_	1octen3ol	-0.02078125	0.01253135
Figure_5a	1.1215	dm4_	1octen3ol	-0.0104	0.004034306
Figure_5a	1.3458	dm4_	1octen3ol	-0.01626875	0.015086374
Figure_5a	1.5701	dm4_	1octen3ol	0.0056625	0.005521676
Figure_5a	1.7944	dm4_	1octen3ol	-0.01975625	0.015543613
Figure_5a	2.0187	dm4_	1octen3ol	-0.01959375	0.018918497
Figure_5a	2.243	dm4_	1octen3ol	-0.01448125	0.011362949
Figure_5a	2.4673	dm4_	1octen3ol	-0.02240625	0.01634084
Figure_5a	2.6916	dm4_	1octen3ol	-0.02614375	0.021391985
Figure_5a	2.9159	dm4_	1octen3ol	-0.02935	0.024769027
Figure_5a	3.1402	dm4_	1octen3ol	0.0036375	0.009981152
Figure_5a	3.3645	dm4_	1octen3ol	-0.03151875	0.028477975
Figure_5a	3.5888	dm4_	1octen3ol	0.0050625	0.018610496
Figure_5a	3.8131	dm4_	1octen3ol	-0.03246875	0.024263449
Figure_5a	4.0374	dm4_	1octen3ol	0.004125	0.005979139
Figure_5a	4.2617	dm4_	1octen3ol	-0.00193125	0.004777032
Figure_5a	4.486	dm4_	1octen3ol	0.20729375	0.18824337
Figure_5a	4.7103	dm4_	1octen3ol	0.1601	0.241896404
Figure_5a	4.9346	dm4_	1octen3ol	0.0779	0.161607619
Figure_5a	5.1589	dm4_	1octen3ol	0.04305625	0.129635678
Figure_5a	5.3832	dm4_	1octen3ol	0.05976875	0.128709942
Figure_5a	5.6075	dm4_	1octen3ol	0.0804125	0.124666071
Figure_5a	5.8318	dm4_	1octen3ol	-0.0110125	0.038841921
Figure_5a	6.0561	dm4_	1octen3ol	-0.00495	0.035889273
Figure_5a	6.2804	dm4_	1octen3ol	-0.00949375	0.036559131
Figure_5a	6.5047	dm4_	1octen3ol	-0.00888125	0.04349219
Figure_5a	6.729	dm4_	1octen3ol	0.01236875	0.035007077
Figure_5a	6.9533	dm4_	1octen3ol	0.01481875	0.037483168
Figure_5a	7.1776	dm4_	1octen3ol	0.01935625	0.036478827
Figure_5a	7.4019	dm4_	1octen3ol	0.03983125	0.036290979
Figure_5a	7.6262	dm4_	1octen3ol	0.0401625	0.033872674
Figure_5a	7.8505	dm4_	1octen3ol	0.02100625	0.035862327
Figure_5a	8.0748	dm4_	1octen3ol	0.0200875	0.036391457
Figure_5a	8.2991	dm4_	1octen3ol	0.024	0.033656465
Figure_5a	8.5234	dm4_	1octen3ol	-0.01761875	0.060287396
Figure_5a	8.7477	dm4_	1octen3ol	0.0296625	0.029924889
Figure_5a	8.972	dm4_	1octen3ol	0.0143	0.031951218
Figure_5a	0.2243	dm4_	acv	0.00625	0.00734667
Figure_5a	0.4486	dm4_	acv	0.003255	0.00580081
Figure_5a	0.6729	dm4_	acv	0.00046	0.005158589
Figure_5a	0.8972	dm4_	acv	-0.001185	0.005023237
Figure_5a	1.1215	dm4_	acv	-0.00088	0.003897847
Figure_5a	1.3458	dm4_	acv	0.000365	0.002993572
Figure_5a	1.5701	dm4_	acv	-0.001365	0.00205441
Figure_5a	1.7944	dm4_	acv	-0.000625	0.001296558
Figure_5a	2.0187	dm4_	acv	9.50E-05	0.001204507
Figure_5a	2.243	dm4_	acv	0.000585	0.001143175
Figure_5a	2.4673	dm4_	acv	0.000545	0.001635913
Figure_5a	2.6916	dm4_	acv	0.00018	0.001764943
Figure_5a	2.9159	dm4_	acv	-0.000695	0.002388519
Figure_5a	3.1402	dm4_	acv	-0.00013	0.002697399
Figure_5a	3.3645	dm4_	acv	4.50E-05	0.003328921
Figure_5a	3.5888	dm4_	acv	-0.000505	0.004316324
Figure_5a	3.8131	dm4_	acv	-4.50E-05	0.004395867
Figure_5a	4.0374	dm4_	acv	0.000275	0.004076403
Figure_5a	4.2617	dm4_	acv	0.000355	0.004422057
Figure_5a	4.486	dm4_	acv	-0.000295	0.004770393
Figure_5a	4.7103	dm4_	acv	0.29133	0.10544968
Figure_5a	4.9346	dm4_	acv	0.2628	0.093488748
Figure_5a	5.1589	dm4_	acv	0.228835	0.07798046
Figure_5a	5.3832	dm4_	acv	0.198595	0.065775748
Figure_5a	5.6075	dm4_	acv	0.179115	0.057537389
Figure_5a	5.8318	dm4_	acv	0.161695	0.052081975
Figure_5a	6.0561	dm4_	acv	0.146395	0.045259378
Figure_5a	6.2804	dm4_	acv	0.131545	0.038179115
Figure_5a	6.5047	dm4_	acv	0.117895	0.032623674
Figure_5a	6.729	dm4_	acv	0.10588	0.028789041
Figure_5a	6.9533	dm4_	acv	0.09642	0.026590232
Figure_5a	7.1776	dm4_	acv	0.08797	0.02529129
Figure_5a	7.4019	dm4_	acv	0.080185	0.026009059
Figure_5a	7.6262	dm4_	acv	0.07295	0.025608266
Figure_5a	7.8505	dm4_	acv	0.066855	0.025826626
Figure_5a	8.0748	dm4_	acv	0.0614	0.025737096
Figure_5a	8.2991	dm4_	acv	0.0576	0.025946817
Figure_5a	8.5234	dm4_	acv	0.052305	0.026155188
Figure_5a	8.7477	dm4_	acv	0.047735	0.026419071
Figure_5a	8.972	dm4_	acv	0.04286	0.02700326
Figure_5a	0.2243	dm4_	benz	0.00500625	0.014824885
Figure_5a	0.4486	dm4_	benz	-0.02273125	0.003333079
Figure_5a	0.6729	dm4_	benz	0.01695625	0.028515884
Figure_5a	0.8972	dm4_	benz	-0.01021875	0.001301977
Figure_5a	1.1215	dm4_	benz	-0.00388125	0.00608149
Figure_5a	1.3458	dm4_	benz	0.00304375	0.004065779
Figure_5a	1.5701	dm4_	benz	-0.0096	0.008725042
Figure_5a	1.7944	dm4_	benz	-0.02795625	0.023042324
Figure_5a	2.0187	dm4_	benz	-0.00768125	0.007810479
Figure_5a	2.243	dm4_	benz	0.0046375	0.009672736
Figure_5a	2.4673	dm4_	benz	0.01228125	0.021428409
Figure_5a	2.6916	dm4_	benz	-0.011025	0.009306466
Figure_5a	2.9159	dm4_	benz	-0.01744375	0.014179557
Figure_5a	3.1402	dm4_	benz	-0.005825	0.006257937
Figure_5a	3.3645	dm4_	benz	-0.01419375	0.013533886
Figure_5a	3.5888	dm4_	benz	0.001225	0.014103435
Figure_5a	3.8131	dm4_	benz	-0.0122625	0.013249251
Figure_5a	4.0374	dm4_	benz	0.01940625	0.018671886
Figure_5a	4.2617	dm4_	benz	-0.0032	0.007033032
Figure_5a	4.486	dm4_	benz	0.0704875	0.079508788
Figure_5a	4.7103	dm4_	benz	-0.0004375	0.026657061
Figure_5a	4.9346	dm4_	benz	-0.0327	0.035634301
Figure_5a	5.1589	dm4_	benz	-0.005775	0.027083253
Figure_5a	5.3832	dm4_	benz	-0.00099375	0.036481353
Figure_5a	5.6075	dm4_	benz	0.03961875	0.03653382
Figure_5a	5.8318	dm4_	benz	0.03268125	0.040690233
Figure_5a	6.0561	dm4_	benz	0.04454375	0.041420151
Figure_5a	6.2804	dm4_	benz	0.036	0.045998208
Figure_5a	6.5047	dm4_	benz	0.01480625	0.05819648
Figure_5a	6.729	dm4_	benz	0.055125	0.040758137
Figure_5a	6.9533	dm4_	benz	0.0403375	0.048398937
Figure_5a	7.1776	dm4_	benz	0.06485	0.03653358
Figure_5a	7.4019	dm4_	benz	0.04784375	0.039278308
Figure_5a	7.6262	dm4_	benz	0.04641875	0.038881634
Figure_5a	7.8505	dm4_	benz	0.0343125	0.043025369
Figure_5a	8.0748	dm4_	benz	0.04949375	0.033435646
Figure_5a	8.2991	dm4_	benz	0.030625	0.041986336
Figure_5a	8.5234	dm4_	benz	-0.013375	0.071386227
Figure_5a	8.7477	dm4_	benz	0.02564375	0.035115188
Figure_5a	8.972	dm4_	benz	0.02805625	0.030644481
Figure_5a	0.2243	dm4_	gerace	-0.00205	0.017373502
Figure_5a	0.4486	dm4_	gerace	-0.027775	0.025536491
Figure_5a	0.6729	dm4_	gerace	0.001895	0.008590971
Figure_5a	0.8972	dm4_	gerace	-0.029925	0.023313171
Figure_5a	1.1215	dm4_	gerace	0.002845	0.013775702
Figure_5a	1.3458	dm4_	gerace	0.006765	0.008125022
Figure_5a	1.5701	dm4_	gerace	0.014385	0.01791163
Figure_5a	1.7944	dm4_	gerace	-0.003575	0.002909005
Figure_5a	2.0187	dm4_	gerace	-0.012275	0.006101593
Figure_5a	2.243	dm4_	gerace	-0.02474	0.011128021
Figure_5a	2.4673	dm4_	gerace	-0.01886	0.012520233
Figure_5a	2.6916	dm4_	gerace	-0.017925	0.012871876
Figure_5a	2.9159	dm4_	gerace	-0.01869	0.011864824
Figure_5a	3.1402	dm4_	gerace	-0.007095	0.004720384
Figure_5a	3.3645	dm4_	gerace	-0.01766	0.018718765
Figure_5a	3.5888	dm4_	gerace	0.014665	0.022163928
Figure_5a	3.8131	dm4_	gerace	-0.01451	0.009730797
Figure_5a	4.0374	dm4_	gerace	0.01533	0.01653726
Figure_5a	4.2617	dm4_	gerace	-0.008805	0.006350155
Figure_5a	4.486	dm4_	gerace	0.01755	0.030036414
Figure_5a	4.7103	dm4_	gerace	-0.024195	0.042141103
Figure_5a	4.9346	dm4_	gerace	-0.03273	0.016745188
Figure_5a	5.1589	dm4_	gerace	-0.02625	0.016178396
Figure_5a	5.3832	dm4_	gerace	-0.007535	0.015829448
Figure_5a	5.6075	dm4_	gerace	-0.00861	0.008902066
Figure_5a	5.8318	dm4_	gerace	-0.020555	0.010564355
Figure_5a	6.0561	dm4_	gerace	-0.015935	0.004402347
Figure_5a	6.2804	dm4_	gerace	-0.017555	0.007450903
Figure_5a	6.5047	dm4_	gerace	-0.035525	0.018327442
Figure_5a	6.729	dm4_	gerace	-0.014885	0.00651677
Figure_5a	6.9533	dm4_	gerace	-0.00756	0.009045471
Figure_5a	7.1776	dm4_	gerace	-0.007565	0.003799067
Figure_5a	7.4019	dm4_	gerace	0.007385	0.019187184
Figure_5a	7.6262	dm4_	gerace	0.0064	0.009393558
Figure_5a	7.8505	dm4_	gerace	-0.018545	0.013323333
Figure_5a	8.0748	dm4_	gerace	-0.014435	0.018185949
Figure_5a	8.2991	dm4_	gerace	-0.005105	0.011014866
Figure_5a	8.5234	dm4_	gerace	-0.037245	0.032134221
Figure_5a	8.7477	dm4_	gerace	-0.001525	0.005632151
Figure_5a	8.972	dm4_	gerace	0.00026	0.014260007
Figure_5a	0.2243	dm4_	nh4oh	-0.020805	0.012047335
Figure_5a	0.4486	dm4_	nh4oh	0.003295	0.019816993
Figure_5a	0.6729	dm4_	nh4oh	0.005385	0.013926954
Figure_5a	0.8972	dm4_	nh4oh	-0.02569	0.009892047
Figure_5a	1.1215	dm4_	nh4oh	-0.01111	0.004197303
Figure_5a	1.3458	dm4_	nh4oh	-0.00489	0.001589666
Figure_5a	1.5701	dm4_	nh4oh	0.00925	0.014906395
Figure_5a	1.7944	dm4_	nh4oh	-0.004125	0.002827797
Figure_5a	2.0187	dm4_	nh4oh	-0.02189	0.015367821
Figure_5a	2.243	dm4_	nh4oh	-0.0115	0.008783721
Figure_5a	2.4673	dm4_	nh4oh	-0.0192	0.019331204
Figure_5a	2.6916	dm4_	nh4oh	0.00054	0.007212375
Figure_5a	2.9159	dm4_	nh4oh	-0.01639	0.009509293
Figure_5a	3.1402	dm4_	nh4oh	-0.019615	0.015877485
Figure_5a	3.3645	dm4_	nh4oh	-0.023805	0.025787128
Figure_5a	3.5888	dm4_	nh4oh	-0.00067	0.011053018
Figure_5a	3.8131	dm4_	nh4oh	-0.02229	0.017729151
Figure_5a	4.0374	dm4_	nh4oh	0.02704	0.020633025
Figure_5a	4.2617	dm4_	nh4oh	-0.00255	0.007599067
Figure_5a	4.486	dm4_	nh4oh	0.0552	0.051283764
Figure_5a	4.7103	dm4_	nh4oh	0.01075	0.099007849
Figure_5a	4.9346	dm4_	nh4oh	-0.004535	0.091564039
Figure_5a	5.1589	dm4_	nh4oh	0.011625	0.078244859
Figure_5a	5.3832	dm4_	nh4oh	0.005	0.065624639
Figure_5a	5.6075	dm4_	nh4oh	0.024355	0.054433844
Figure_5a	5.8318	dm4_	nh4oh	0.01799	0.047930831
Figure_5a	6.0561	dm4_	nh4oh	0.03682	0.042439401
Figure_5a	6.2804	dm4_	nh4oh	0.0102	0.042046989
Figure_5a	6.5047	dm4_	nh4oh	0.018015	0.042607539
Figure_5a	6.729	dm4_	nh4oh	0.04226	0.035903588
Figure_5a	6.9533	dm4_	nh4oh	0.01935	0.033871595
Figure_5a	7.1776	dm4_	nh4oh	0.04672	0.027687712
Figure_5a	7.4019	dm4_	nh4oh	0.044645	0.032578969
Figure_5a	7.6262	dm4_	nh4oh	0.03845	0.025283242
Figure_5a	7.8505	dm4_	nh4oh	0.014055	0.032665436
Figure_5a	8.0748	dm4_	nh4oh	0.036695	0.021656981
Figure_5a	8.2991	dm4_	nh4oh	0.019115	0.028891718
Figure_5a	8.5234	dm4_	nh4oh	-0.00289	0.042911783
Figure_5a	8.7477	dm4_	nh4oh	0.02019	0.024358108
Figure_5a	8.972	dm4_	nh4oh	0.03175	0.023313865
Figure_5a	0.2243	dm5_	1hex	-0.01185	0.002425
Figure_5a	0.4486	dm5_	1hex	-0.0125625	0.0019375
Figure_5a	0.6729	dm5_	1hex	-0.010525	0.0015
Figure_5a	0.8972	dm5_	1hex	-0.009275	0.0018
Figure_5a	1.1215	dm5_	1hex	-0.0065875	0.0008625
Figure_5a	1.3458	dm5_	1hex	-0.0006125	0.0002625
Figure_5a	1.5701	dm5_	1hex	-0.0001375	0.0006375
Figure_5a	1.7944	dm5_	1hex	0.0019875	0.0027625
Figure_5a	2.0187	dm5_	1hex	0.0048125	0.0004625
Figure_5a	2.243	dm5_	1hex	0.0036875	0.0004375
Figure_5a	2.4673	dm5_	1hex	0.0012625	0.0014625
Figure_5a	2.6916	dm5_	1hex	0.0028875	0.0005125
Figure_5a	2.9159	dm5_	1hex	0.0029125	0.0006125
Figure_5a	3.1402	dm5_	1hex	0.0016375	0.0005375
Figure_5a	3.3645	dm5_	1hex	0.0042375	0.0019125
Figure_5a	3.5888	dm5_	1hex	0.0049	0.002475
Figure_5a	3.8131	dm5_	1hex	0.005025	0.003225
Figure_5a	4.0374	dm5_	1hex	0.0053	0.004325
Figure_5a	4.2617	dm5_	1hex	0.0049625	0.0036875
Figure_5a	4.486	dm5_	1hex	0.0050625	0.0080375
Figure_5a	4.7103	dm5_	1hex	-0.1781	0.114075
Figure_5a	4.9346	dm5_	1hex	-0.1886625	0.1127125
Figure_5a	5.1589	dm5_	1hex	-0.1684	0.09545
Figure_5a	5.3832	dm5_	1hex	-0.1182875	0.0618875
Figure_5a	5.6075	dm5_	1hex	-0.0751375	0.0321625
Figure_5a	5.8318	dm5_	1hex	-0.044025	0.00975
Figure_5a	6.0561	dm5_	1hex	-0.0213625	0.0064625
Figure_5a	6.2804	dm5_	1hex	-0.0056625	0.0151875
Figure_5a	6.5047	dm5_	1hex	0.0069	0.022275
Figure_5a	6.729	dm5_	1hex	0.0126125	0.0240625
Figure_5a	6.9533	dm5_	1hex	0.0163625	0.0262625
Figure_5a	7.1776	dm5_	1hex	0.0195875	0.0276625
Figure_5a	7.4019	dm5_	1hex	0.0189625	0.0285875
Figure_5a	7.6262	dm5_	1hex	0.0196	0.029175
Figure_5a	7.8505	dm5_	1hex	0.0214125	0.0308875
Figure_5a	8.0748	dm5_	1hex	0.0181125	0.0299875
Figure_5a	8.2991	dm5_	1hex	0.0147625	0.0301875
Figure_5a	8.5234	dm5_	1hex	0.012925	0.029925
Figure_5a	8.7477	dm5_	1hex	0.0091125	0.0311375
Figure_5a	8.972	dm5_	1hex	0.0020875	0.0273125
Figure_5a	0.2243	dm5_	1octen3ol	-0.00955	0.0073
Figure_5a	0.4486	dm5_	1octen3ol	-0.010875	0.0053
Figure_5a	0.6729	dm5_	1octen3ol	-0.00855	0.0036
Figure_5a	0.8972	dm5_	1octen3ol	-0.0077	0.002
Figure_5a	1.1215	dm5_	1octen3ol	-0.0064125	0.0014625
Figure_5a	1.3458	dm5_	1octen3ol	-0.0040875	0.0023625
Figure_5a	1.5701	dm5_	1octen3ol	-0.00175	0.0003
Figure_5a	1.7944	dm5_	1octen3ol	-0.001175	0.0023
Figure_5a	2.0187	dm5_	1octen3ol	0.00195	0.002675
Figure_5a	2.243	dm5_	1octen3ol	0.001025	0.000225
Figure_5a	2.4673	dm5_	1octen3ol	0.0003875	0.0004875
Figure_5a	2.6916	dm5_	1octen3ol	0.003325	0.001675
Figure_5a	2.9159	dm5_	1octen3ol	0.0044375	0.0021875
Figure_5a	3.1402	dm5_	1octen3ol	0.0028375	0.0010125
Figure_5a	3.3645	dm5_	1octen3ol	0.00565	0.0043
Figure_5a	3.5888	dm5_	1octen3ol	0.0064375	0.0023875
Figure_5a	3.8131	dm5_	1octen3ol	0.0074125	0.0034375
Figure_5a	4.0374	dm5_	1octen3ol	0.006375	0.00435
Figure_5a	4.2617	dm5_	1octen3ol	0.0068	0.003675
Figure_5a	4.486	dm5_	1octen3ol	0.006725	0.004075
Figure_5a	4.7103	dm5_	1octen3ol	-0.171575	0.286325
Figure_5a	4.9346	dm5_	1octen3ol	-0.1841875	0.2869875
Figure_5a	5.1589	dm5_	1octen3ol	-0.1588375	0.2707875
Figure_5a	5.3832	dm5_	1octen3ol	-0.10555	0.23045
Figure_5a	5.6075	dm5_	1octen3ol	-0.055375	0.198225
Figure_5a	5.8318	dm5_	1octen3ol	-0.0197125	0.1736125
Figure_5a	6.0561	dm5_	1octen3ol	0.0113	0.153775
Figure_5a	6.2804	dm5_	1octen3ol	0.032325	0.14095
Figure_5a	6.5047	dm5_	1octen3ol	0.0465	0.135075
Figure_5a	6.729	dm5_	1octen3ol	0.0579125	0.1268625
Figure_5a	6.9533	dm5_	1octen3ol	0.065975	0.1221
Figure_5a	7.1776	dm5_	1octen3ol	0.0711125	0.1182625
Figure_5a	7.4019	dm5_	1octen3ol	0.0753125	0.1145625
Figure_5a	7.6262	dm5_	1octen3ol	0.0773875	0.1151875
Figure_5a	7.8505	dm5_	1octen3ol	0.078775	0.10915
Figure_5a	8.0748	dm5_	1octen3ol	0.0765875	0.1076625
Figure_5a	8.2991	dm5_	1octen3ol	0.0754375	0.1043625
Figure_5a	8.5234	dm5_	1octen3ol	0.0757125	0.1005875
Figure_5a	8.7477	dm5_	1octen3ol	0.072725	0.097975
Figure_5a	8.972	dm5_	1octen3ol	0.0676125	0.0996875
Figure_5a	0.2243	dm5_	acv	0.02166	0.01187328
Figure_5a	0.4486	dm5_	acv	0.016345	0.008331148
Figure_5a	0.6729	dm5_	acv	0.01121	0.00690787
Figure_5a	0.8972	dm5_	acv	0.007055	0.005064394
Figure_5a	1.1215	dm5_	acv	0.00467	0.004100041
Figure_5a	1.3458	dm5_	acv	0.001815	0.003043216
Figure_5a	1.5701	dm5_	acv	0.00114	0.002355109
Figure_5a	1.7944	dm5_	acv	0.00081	0.001286993
Figure_5a	2.0187	dm5_	acv	-0.00034	0.00079932
Figure_5a	2.243	dm5_	acv	-0.001935	0.000881887
Figure_5a	2.4673	dm5_	acv	-0.002965	0.001987533
Figure_5a	2.6916	dm5_	acv	-0.003565	0.002244335
Figure_5a	2.9159	dm5_	acv	-0.00416	0.002605674
Figure_5a	3.1402	dm5_	acv	-0.006125	0.003891569
Figure_5a	3.3645	dm5_	acv	-0.005345	0.003729589
Figure_5a	3.5888	dm5_	acv	-0.006035	0.004677016
Figure_5a	3.8131	dm5_	acv	-0.006295	0.005073235
Figure_5a	4.0374	dm5_	acv	-0.0054	0.006055034
Figure_5a	4.2617	dm5_	acv	-0.005295	0.006453
Figure_5a	4.486	dm5_	acv	-0.00745	0.00681546
Figure_5a	4.7103	dm5_	acv	0.17879	0.048182043
Figure_5a	4.9346	dm5_	acv	0.15312	0.053181411
Figure_5a	5.1589	dm5_	acv	0.11938	0.057940408
Figure_5a	5.3832	dm5_	acv	0.09941	0.053944146
Figure_5a	5.6075	dm5_	acv	0.08994	0.048493905
Figure_5a	5.8318	dm5_	acv	0.0828	0.044769737
Figure_5a	6.0561	dm5_	acv	0.07863	0.041929156
Figure_5a	6.2804	dm5_	acv	0.07601	0.040428417
Figure_5a	6.5047	dm5_	acv	0.072405	0.039150507
Figure_5a	6.729	dm5_	acv	0.0706	0.038149993
Figure_5a	6.9533	dm5_	acv	0.067025	0.037491527
Figure_5a	7.1776	dm5_	acv	0.065605	0.036890196
Figure_5a	7.4019	dm5_	acv	0.063765	0.036532455
Figure_5a	7.6262	dm5_	acv	0.06187	0.035443613
Figure_5a	7.8505	dm5_	acv	0.058935	0.035267941
Figure_5a	8.0748	dm5_	acv	0.056175	0.035775859
Figure_5a	8.2991	dm5_	acv	0.05361	0.035405353
Figure_5a	8.5234	dm5_	acv	0.050625	0.036235144
Figure_5a	8.7477	dm5_	acv	0.048305	0.035026382
Figure_5a	8.972	dm5_	acv	0.043675	0.035240073
Figure_5a	0.2243	dm5_	benz	-0.011475	0.0025
Figure_5a	0.4486	dm5_	benz	-0.01455	0.000325
Figure_5a	0.6729	dm5_	benz	-0.011675	0.0013
Figure_5a	0.8972	dm5_	benz	-0.0095875	0.0005625
Figure_5a	1.1215	dm5_	benz	-0.0077125	0.0018875
Figure_5a	1.3458	dm5_	benz	-0.00345	0.0026
Figure_5a	1.5701	dm5_	benz	-0.000275	0.002925
Figure_5a	1.7944	dm5_	benz	0.000925	0.00275
Figure_5a	2.0187	dm5_	benz	0.0031625	0.0027125
Figure_5a	2.243	dm5_	benz	0.0031625	0.0008875
Figure_5a	2.4673	dm5_	benz	0.001225	0.0027
Figure_5a	2.6916	dm5_	benz	0.0021875	0.0006125
Figure_5a	2.9159	dm5_	benz	0.005425	0.0015
Figure_5a	3.1402	dm5_	benz	0.0052125	0.0014125
Figure_5a	3.3645	dm5_	benz	0.0065875	0.0036375
Figure_5a	3.5888	dm5_	benz	0.0051875	0.0025625
Figure_5a	3.8131	dm5_	benz	0.0066125	0.0046375
Figure_5a	4.0374	dm5_	benz	0.007425	0.00425
Figure_5a	4.2617	dm5_	benz	0.0088875	0.0013375
Figure_5a	4.486	dm5_	benz	0.0090625	0.0051125
Figure_5a	4.7103	dm5_	benz	0.0355875	0.0612625
Figure_5a	4.9346	dm5_	benz	0.00215	0.0413
Figure_5a	5.1589	dm5_	benz	0.005375	0.0417
Figure_5a	5.3832	dm5_	benz	0.037125	0.0591
Figure_5a	5.6075	dm5_	benz	0.0688375	0.0780375
Figure_5a	5.8318	dm5_	benz	0.0868375	0.0863875
Figure_5a	6.0561	dm5_	benz	0.102675	0.0917
Figure_5a	6.2804	dm5_	benz	0.1094	0.092225
Figure_5a	6.5047	dm5_	benz	0.1125875	0.0918625
Figure_5a	6.729	dm5_	benz	0.118525	0.090475
Figure_5a	6.9533	dm5_	benz	0.116875	0.087825
Figure_5a	7.1776	dm5_	benz	0.1137125	0.0854875
Figure_5a	7.4019	dm5_	benz	0.1142375	0.0832125
Figure_5a	7.6262	dm5_	benz	0.113525	0.08185
Figure_5a	7.8505	dm5_	benz	0.112925	0.082575
Figure_5a	8.0748	dm5_	benz	0.109075	0.0786
Figure_5a	8.2991	dm5_	benz	0.1029375	0.0767125
Figure_5a	8.5234	dm5_	benz	0.09875	0.07295
Figure_5a	8.7477	dm5_	benz	0.0922	0.0699
Figure_5a	8.972	dm5_	benz	0.086625	0.06605
Figure_5a	0.2243	dm5_	gerace	0.010808333	0.017493882
Figure_5a	0.4486	dm5_	gerace	-0.004175	0.003870266
Figure_5a	0.6729	dm5_	gerace	-0.001758333	0.00454703
Figure_5a	0.8972	dm5_	gerace	-0.000108333	0.005550982
Figure_5a	1.1215	dm5_	gerace	0.002558333	0.0054034
Figure_5a	1.3458	dm5_	gerace	0.001366667	0.003314625
Figure_5a	1.5701	dm5_	gerace	0.002466667	0.00438787
Figure_5a	1.7944	dm5_	gerace	0.004533333	0.005003422
Figure_5a	2.0187	dm5_	gerace	0.007225	0.008317163
Figure_5a	2.243	dm5_	gerace	-0.000525	0.001593411
Figure_5a	2.4673	dm5_	gerace	0.008483333	0.008518733
Figure_5a	2.6916	dm5_	gerace	1.67E-05	0.002994868
Figure_5a	2.9159	dm5_	gerace	0.000266667	0.003209502
Figure_5a	3.1402	dm5_	gerace	0.004591667	0.002382984
Figure_5a	3.3645	dm5_	gerace	0.00275	0.001339854
Figure_5a	3.5888	dm5_	gerace	0.001458333	0.003751037
Figure_5a	3.8131	dm5_	gerace	0.003408333	0.002244917
Figure_5a	4.0374	dm5_	gerace	0.010591667	0.004026716
Figure_5a	4.2617	dm5_	gerace	0.012066667	0.002691667
Figure_5a	4.486	dm5_	gerace	-0.005033333	0.013126407
Figure_5a	4.7103	dm5_	gerace	-0.05945	0.029518493
Figure_5a	4.9346	dm5_	gerace	-0.054925	0.02596096
Figure_5a	5.1589	dm5_	gerace	-0.018125	0.033888245
Figure_5a	5.3832	dm5_	gerace	-0.01665	0.025456077
Figure_5a	5.6075	dm5_	gerace	-0.014891667	0.016755573
Figure_5a	5.8318	dm5_	gerace	-0.013608333	0.010567189
Figure_5a	6.0561	dm5_	gerace	-0.001233333	0.013414873
Figure_5a	6.2804	dm5_	gerace	0.004058333	0.01415787
Figure_5a	6.5047	dm5_	gerace	-0.004366667	0.00458715
Figure_5a	6.729	dm5_	gerace	0.013	0.01628754
Figure_5a	6.9533	dm5_	gerace	0.021941667	0.022248597
Figure_5a	7.1776	dm5_	gerace	0.009025	0.010080003
Figure_5a	7.4019	dm5_	gerace	0.00485	0.006859725
Figure_5a	7.6262	dm5_	gerace	0.010658333	0.009848079
Figure_5a	7.8505	dm5_	gerace	-0.001316667	0.004997548
Figure_5a	8.0748	dm5_	gerace	0.003775	0.003348227
Figure_5a	8.2991	dm5_	gerace	0.001683333	0.002865467
Figure_5a	8.5234	dm5_	gerace	0.004066667	0.003908786
Figure_5a	8.7477	dm5_	gerace	0.012775	0.01157347
Figure_5a	8.972	dm5_	gerace	0.021358333	0.022801619
Figure_5a	0.2243	dm5_	nh4oh	-0.007875	0.006411472
Figure_5a	0.4486	dm5_	nh4oh	-0.00125	0.007374075
Figure_5a	0.6729	dm5_	nh4oh	-0.003775	0.004367374
Figure_5a	0.8972	dm5_	nh4oh	-0.00513125	0.004403944
Figure_5a	1.1215	dm5_	nh4oh	0.00289375	0.00649087
Figure_5a	1.3458	dm5_	nh4oh	-0.00308125	0.002772998
Figure_5a	1.5701	dm5_	nh4oh	0.005325	0.005513969
Figure_5a	1.7944	dm5_	nh4oh	0.00098125	0.001367722
Figure_5a	2.0187	dm5_	nh4oh	0.005725	0.005711219
Figure_5a	2.243	dm5_	nh4oh	0.003175	0.003971684
Figure_5a	2.4673	dm5_	nh4oh	-0.0013125	0.001661121
Figure_5a	2.6916	dm5_	nh4oh	-0.00266875	0.003727032
Figure_5a	2.9159	dm5_	nh4oh	0.00211875	0.002020916
Figure_5a	3.1402	dm5_	nh4oh	-0.00236875	0.004540849
Figure_5a	3.3645	dm5_	nh4oh	-0.007425	0.009648289
Figure_5a	3.5888	dm5_	nh4oh	-0.00125625	0.005125359
Figure_5a	3.8131	dm5_	nh4oh	0.0003875	0.0051072
Figure_5a	4.0374	dm5_	nh4oh	0.0082375	0.003969106
Figure_5a	4.2617	dm5_	nh4oh	0.00235625	0.005134964
Figure_5a	4.486	dm5_	nh4oh	-0.00884375	0.015694251
Figure_5a	4.7103	dm5_	nh4oh	0.04066875	0.180153901
Figure_5a	4.9346	dm5_	nh4oh	0.03088125	0.175664501
Figure_5a	5.1589	dm5_	nh4oh	0.03756875	0.157876802
Figure_5a	5.3832	dm5_	nh4oh	0.0518875	0.130283192
Figure_5a	5.6075	dm5_	nh4oh	0.060975	0.108086366
Figure_5a	5.8318	dm5_	nh4oh	0.061775	0.091584374
Figure_5a	6.0561	dm5_	nh4oh	0.07396875	0.075570896
Figure_5a	6.2804	dm5_	nh4oh	0.0767625	0.063905389
Figure_5a	6.5047	dm5_	nh4oh	0.07470625	0.057103156
Figure_5a	6.729	dm5_	nh4oh	0.0746875	0.049855593
Figure_5a	6.9533	dm5_	nh4oh	0.073025	0.045433338
Figure_5a	7.1776	dm5_	nh4oh	0.0671	0.042487838
Figure_5a	7.4019	dm5_	nh4oh	0.06575	0.038312527
Figure_5a	7.6262	dm5_	nh4oh	0.06496875	0.035468449
Figure_5a	7.8505	dm5_	nh4oh	0.05835625	0.03612092
Figure_5a	8.0748	dm5_	nh4oh	0.05958125	0.031387555
Figure_5a	8.2991	dm5_	nh4oh	0.0558125	0.030809917
Figure_5a	8.5234	dm5_	nh4oh	0.0541	0.030016985
Figure_5a	8.7477	dm5_	nh4oh	0.05236875	0.028029104
Figure_5a	8.972	dm5_	nh4oh	0.0503875	0.026004674
Figure_5a	0.2243	dp1l	1hex	0.00750625	0.005274806
Figure_5a	0.4486	dp1l	1hex	0.005175	0.006477308
Figure_5a	0.6729	dp1l	1hex	-0.01395	0.012089902
Figure_5a	0.8972	dp1l	1hex	0.00815	0.006344264
Figure_5a	1.1215	dp1l	1hex	-0.013625	0.019945026
Figure_5a	1.3458	dp1l	1hex	0.00991875	0.007706439
Figure_5a	1.5701	dp1l	1hex	-0.0090375	0.010408493
Figure_5a	1.7944	dp1l	1hex	-0.00293125	0.00245277
Figure_5a	2.0187	dp1l	1hex	0.01115625	0.010232273
Figure_5a	2.243	dp1l	1hex	-0.0179375	0.020167627
Figure_5a	2.4673	dp1l	1hex	0.004075	0.005681485
Figure_5a	2.6916	dp1l	1hex	-0.0053125	0.006464345
Figure_5a	2.9159	dp1l	1hex	-0.00493125	0.005516607
Figure_5a	3.1402	dp1l	1hex	-0.02080625	0.019107362
Figure_5a	3.3645	dp1l	1hex	-0.011975	0.00654576
Figure_5a	3.5888	dp1l	1hex	0.00845	0.009436382
Figure_5a	3.8131	dp1l	1hex	0.00795625	0.009673591
Figure_5a	4.0374	dp1l	1hex	0.0076375	0.011145293
Figure_5a	4.2617	dp1l	1hex	0.008725	0.014950909
Figure_5a	4.486	dp1l	1hex	0.268675	0.158431157
Figure_5a	4.7103	dp1l	1hex	0.1300375	0.176511486
Figure_5a	4.9346	dp1l	1hex	0.0900375	0.168359531
Figure_5a	5.1589	dp1l	1hex	0.05906875	0.136346564
Figure_5a	5.3832	dp1l	1hex	0.0885375	0.121697515
Figure_5a	5.6075	dp1l	1hex	0.001775	0.116432201
Figure_5a	5.8318	dp1l	1hex	0.03986875	0.04237982
Figure_5a	6.0561	dp1l	1hex	-0.030125	0.028900391
Figure_5a	6.2804	dp1l	1hex	-0.0166375	0.035325819
Figure_5a	6.5047	dp1l	1hex	-0.027525	0.033078261
Figure_5a	6.729	dp1l	1hex	-0.01455625	0.029900191
Figure_5a	6.9533	dp1l	1hex	-0.02251875	0.03808519
Figure_5a	7.1776	dp1l	1hex	0.00579375	0.014973012
Figure_5a	7.4019	dp1l	1hex	-0.01228125	0.030748881
Figure_5a	7.6262	dp1l	1hex	0.01506875	0.00867876
Figure_5a	7.8505	dp1l	1hex	0.0007375	0.01748848
Figure_5a	8.0748	dp1l	1hex	0.00695	0.010213288
Figure_5a	8.2991	dp1l	1hex	0.01879375	0.012712569
Figure_5a	8.5234	dp1l	1hex	0.01534375	0.009255896
Figure_5a	8.7477	dp1l	1hex	-0.0079625	0.014229362
Figure_5a	8.972	dp1l	1hex	-0.009925	0.01395355
Figure_5a	0.2243	dp1l	1octen3ol	-0.018766667	0.010292335
Figure_5a	0.4486	dp1l	1octen3ol	-0.001213889	0.009358058
Figure_5a	0.6729	dp1l	1octen3ol	-0.0187	0.004152509
Figure_5a	0.8972	dp1l	1octen3ol	-0.026125	0.019029194
Figure_5a	1.1215	dp1l	1octen3ol	-0.028125	0.023886882
Figure_5a	1.3458	dp1l	1octen3ol	0.018575	0.019329851
Figure_5a	1.5701	dp1l	1octen3ol	-0.003591667	0.000843645
Figure_5a	1.7944	dp1l	1octen3ol	-0.01665	0.013375125
Figure_5a	2.0187	dp1l	1octen3ol	0.001225	0.001250083
Figure_5a	2.243	dp1l	1octen3ol	-0.034725	0.034806061
Figure_5a	2.4673	dp1l	1octen3ol	-0.010416667	0.009995836
Figure_5a	2.6916	dp1l	1octen3ol	0.034633333	0.032997087
Figure_5a	2.9159	dp1l	1octen3ol	0.008416667	0.008324691
Figure_5a	3.1402	dp1l	1octen3ol	0.016541667	0.013073943
Figure_5a	3.3645	dp1l	1octen3ol	-0.011416667	0.0106923
Figure_5a	3.5888	dp1l	1octen3ol	-0.004633333	0.008391865
Figure_5a	3.8131	dp1l	1octen3ol	0.010266667	0.005677245
Figure_5a	4.0374	dp1l	1octen3ol	0.0189	0.016437007
Figure_5a	4.2617	dp1l	1octen3ol	0.010691667	0.011332056
Figure_5a	4.486	dp1l	1octen3ol	0.238736111	0.33662577
Figure_5a	4.7103	dp1l	1octen3ol	0.037447222	0.583705041
Figure_5a	4.9346	dp1l	1octen3ol	-0.270630556	0.25196526
Figure_5a	5.1589	dp1l	1octen3ol	-0.216794444	0.147080678
Figure_5a	5.3832	dp1l	1octen3ol	-0.077413889	0.108697831
Figure_5a	5.6075	dp1l	1octen3ol	-0.147683333	0.083441272
Figure_5a	5.8318	dp1l	1octen3ol	-0.068958333	0.043936548
Figure_5a	6.0561	dp1l	1octen3ol	-0.091666667	0.051470352
Figure_5a	6.2804	dp1l	1octen3ol	-0.075741667	0.03135337
Figure_5a	6.5047	dp1l	1octen3ol	-0.066133333	0.013824987
Figure_5a	6.729	dp1l	1octen3ol	-0.053941667	0.045158887
Figure_5a	6.9533	dp1l	1octen3ol	-0.034766667	0.005509128
Figure_5a	7.1776	dp1l	1octen3ol	-0.03645	0.022059026
Figure_5a	7.4019	dp1l	1octen3ol	-0.03965	0.022211441
Figure_5a	7.6262	dp1l	1octen3ol	0.038358333	0.0428405
Figure_5a	7.8505	dp1l	1octen3ol	-0.006616667	0.002113515
Figure_5a	8.0748	dp1l	1octen3ol	0.005766667	0.011493634
Figure_5a	8.2991	dp1l	1octen3ol	0.026033333	0.032956134
Figure_5a	8.5234	dp1l	1octen3ol	-0.025233333	0.01446617
Figure_5a	8.7477	dp1l	1octen3ol	-0.024008333	0.016467622
Figure_5a	8.972	dp1l	1octen3ol	-0.016341667	0.007979431
Figure_5a	0.2243	dp1l	acv	0.0256125	0.020706356
Figure_5a	0.4486	dp1l	acv	0.01694375	0.016007796
Figure_5a	0.6729	dp1l	acv	0.01276875	0.013706011
Figure_5a	0.8972	dp1l	acv	0.0114375	0.012145217
Figure_5a	1.1215	dp1l	acv	0.0070125	0.009761582
Figure_5a	1.3458	dp1l	acv	0.00301875	0.007214275
Figure_5a	1.5701	dp1l	acv	-0.0016875	0.004789197
Figure_5a	1.7944	dp1l	acv	-0.00351875	0.002139957
Figure_5a	2.0187	dp1l	acv	-0.0041625	0.00197438
Figure_5a	2.243	dp1l	acv	-0.0039375	0.003033433
Figure_5a	2.4673	dp1l	acv	-0.0028375	0.004379599
Figure_5a	2.6916	dp1l	acv	-0.00375	0.004801237
Figure_5a	2.9159	dp1l	acv	-0.00533125	0.00562442
Figure_5a	3.1402	dp1l	acv	-0.00665625	0.006963688
Figure_5a	3.3645	dp1l	acv	-0.005	0.009364778
Figure_5a	3.5888	dp1l	acv	-0.0054625	0.009650855
Figure_5a	3.8131	dp1l	acv	-0.00471875	0.010203867
Figure_5a	4.0374	dp1l	acv	-0.00333125	0.010878014
Figure_5a	4.2617	dp1l	acv	-0.00260625	0.01107066
Figure_5a	4.486	dp1l	acv	-0.00340625	0.011321506
Figure_5a	4.7103	dp1l	acv	0.25733125	0.074516919
Figure_5a	4.9346	dp1l	acv	0.22	0.060150522
Figure_5a	5.1589	dp1l	acv	0.18040625	0.046938132
Figure_5a	5.3832	dp1l	acv	0.15045	0.043123139
Figure_5a	5.6075	dp1l	acv	0.12944375	0.038233296
Figure_5a	5.8318	dp1l	acv	0.114475	0.036520397
Figure_5a	6.0561	dp1l	acv	0.1056625	0.034228778
Figure_5a	6.2804	dp1l	acv	0.09829375	0.033060609
Figure_5a	6.5047	dp1l	acv	0.09049375	0.032452423
Figure_5a	6.729	dp1l	acv	0.08593125	0.031941244
Figure_5a	6.9533	dp1l	acv	0.07898125	0.030453237
Figure_5a	7.1776	dp1l	acv	0.07599375	0.030742147
Figure_5a	7.4019	dp1l	acv	0.0697	0.029318181
Figure_5a	7.6262	dp1l	acv	0.06531875	0.027629586
Figure_5a	7.8505	dp1l	acv	0.061475	0.027453227
Figure_5a	8.0748	dp1l	acv	0.0584875	0.028966149
Figure_5a	8.2991	dp1l	acv	0.05536875	0.028416388
Figure_5a	8.5234	dp1l	acv	0.05269375	0.029443815
Figure_5a	8.7477	dp1l	acv	0.0499125	0.02997372
Figure_5a	8.972	dp1l	acv	0.044225	0.030293328
Figure_5a	0.2243	dp1l	benz	0.0033	0.010152011
Figure_5a	0.4486	dp1l	benz	-0.009783333	0.005429555
Figure_5a	0.6729	dp1l	benz	-0.028075	0.014303212
Figure_5a	0.8972	dp1l	benz	-0.014491667	0.006077354
Figure_5a	1.1215	dp1l	benz	-0.016091667	0.012199661
Figure_5a	1.3458	dp1l	benz	0.013858333	0.014538557
Figure_5a	1.5701	dp1l	benz	0.006816667	0.00930464
Figure_5a	1.7944	dp1l	benz	-0.007891667	0.004505837
Figure_5a	2.0187	dp1l	benz	0.01955	0.020152977
Figure_5a	2.243	dp1l	benz	0.023041667	0.023457054
Figure_5a	2.4673	dp1l	benz	-0.004208333	0.004031396
Figure_5a	2.6916	dp1l	benz	0.029366667	0.02796606
Figure_5a	2.9159	dp1l	benz	0.022008333	0.021766375
Figure_5a	3.1402	dp1l	benz	0.034508333	0.030014206
Figure_5a	3.3645	dp1l	benz	0.010966667	0.015684529
Figure_5a	3.5888	dp1l	benz	-0.004433333	0.008852264
Figure_5a	3.8131	dp1l	benz	0.0106	0.006112709
Figure_5a	4.0374	dp1l	benz	0.018158333	0.016436078
Figure_5a	4.2617	dp1l	benz	0.01085	0.012004244
Figure_5a	4.486	dp1l	benz	0.898891667	0.787961662
Figure_5a	4.7103	dp1l	benz	0.897116667	0.657674399
Figure_5a	4.9346	dp1l	benz	0.64785	0.60571565
Figure_5a	5.1589	dp1l	benz	0.71625	0.565302864
Figure_5a	5.3832	dp1l	benz	0.783516667	0.638172073
Figure_5a	5.6075	dp1l	benz	0.641533333	0.641927397
Figure_5a	5.8318	dp1l	benz	0.2999	0.157500627
Figure_5a	6.0561	dp1l	benz	0.057566667	0.092641033
Figure_5a	6.2804	dp1l	benz	0.04045	0.105906979
Figure_5a	6.5047	dp1l	benz	0.022125	0.106213695
Figure_5a	6.729	dp1l	benz	0.041758333	0.106706399
Figure_5a	6.9533	dp1l	benz	0.0326	0.09617377
Figure_5a	7.1776	dp1l	benz	0.044683333	0.087865454
Figure_5a	7.4019	dp1l	benz	0.041241667	0.083511596
Figure_5a	7.6262	dp1l	benz	0.092233333	0.059005918
Figure_5a	7.8505	dp1l	benz	0.038541667	0.080643565
Figure_5a	8.0748	dp1l	benz	0.05525	0.065855108
Figure_5a	8.2991	dp1l	benz	0.09205	0.055264084
Figure_5a	8.5234	dp1l	benz	0.034608333	0.065632459
Figure_5a	8.7477	dp1l	benz	0.030366667	0.063002368
Figure_5a	8.972	dp1l	benz	0.042108333	0.050046795
Figure_5a	0.2243	dp1l	gerace	0.008765	0.008005231
Figure_5a	0.4486	dp1l	gerace	0.003725	0.011017168
Figure_5a	0.6729	dp1l	gerace	-0.011925	0.021380562
Figure_5a	0.8972	dp1l	gerace	0.022495	0.032910926
Figure_5a	1.1215	dp1l	gerace	-0.010345	0.031226078
Figure_5a	1.3458	dp1l	gerace	0.02349	0.020269458
Figure_5a	1.5701	dp1l	gerace	0.00985	0.010666487
Figure_5a	1.7944	dp1l	gerace	-0.001455	0.007137854
Figure_5a	2.0187	dp1l	gerace	0.02342	0.014747308
Figure_5a	2.243	dp1l	gerace	0.00284	0.02827347
Figure_5a	2.4673	dp1l	gerace	-0.00304	0.002542447
Figure_5a	2.6916	dp1l	gerace	0.00185	0.001374386
Figure_5a	2.9159	dp1l	gerace	0.01921	0.025620996
Figure_5a	3.1402	dp1l	gerace	-0.00112	0.008365246
Figure_5a	3.3645	dp1l	gerace	0.018785	0.020974618
Figure_5a	3.5888	dp1l	gerace	0.007585	0.010756787
Figure_5a	3.8131	dp1l	gerace	0.02668	0.029340279
Figure_5a	4.0374	dp1l	gerace	0.011245	0.007113014
Figure_5a	4.2617	dp1l	gerace	0.00342	0.004133018
Figure_5a	4.486	dp1l	gerace	-0.141135	0.135102947
Figure_5a	4.7103	dp1l	gerace	-0.121045	0.117829613
Figure_5a	4.9346	dp1l	gerace	0.001195	0.085775432
Figure_5a	5.1589	dp1l	gerace	0.10632	0.084369766
Figure_5a	5.3832	dp1l	gerace	0.068185	0.026645276
Figure_5a	5.6075	dp1l	gerace	-0.04373	0.064681299
Figure_5a	5.8318	dp1l	gerace	0.079935	0.033355474
Figure_5a	6.0561	dp1l	gerace	-0.0475	0.047539536
Figure_5a	6.2804	dp1l	gerace	0.031615	0.028735262
Figure_5a	6.5047	dp1l	gerace	0.013695	0.028886314
Figure_5a	6.729	dp1l	gerace	0.02326	0.051183217
Figure_5a	6.9533	dp1l	gerace	-0.020355	0.029466572
Figure_5a	7.1776	dp1l	gerace	0.002265	0.018882991
Figure_5a	7.4019	dp1l	gerace	-0.003225	0.02860641
Figure_5a	7.6262	dp1l	gerace	0.04275	0.023796927
Figure_5a	7.8505	dp1l	gerace	0.020235	0.024389152
Figure_5a	8.0748	dp1l	gerace	0.021165	0.01266893
Figure_5a	8.2991	dp1l	gerace	0.016325	0.01739056
Figure_5a	8.5234	dp1l	gerace	0.02726	0.023479629
Figure_5a	8.7477	dp1l	gerace	0.010585	0.020832515
Figure_5a	8.972	dp1l	gerace	-0.005535	0.023085914
Figure_5a	0.2243	dp1l	nh4oh	0.028675	0.027549263
Figure_5a	0.4486	dp1l	nh4oh	0.009775	0.025800921
Figure_5a	0.6729	dp1l	nh4oh	-0.032035	0.018855115
Figure_5a	0.8972	dp1l	nh4oh	-0.01411	0.008160295
Figure_5a	1.1215	dp1l	nh4oh	-0.01627	0.010087664
Figure_5a	1.3458	dp1l	nh4oh	0.00124	0.009763755
Figure_5a	1.5701	dp1l	nh4oh	0.00163	0.013029333
Figure_5a	1.7944	dp1l	nh4oh	0.00454	0.012414257
Figure_5a	2.0187	dp1l	nh4oh	0.02102	0.023320551
Figure_5a	2.243	dp1l	nh4oh	-0.00965	0.00804508
Figure_5a	2.4673	dp1l	nh4oh	0.004215	0.016168885
Figure_5a	2.6916	dp1l	nh4oh	-0.008325	0.015058272
Figure_5a	2.9159	dp1l	nh4oh	0.000425	0.003969926
Figure_5a	3.1402	dp1l	nh4oh	-0.01149	0.026490382
Figure_5a	3.3645	dp1l	nh4oh	-0.00237	0.00728626
Figure_5a	3.5888	dp1l	nh4oh	-0.00134	0.010445096
Figure_5a	3.8131	dp1l	nh4oh	0.020165	0.018322238
Figure_5a	4.0374	dp1l	nh4oh	-0.011735	0.008456353
Figure_5a	4.2617	dp1l	nh4oh	-0.001185	0.022036069
Figure_5a	4.486	dp1l	nh4oh	-0.476095	0.31976871
Figure_5a	4.7103	dp1l	nh4oh	-0.5125	0.231849109
Figure_5a	4.9346	dp1l	nh4oh	-0.404265	0.19327301
Figure_5a	5.1589	dp1l	nh4oh	-0.305525	0.182082155
Figure_5a	5.3832	dp1l	nh4oh	-0.292155	0.236693984
Figure_5a	5.6075	dp1l	nh4oh	-0.269075	0.177625911
Figure_5a	5.8318	dp1l	nh4oh	-0.05631	0.065235867
Figure_5a	6.0561	dp1l	nh4oh	-0.066815	0.045359546
Figure_5a	6.2804	dp1l	nh4oh	-0.04787	0.041751706
Figure_5a	6.5047	dp1l	nh4oh	-0.02198	0.030186509
Figure_5a	6.729	dp1l	nh4oh	0.032695	0.026752748
Figure_5a	6.9533	dp1l	nh4oh	0.011095	0.038976051
Figure_5a	7.1776	dp1l	nh4oh	0.029765	0.014643116
Figure_5a	7.4019	dp1l	nh4oh	-0.011845	0.031917467
Figure_5a	7.6262	dp1l	nh4oh	0.04627	0.025586299
Figure_5a	7.8505	dp1l	nh4oh	-0.00183	0.029907732
Figure_5a	8.0748	dp1l	nh4oh	0.025615	0.017773686
Figure_5a	8.2991	dp1l	nh4oh	0.01831	0.038909284
Figure_5a	8.5234	dp1l	nh4oh	0.01798	0.017855347
Figure_5a	8.7477	dp1l	nh4oh	0.006135	0.021971855
Figure_5a	8.972	dp1l	nh4oh	-0.00396	0.026401912
Figure_5a	0.2243	dp1m	1hex	-0.008505	0.01438955
Figure_5a	0.4486	dp1m	1hex	-0.009235	0.01089348
Figure_5a	0.6729	dp1m	1hex	0.005445	0.004612161
Figure_5a	0.8972	dp1m	1hex	-0.004415	0.006055564
Figure_5a	1.1215	dp1m	1hex	-0.028755	0.031370748
Figure_5a	1.3458	dp1m	1hex	-0.011765	0.013911391
Figure_5a	1.5701	dp1m	1hex	-0.008885	0.012086414
Figure_5a	1.7944	dp1m	1hex	0.00918	0.00888577
Figure_5a	2.0187	dp1m	1hex	0.002445	0.030337753
Figure_5a	2.243	dp1m	1hex	0.02068	0.020099163
Figure_5a	2.4673	dp1m	1hex	-0.021115	0.017851244
Figure_5a	2.6916	dp1m	1hex	-0.00028	0.002664833
Figure_5a	2.9159	dp1m	1hex	-0.006735	0.004100142
Figure_5a	3.1402	dp1m	1hex	0.00226	0.005270037
Figure_5a	3.3645	dp1m	1hex	-0.0144	0.007961674
Figure_5a	3.5888	dp1m	1hex	0.00948	0.019043298
Figure_5a	3.8131	dp1m	1hex	-0.010035	0.007144214
Figure_5a	4.0374	dp1m	1hex	0.002455	0.009504116
Figure_5a	4.2617	dp1m	1hex	-0.024275	0.016493182
Figure_5a	4.486	dp1m	1hex	0.114225	0.075164872
Figure_5a	4.7103	dp1m	1hex	0.04711	0.130689809
Figure_5a	4.9346	dp1m	1hex	0.029095	0.129302265
Figure_5a	5.1589	dp1m	1hex	0.042985	0.106705401
Figure_5a	5.3832	dp1m	1hex	0.01968	0.083179122
Figure_5a	5.6075	dp1m	1hex	0.07542	0.072074383
Figure_5a	5.8318	dp1m	1hex	0.025555	0.036139265
Figure_5a	6.0561	dp1m	1hex	0.036695	0.023565482
Figure_5a	6.2804	dp1m	1hex	-0.00764	0.030312206
Figure_5a	6.5047	dp1m	1hex	0.007135	0.020184641
Figure_5a	6.729	dp1m	1hex	-0.002125	0.03002408
Figure_5a	6.9533	dp1m	1hex	0.01828	0.015391758
Figure_5a	7.1776	dp1m	1hex	0.031665	0.009388659
Figure_5a	7.4019	dp1m	1hex	0.01907	0.015603854
Figure_5a	7.6262	dp1m	1hex	0.01839	0.014999553
Figure_5a	7.8505	dp1m	1hex	0.026905	0.011344397
Figure_5a	8.0748	dp1m	1hex	0.001575	0.025535842
Figure_5a	8.2991	dp1m	1hex	0.025095	0.012793662
Figure_5a	8.5234	dp1m	1hex	0.008185	0.015723435
Figure_5a	8.7477	dp1m	1hex	0.005055	0.017460583
Figure_5a	8.972	dp1m	1hex	-0.012485	0.021504986
Figure_5a	0.2243	dp1m	1octen3ol	-0.0143	0.011807417
Figure_5a	0.4486	dp1m	1octen3ol	-0.005075	0.003103409
Figure_5a	0.6729	dp1m	1octen3ol	-0.0072375	0.003516101
Figure_5a	0.8972	dp1m	1octen3ol	-0.01058125	0.007881184
Figure_5a	1.1215	dp1m	1octen3ol	-0.04915625	0.047712173
Figure_5a	1.3458	dp1m	1octen3ol	-0.01110625	0.012846605
Figure_5a	1.5701	dp1m	1octen3ol	-0.00753125	0.009638494
Figure_5a	1.7944	dp1m	1octen3ol	0.00139375	0.00342493
Figure_5a	2.0187	dp1m	1octen3ol	-0.02010625	0.021323108
Figure_5a	2.243	dp1m	1octen3ol	-0.00318125	0.005274944
Figure_5a	2.4673	dp1m	1octen3ol	-0.02306875	0.018919144
Figure_5a	2.6916	dp1m	1octen3ol	-0.002125	0.001802689
Figure_5a	2.9159	dp1m	1octen3ol	-0.01665625	0.014426962
Figure_5a	3.1402	dp1m	1octen3ol	0.00649375	0.007796149
Figure_5a	3.3645	dp1m	1octen3ol	-0.02233125	0.017820282
Figure_5a	3.5888	dp1m	1octen3ol	0.00491875	0.014300901
Figure_5a	3.8131	dp1m	1octen3ol	0.01410625	0.013656185
Figure_5a	4.0374	dp1m	1octen3ol	0.001125	0.005898614
Figure_5a	4.2617	dp1m	1octen3ol	-0.02035625	0.017862246
Figure_5a	4.486	dp1m	1octen3ol	0.03148125	0.024741051
Figure_5a	4.7103	dp1m	1octen3ol	-0.06543125	0.139268467
Figure_5a	4.9346	dp1m	1octen3ol	-0.02535625	0.138777258
Figure_5a	5.1589	dp1m	1octen3ol	-0.0195	0.120559679
Figure_5a	5.3832	dp1m	1octen3ol	-0.04778125	0.087804705
Figure_5a	5.6075	dp1m	1octen3ol	0.011325	0.079414949
Figure_5a	5.8318	dp1m	1octen3ol	0.02871875	0.064976771
Figure_5a	6.0561	dp1m	1octen3ol	0.02443125	0.053358036
Figure_5a	6.2804	dp1m	1octen3ol	-0.0010125	0.055145219
Figure_5a	6.5047	dp1m	1octen3ol	-0.00139375	0.05946866
Figure_5a	6.729	dp1m	1octen3ol	0.01455	0.052249608
Figure_5a	6.9533	dp1m	1octen3ol	0.03865625	0.044048303
Figure_5a	7.1776	dp1m	1octen3ol	0.0462625	0.040712157
Figure_5a	7.4019	dp1m	1octen3ol	0.05625	0.038098074
Figure_5a	7.6262	dp1m	1octen3ol	0.027675	0.047255207
Figure_5a	7.8505	dp1m	1octen3ol	0.04251875	0.036260081
Figure_5a	8.0748	dp1m	1octen3ol	0.0446625	0.032416877
Figure_5a	8.2991	dp1m	1octen3ol	0.055825	0.027287593
Figure_5a	8.5234	dp1m	1octen3ol	0.029475	0.038697751
Figure_5a	8.7477	dp1m	1octen3ol	0.036625	0.034612415
Figure_5a	8.972	dp1m	1octen3ol	0.033725	0.031653062
Figure_5a	0.2243	dp1m	acv	0.013783333	0.010384298
Figure_5a	0.4486	dp1m	acv	0.009104167	0.008151164
Figure_5a	0.6729	dp1m	acv	0.006541667	0.007469077
Figure_5a	0.8972	dp1m	acv	0.0054625	0.008243133
Figure_5a	1.1215	dp1m	acv	0.004791667	0.007101469
Figure_5a	1.3458	dp1m	acv	0.002083333	0.005065495
Figure_5a	1.5701	dp1m	acv	0.001408333	0.003530691
Figure_5a	1.7944	dp1m	acv	-0.00075	0.00226346
Figure_5a	2.0187	dp1m	acv	-8.33E-06	0.002267429
Figure_5a	2.243	dp1m	acv	-0.0008375	0.002041902
Figure_5a	2.4673	dp1m	acv	-0.0010875	0.003039242
Figure_5a	2.6916	dp1m	acv	-0.0028	0.003216747
Figure_5a	2.9159	dp1m	acv	-0.004154167	0.004122517
Figure_5a	3.1402	dp1m	acv	-0.0047	0.004864489
Figure_5a	3.3645	dp1m	acv	-0.005108333	0.005611007
Figure_5a	3.5888	dp1m	acv	-0.003966667	0.00614264
Figure_5a	3.8131	dp1m	acv	-0.003195833	0.006485302
Figure_5a	4.0374	dp1m	acv	-0.0019375	0.006739618
Figure_5a	4.2617	dp1m	acv	-0.0001375	0.006840735
Figure_5a	4.486	dp1m	acv	0.000116667	0.006772532
Figure_5a	4.7103	dp1m	acv	0.3104875	0.065945808
Figure_5a	4.9346	dp1m	acv	0.27495	0.055154081
Figure_5a	5.1589	dp1m	acv	0.229575	0.042114711
Figure_5a	5.3832	dp1m	acv	0.191125	0.031550775
Figure_5a	5.6075	dp1m	acv	0.162254167	0.025380744
Figure_5a	5.8318	dp1m	acv	0.141341667	0.022005779
Figure_5a	6.0561	dp1m	acv	0.1256875	0.021186212
Figure_5a	6.2804	dp1m	acv	0.112170833	0.021315011
Figure_5a	6.5047	dp1m	acv	0.101275	0.022149821
Figure_5a	6.729	dp1m	acv	0.0926375	0.02193482
Figure_5a	6.9533	dp1m	acv	0.085195833	0.022759299
Figure_5a	7.1776	dp1m	acv	0.078491667	0.022620142
Figure_5a	7.4019	dp1m	acv	0.071654167	0.02280325
Figure_5a	7.6262	dp1m	acv	0.0652375	0.022450669
Figure_5a	7.8505	dp1m	acv	0.059233333	0.023345242
Figure_5a	8.0748	dp1m	acv	0.0549125	0.024006248
Figure_5a	8.2991	dp1m	acv	0.050320833	0.024458903
Figure_5a	8.5234	dp1m	acv	0.047583333	0.024875374
Figure_5a	8.7477	dp1m	acv	0.044233333	0.024813539
Figure_5a	8.972	dp1m	acv	0.0389	0.024954558
Figure_5a	0.2243	dp1m	benz	-0.00665	0.002420249
Figure_5a	0.4486	dp1m	benz	-0.0124	0.004321253
Figure_5a	0.6729	dp1m	benz	0.01123125	0.017176548
Figure_5a	0.8972	dp1m	benz	0.01704375	0.022486075
Figure_5a	1.1215	dp1m	benz	-0.03788125	0.036472009
Figure_5a	1.3458	dp1m	benz	-0.00795	0.009361696
Figure_5a	1.5701	dp1m	benz	0.00200625	0.002520755
Figure_5a	1.7944	dp1m	benz	0.01444375	0.014258741
Figure_5a	2.0187	dp1m	benz	0.01959375	0.018857294
Figure_5a	2.243	dp1m	benz	0.01554375	0.012906424
Figure_5a	2.4673	dp1m	benz	-0.0146875	0.012970305
Figure_5a	2.6916	dp1m	benz	0.0270125	0.027454653
Figure_5a	2.9159	dp1m	benz	0.01051875	0.012588592
Figure_5a	3.1402	dp1m	benz	0.0094	0.00844252
Figure_5a	3.3645	dp1m	benz	-0.00766875	0.005536116
Figure_5a	3.5888	dp1m	benz	-0.00141875	0.00895365
Figure_5a	3.8131	dp1m	benz	0.00858125	0.008566063
Figure_5a	4.0374	dp1m	benz	0.03444375	0.03762251
Figure_5a	4.2617	dp1m	benz	0.00851875	0.012023975
Figure_5a	4.486	dp1m	benz	0.0545875	0.058928602
Figure_5a	4.7103	dp1m	benz	0.0382625	0.044852631
Figure_5a	4.9346	dp1m	benz	0.04356875	0.043340828
Figure_5a	5.1589	dp1m	benz	0.04446875	0.052085764
Figure_5a	5.3832	dp1m	benz	0.07183125	0.063221711
Figure_5a	5.6075	dp1m	benz	0.089375	0.06662149
Figure_5a	5.8318	dp1m	benz	0.07801875	0.079238211
Figure_5a	6.0561	dp1m	benz	0.11376875	0.074005791
Figure_5a	6.2804	dp1m	benz	0.0917875	0.084408447
Figure_5a	6.5047	dp1m	benz	0.09335625	0.084799238
Figure_5a	6.729	dp1m	benz	0.0810875	0.092391928
Figure_5a	6.9533	dp1m	benz	0.14159375	0.069353441
Figure_5a	7.1776	dp1m	benz	0.1321125	0.071003845
Figure_5a	7.4019	dp1m	benz	0.11390625	0.072642466
Figure_5a	7.6262	dp1m	benz	0.07726875	0.085759254
Figure_5a	7.8505	dp1m	benz	0.1087375	0.069579734
Figure_5a	8.0748	dp1m	benz	0.0895875	0.073058619
Figure_5a	8.2991	dp1m	benz	0.09875	0.0644465
Figure_5a	8.5234	dp1m	benz	0.07654375	0.068525954
Figure_5a	8.7477	dp1m	benz	0.07843125	0.064833348
Figure_5a	8.972	dp1m	benz	0.07161875	0.061077237
Figure_5a	0.2243	dp1m	gerace	0.006316667	0.010349977
Figure_5a	0.4486	dp1m	gerace	-0.006704167	0.006218391
Figure_5a	0.6729	dp1m	gerace	0.00165	0.001408294
Figure_5a	0.8972	dp1m	gerace	0.007629167	0.012644949
Figure_5a	1.1215	dp1m	gerace	-0.036929167	0.031343797
Figure_5a	1.3458	dp1m	gerace	0.006395833	0.008047949
Figure_5a	1.5701	dp1m	gerace	-0.001225	0.00235648
Figure_5a	1.7944	dp1m	gerace	-0.00445	0.00213277
Figure_5a	2.0187	dp1m	gerace	-0.01395	0.008753366
Figure_5a	2.243	dp1m	gerace	-0.005729167	0.003813367
Figure_5a	2.4673	dp1m	gerace	-0.0131625	0.011726657
Figure_5a	2.6916	dp1m	gerace	0.021841667	0.023954247
Figure_5a	2.9159	dp1m	gerace	-0.004520833	0.002669421
Figure_5a	3.1402	dp1m	gerace	0.026308333	0.022853647
Figure_5a	3.3645	dp1m	gerace	0.005554167	0.006647068
Figure_5a	3.5888	dp1m	gerace	0.0002	0.005976576
Figure_5a	3.8131	dp1m	gerace	0.002466667	0.002451884
Figure_5a	4.0374	dp1m	gerace	0.0158625	0.01783213
Figure_5a	4.2617	dp1m	gerace	-0.002179167	0.00396427
Figure_5a	4.486	dp1m	gerace	-0.190566667	0.196564962
Figure_5a	4.7103	dp1m	gerace	-0.111679167	0.056462187
Figure_5a	4.9346	dp1m	gerace	-0.096495833	0.079023183
Figure_5a	5.1589	dp1m	gerace	-0.084933333	0.107564262
Figure_5a	5.3832	dp1m	gerace	-0.097116667	0.070767923
Figure_5a	5.6075	dp1m	gerace	-0.040595833	0.066845215
Figure_5a	5.8318	dp1m	gerace	-0.019204167	0.015302642
Figure_5a	6.0561	dp1m	gerace	0.002745833	0.0080206
Figure_5a	6.2804	dp1m	gerace	0.0035375	0.015505855
Figure_5a	6.5047	dp1m	gerace	-0.0080375	0.008691032
Figure_5a	6.729	dp1m	gerace	-0.020929167	0.015241978
Figure_5a	6.9533	dp1m	gerace	-0.027075	0.019895255
Figure_5a	7.1776	dp1m	gerace	0.001016667	0.004220652
Figure_5a	7.4019	dp1m	gerace	0.024783333	0.018439102
Figure_5a	7.6262	dp1m	gerace	-0.01265	0.01355809
Figure_5a	7.8505	dp1m	gerace	0.0077	0.005342155
Figure_5a	8.0748	dp1m	gerace	0.002233333	0.003367279
Figure_5a	8.2991	dp1m	gerace	0.000645833	0.009686835
Figure_5a	8.5234	dp1m	gerace	0.0023	0.005936283
Figure_5a	8.7477	dp1m	gerace	-0.009404167	0.008092812
Figure_5a	8.972	dp1m	gerace	-0.022758333	0.013074682
Figure_5a	0.2243	dp1m	nh4oh	-0.011354167	0.011466882
Figure_5a	0.4486	dp1m	nh4oh	-0.002391667	0.006700792
Figure_5a	0.6729	dp1m	nh4oh	0.005133333	0.008095296
Figure_5a	0.8972	dp1m	nh4oh	-0.0023125	0.010309269
Figure_5a	1.1215	dp1m	nh4oh	-0.04255	0.038951732
Figure_5a	1.3458	dp1m	nh4oh	-0.001595833	0.003588369
Figure_5a	1.5701	dp1m	nh4oh	0.0005375	0.004204084
Figure_5a	1.7944	dp1m	nh4oh	0.000829167	0.007324398
Figure_5a	2.0187	dp1m	nh4oh	-0.025354167	0.015560621
Figure_5a	2.243	dp1m	nh4oh	-0.010370833	0.006484489
Figure_5a	2.4673	dp1m	nh4oh	-0.020333333	0.013083276
Figure_5a	2.6916	dp1m	nh4oh	0.004329167	0.01041801
Figure_5a	2.9159	dp1m	nh4oh	-0.004375	0.00691665
Figure_5a	3.1402	dp1m	nh4oh	-0.007333333	0.005491989
Figure_5a	3.3645	dp1m	nh4oh	-0.018083333	0.012470862
Figure_5a	3.5888	dp1m	nh4oh	0.01525	0.024785121
Figure_5a	3.8131	dp1m	nh4oh	-0.008766667	0.007173878
Figure_5a	4.0374	dp1m	nh4oh	0.0052	0.011669949
Figure_5a	4.2617	dp1m	nh4oh	-0.007054167	0.005067208
Figure_5a	4.486	dp1m	nh4oh	-0.267541667	0.238357321
Figure_5a	4.7103	dp1m	nh4oh	-0.210416667	0.165524425
Figure_5a	4.9346	dp1m	nh4oh	-0.218529167	0.188093692
Figure_5a	5.1589	dp1m	nh4oh	-0.239045833	0.233578277
Figure_5a	5.3832	dp1m	nh4oh	-0.1706875	0.164845434
Figure_5a	5.6075	dp1m	nh4oh	-0.115729167	0.144428153
Figure_5a	5.8318	dp1m	nh4oh	-0.040275	0.066878127
Figure_5a	6.0561	dp1m	nh4oh	-0.004458333	0.052642861
Figure_5a	6.2804	dp1m	nh4oh	0.013575	0.034865812
Figure_5a	6.5047	dp1m	nh4oh	0.0121875	0.032448849
Figure_5a	6.729	dp1m	nh4oh	0.004291667	0.035906553
Figure_5a	6.9533	dp1m	nh4oh	0.005370833	0.036268718
Figure_5a	7.1776	dp1m	nh4oh	0.023754167	0.024693269
Figure_5a	7.4019	dp1m	nh4oh	0.041758333	0.031754587
Figure_5a	7.6262	dp1m	nh4oh	0.005658333	0.03056986
Figure_5a	7.8505	dp1m	nh4oh	0.029875	0.017316651
Figure_5a	8.0748	dp1m	nh4oh	0.014308333	0.023347997
Figure_5a	8.2991	dp1m	nh4oh	0.022575	0.018807649
Figure_5a	8.5234	dp1m	nh4oh	0.0263	0.016037365
Figure_5a	8.7477	dp1m	nh4oh	0.019008333	0.019727785
Figure_5a	8.972	dp1m	nh4oh	0.017083333	0.019106397
Figure_5a	0.2243	va2_	1hex	0.000735	0.004533098
Figure_5a	0.4486	va2_	1hex	0.00078	0.005079034
Figure_5a	0.6729	va2_	1hex	0.00131	0.004793033
Figure_5a	0.8972	va2_	1hex	0.001885	0.004653981
Figure_5a	1.1215	va2_	1hex	-0.00021	0.002074617
Figure_5a	1.3458	va2_	1hex	0.00669	0.00604255
Figure_5a	1.5701	va2_	1hex	0.01281	0.011785334
Figure_5a	1.7944	va2_	1hex	0.005655	0.003605589
Figure_5a	2.0187	va2_	1hex	0.002975	0.000926452
Figure_5a	2.243	va2_	1hex	0.005675	0.004649308
Figure_5a	2.4673	va2_	1hex	0.00522	0.005102428
Figure_5a	2.6916	va2_	1hex	0.00089	0.001273592
Figure_5a	2.9159	va2_	1hex	-0.00106	0.001212451
Figure_5a	3.1402	va2_	1hex	0.002425	0.003329264
Figure_5a	3.3645	va2_	1hex	-0.00074	0.002171702
Figure_5a	3.5888	va2_	1hex	0.00426	0.005414648
Figure_5a	3.8131	va2_	1hex	0.00426	0.00535545
Figure_5a	4.0374	va2_	1hex	0.00542	0.005882205
Figure_5a	4.2617	va2_	1hex	0.01077	0.010038371
Figure_5a	4.486	va2_	1hex	0.121525	0.112943958
Figure_5a	4.7103	va2_	1hex	0.073825	0.152499667
Figure_5a	4.9346	va2_	1hex	0.085535	0.181762894
Figure_5a	5.1589	va2_	1hex	0.08483	0.17775097
Figure_5a	5.3832	va2_	1hex	0.07935	0.154732988
Figure_5a	5.6075	va2_	1hex	0.058365	0.107330466
Figure_5a	5.8318	va2_	1hex	0.015975	0.066204921
Figure_5a	6.0561	va2_	1hex	0.002065	0.043663607
Figure_5a	6.2804	va2_	1hex	-0.00786	0.032851558
Figure_5a	6.5047	va2_	1hex	-5.00E-05	0.02866484
Figure_5a	6.729	va2_	1hex	0.001645	0.024084025
Figure_5a	6.9533	va2_	1hex	0.00621	0.021930542
Figure_5a	7.1776	va2_	1hex	0.003445	0.018685618
Figure_5a	7.4019	va2_	1hex	0.006665	0.017048212
Figure_5a	7.6262	va2_	1hex	0.0058	0.014814155
Figure_5a	7.8505	va2_	1hex	0.00703	0.013081565
Figure_5a	8.0748	va2_	1hex	0.00402	0.012378162
Figure_5a	8.2991	va2_	1hex	0.012255	0.01302221
Figure_5a	8.5234	va2_	1hex	0.00924	0.011682173
Figure_5a	8.7477	va2_	1hex	0.00141	0.009854195
Figure_5a	8.972	va2_	1hex	-0.001525	0.009242179
Figure_5a	0.2243	va2_	1octen3ol	-0.00430625	0.003415229
Figure_5a	0.4486	va2_	1octen3ol	-0.00533125	0.002670876
Figure_5a	0.6729	va2_	1octen3ol	-0.004625	0.003195602
Figure_5a	0.8972	va2_	1octen3ol	-0.0039375	0.002440575
Figure_5a	1.1215	va2_	1octen3ol	-0.0031875	0.001930066
Figure_5a	1.3458	va2_	1octen3ol	-0.00215625	0.001451844
Figure_5a	1.5701	va2_	1octen3ol	-0.00123125	0.000822305
Figure_5a	1.7944	va2_	1octen3ol	-0.00068125	0.000946065
Figure_5a	2.0187	va2_	1octen3ol	0.0009375	0.001246349
Figure_5a	2.243	va2_	1octen3ol	6.00E-04	0.000347011
Figure_5a	2.4673	va2_	1octen3ol	0.000575	0.00060879
Figure_5a	2.6916	va2_	1octen3ol	0.002175	0.00167089
Figure_5a	2.9159	va2_	1octen3ol	0.0015	0.001103545
Figure_5a	3.1402	va2_	1octen3ol	0.001775	0.001243441
Figure_5a	3.3645	va2_	1octen3ol	0.00205	0.001631334
Figure_5a	3.5888	va2_	1octen3ol	0.0023125	0.002303202
Figure_5a	3.8131	va2_	1octen3ol	0.00364375	0.002500883
Figure_5a	4.0374	va2_	1octen3ol	0.00330625	0.002674189
Figure_5a	4.2617	va2_	1octen3ol	0.00468125	0.003713368
Figure_5a	4.486	va2_	1octen3ol	0.233685417	0.163578152
Figure_5a	4.7103	va2_	1octen3ol	0.056797917	0.206302133
Figure_5a	4.9346	va2_	1octen3ol	-0.006872917	0.185255209
Figure_5a	5.1589	va2_	1octen3ol	-0.01496875	0.169529102
Figure_5a	5.3832	va2_	1octen3ol	-0.0167125	0.142473918
Figure_5a	5.6075	va2_	1octen3ol	-0.0215125	0.118107034
Figure_5a	5.8318	va2_	1octen3ol	-0.01934375	0.100098587
Figure_5a	6.0561	va2_	1octen3ol	-0.02328125	0.088241871
Figure_5a	6.2804	va2_	1octen3ol	-0.01573125	0.080757357
Figure_5a	6.5047	va2_	1octen3ol	-0.0039125	0.077132993
Figure_5a	6.729	va2_	1octen3ol	0.00405	0.072165159
Figure_5a	6.9533	va2_	1octen3ol	0.0097	0.068618364
Figure_5a	7.1776	va2_	1octen3ol	0.013975	0.065535365
Figure_5a	7.4019	va2_	1octen3ol	0.018275	0.063397523
Figure_5a	7.6262	va2_	1octen3ol	0.0215125	0.062304063
Figure_5a	7.8505	va2_	1octen3ol	0.0233625	0.059201707
Figure_5a	8.0748	va2_	1octen3ol	0.021375	0.057796526
Figure_5a	8.2991	va2_	1octen3ol	0.0239375	0.055603078
Figure_5a	8.5234	va2_	1octen3ol	0.02364375	0.054279478
Figure_5a	8.7477	va2_	1octen3ol	0.0235125	0.052283173
Figure_5a	8.972	va2_	1octen3ol	0.02305625	0.051234089
Figure_5a	0.2243	va2_	acv	0.018795	0.005889681
Figure_5a	0.4486	va2_	acv	0.015385	0.004583984
Figure_5a	0.6729	va2_	acv	0.01102	0.004083254
Figure_5a	0.8972	va2_	acv	0.00861	0.00274318
Figure_5a	1.1215	va2_	acv	0.00644	0.002321915
Figure_5a	1.3458	va2_	acv	0.0043	0.00158871
Figure_5a	1.5701	va2_	acv	0.003115	0.001501678
Figure_5a	1.7944	va2_	acv	0.002145	0.000752512
Figure_5a	2.0187	va2_	acv	0.00102	0.000758016
Figure_5a	2.243	va2_	acv	-0.00078	0.001159132
Figure_5a	2.4673	va2_	acv	-0.00307	0.001025073
Figure_5a	2.6916	va2_	acv	-0.00379	0.001128317
Figure_5a	2.9159	va2_	acv	-0.00394	0.001758526
Figure_5a	3.1402	va2_	acv	-0.00609	0.002037732
Figure_5a	3.3645	va2_	acv	-0.0073	0.002194952
Figure_5a	3.5888	va2_	acv	-0.00753	0.001922066
Figure_5a	3.8131	va2_	acv	-0.009125	0.002620389
Figure_5a	4.0374	va2_	acv	-0.009675	0.002878074
Figure_5a	4.2617	va2_	acv	-0.008895	0.003129091
Figure_5a	4.486	va2_	acv	-0.010515	0.003079677
Figure_5a	4.7103	va2_	acv	0.23028	0.083661144
Figure_5a	4.9346	va2_	acv	0.20133	0.073537967
Figure_5a	5.1589	va2_	acv	0.16014	0.059167492
Figure_5a	5.3832	va2_	acv	0.129935	0.048470356
Figure_5a	5.6075	va2_	acv	0.108605	0.041241973
Figure_5a	5.8318	va2_	acv	0.09266	0.034867717
Figure_5a	6.0561	va2_	acv	0.08052	0.031330879
Figure_5a	6.2804	va2_	acv	0.07027	0.027601847
Figure_5a	6.5047	va2_	acv	0.05917	0.024878858
Figure_5a	6.729	va2_	acv	0.053585	0.023114941
Figure_5a	6.9533	va2_	acv	0.047515	0.021831619
Figure_5a	7.1776	va2_	acv	0.043985	0.021950407
Figure_5a	7.4019	va2_	acv	0.03906	0.020747727
Figure_5a	7.6262	va2_	acv	0.03507	0.019778899
Figure_5a	7.8505	va2_	acv	0.0321	0.019454138
Figure_5a	8.0748	va2_	acv	0.027175	0.018696577
Figure_5a	8.2991	va2_	acv	0.02456	0.01715531
Figure_5a	8.5234	va2_	acv	0.019575	0.017008084
Figure_5a	8.7477	va2_	acv	0.01646	0.016187861
Figure_5a	8.972	va2_	acv	0.01223	0.014515411
Figure_5a	0.2243	va2_	benz	-0.00601875	0.003873688
Figure_5a	0.4486	va2_	benz	-0.00831875	0.003940606
Figure_5a	0.6729	va2_	benz	-0.00649375	0.003897921
Figure_5a	0.8972	va2_	benz	-0.00565625	0.003299943
Figure_5a	1.1215	va2_	benz	-0.00296875	0.002604311
Figure_5a	1.3458	va2_	benz	-0.00136875	0.001542569
Figure_5a	1.5701	va2_	benz	-0.0003125	0.001349132
Figure_5a	1.7944	va2_	benz	0.0003875	0.001145303
Figure_5a	2.0187	va2_	benz	0.00178125	0.001396028
Figure_5a	2.243	va2_	benz	0.0017	0.000916004
Figure_5a	2.4673	va2_	benz	0.00055	0.001196218
Figure_5a	2.6916	va2_	benz	0.0034875	0.001783504
Figure_5a	2.9159	va2_	benz	0.00236875	0.001584902
Figure_5a	3.1402	va2_	benz	0.00338125	0.00229645
Figure_5a	3.3645	va2_	benz	0.003	0.002133171
Figure_5a	3.5888	va2_	benz	0.00338125	0.002466238
Figure_5a	3.8131	va2_	benz	0.007	0.003533957
Figure_5a	4.0374	va2_	benz	0.00694375	0.003170738
Figure_5a	4.2617	va2_	benz	0.03395625	0.025825715
Figure_5a	4.486	va2_	benz	0.277975	0.269665475
Figure_5a	4.7103	va2_	benz	0.25938125	0.265193534
Figure_5a	4.9346	va2_	benz	0.265575	0.286560118
Figure_5a	5.1589	va2_	benz	0.24964375	0.27175727
Figure_5a	5.3832	va2_	benz	0.20984375	0.210084082
Figure_5a	5.6075	va2_	benz	0.24694375	0.229516393
Figure_5a	5.8318	va2_	benz	0.1626875	0.137511201
Figure_5a	6.0561	va2_	benz	0.0617875	0.032628912
Figure_5a	6.2804	va2_	benz	0.03435	0.030008157
Figure_5a	6.5047	va2_	benz	0.0425	0.028699403
Figure_5a	6.729	va2_	benz	0.04169375	0.032271508
Figure_5a	6.9533	va2_	benz	0.04241875	0.03166173
Figure_5a	7.1776	va2_	benz	0.0408	0.033604171
Figure_5a	7.4019	va2_	benz	0.0426	0.03159686
Figure_5a	7.6262	va2_	benz	0.04360625	0.032219542
Figure_5a	7.8505	va2_	benz	0.04258125	0.033243385
Figure_5a	8.0748	va2_	benz	0.0391125	0.033442342
Figure_5a	8.2991	va2_	benz	0.039175	0.030871111
Figure_5a	8.5234	va2_	benz	0.038375	0.028574847
Figure_5a	8.7477	va2_	benz	0.03636875	0.026687308
Figure_5a	8.972	va2_	benz	0.03233125	0.025930443
Figure_5a	0.2243	va2_	gerace	0.00039	0.002927922
Figure_5a	0.4486	va2_	gerace	-0.001905	0.002706571
Figure_5a	0.6729	va2_	gerace	-0.003075	0.002016371
Figure_5a	0.8972	va2_	gerace	-0.001825	0.001693111
Figure_5a	1.1215	va2_	gerace	-0.000815	0.000865794
Figure_5a	1.3458	va2_	gerace	-0.000705	0.000598717
Figure_5a	1.5701	va2_	gerace	-0.00152	0.000959407
Figure_5a	1.7944	va2_	gerace	-0.00089	0.000428704
Figure_5a	2.0187	va2_	gerace	-0.000125	0.000493457
Figure_5a	2.243	va2_	gerace	-0.00036	0.000959837
Figure_5a	2.4673	va2_	gerace	-0.00066	0.000849801
Figure_5a	2.6916	va2_	gerace	0.00024	0.001620852
Figure_5a	2.9159	va2_	gerace	0.001655	0.001424109
Figure_5a	3.1402	va2_	gerace	0.00191	0.001298523
Figure_5a	3.3645	va2_	gerace	0.00105	0.001527314
Figure_5a	3.5888	va2_	gerace	0.0018	0.001781204
Figure_5a	3.8131	va2_	gerace	0.00228	0.001456052
Figure_5a	4.0374	va2_	gerace	0.00318	0.001698665
Figure_5a	4.2617	va2_	gerace	0.00521	0.002880306
Figure_5a	4.486	va2_	gerace	0.0993	0.094248809
Figure_5a	4.7103	va2_	gerace	0.05295	0.107793033
Figure_5a	4.9346	va2_	gerace	0.06331	0.103250086
Figure_5a	5.1589	va2_	gerace	0.06578	0.09125501
Figure_5a	5.3832	va2_	gerace	0.059335	0.077534115
Figure_5a	5.6075	va2_	gerace	0.021495	0.034265024
Figure_5a	5.8318	va2_	gerace	0.017505	0.027352522
Figure_5a	6.0561	va2_	gerace	-0.00415	0.006105387
Figure_5a	6.2804	va2_	gerace	-0.00506	0.00509494
Figure_5a	6.5047	va2_	gerace	-0.00305	0.003459263
Figure_5a	6.729	va2_	gerace	-0.001385	0.003384714
Figure_5a	6.9533	va2_	gerace	-0.001235	0.002692938
Figure_5a	7.1776	va2_	gerace	-0.00251	0.003252851
Figure_5a	7.4019	va2_	gerace	-0.001005	0.003280514
Figure_5a	7.6262	va2_	gerace	-0.00056	0.002949212
Figure_5a	7.8505	va2_	gerace	3.50E-05	0.003148617
Figure_5a	8.0748	va2_	gerace	-0.001085	0.004023918
Figure_5a	8.2991	va2_	gerace	0.00132	0.002930864
Figure_5a	8.5234	va2_	gerace	0.00123	0.002779505
Figure_5a	8.7477	va2_	gerace	0.000675	0.002385582
Figure_5a	8.972	va2_	gerace	0.00089	0.003225122
Figure_5a	0.2243	va2_	nh4oh	-0.004575	0.006974937
Figure_5a	0.4486	va2_	nh4oh	-0.003945	0.004762729
Figure_5a	0.6729	va2_	nh4oh	-0.002035	0.003087228
Figure_5a	0.8972	va2_	nh4oh	-0.001505	0.003571873
Figure_5a	1.1215	va2_	nh4oh	-0.000455	0.003292846
Figure_5a	1.3458	va2_	nh4oh	-0.00069	0.001791309
Figure_5a	1.5701	va2_	nh4oh	-5.50E-05	0.001234742
Figure_5a	1.7944	va2_	nh4oh	-0.000825	0.000351337
Figure_5a	2.0187	va2_	nh4oh	-0.000265	0.000442267
Figure_5a	2.243	va2_	nh4oh	0.00031	0.000776152
Figure_5a	2.4673	va2_	nh4oh	-0.000185	0.000994095
Figure_5a	2.6916	va2_	nh4oh	0.000305	0.001286478
Figure_5a	2.9159	va2_	nh4oh	0.000885	0.001215643
Figure_5a	3.1402	va2_	nh4oh	0.001385	0.002024531
Figure_5a	3.3645	va2_	nh4oh	0.00175	0.002128321
Figure_5a	3.5888	va2_	nh4oh	0.00155	0.002914415
Figure_5a	3.8131	va2_	nh4oh	0.001735	0.003326716
Figure_5a	4.0374	va2_	nh4oh	0.00283	0.003282857
Figure_5a	4.2617	va2_	nh4oh	0.005205	0.00424408
Figure_5a	4.486	va2_	nh4oh	0.03129	0.028188194
Figure_5a	4.7103	va2_	nh4oh	0.04654	0.149943426
Figure_5a	4.9346	va2_	nh4oh	0.04348	0.146943437
Figure_5a	5.1589	va2_	nh4oh	0.023585	0.135268106
Figure_5a	5.3832	va2_	nh4oh	0.005195	0.119078066
Figure_5a	5.6075	va2_	nh4oh	0.00714	0.104548449
Figure_5a	5.8318	va2_	nh4oh	0.03464	0.084798436
Figure_5a	6.0561	va2_	nh4oh	0.03869	0.072859113
Figure_5a	6.2804	va2_	nh4oh	0.037555	0.063356001
Figure_5a	6.5047	va2_	nh4oh	0.04217	0.055334068
Figure_5a	6.729	va2_	nh4oh	0.04078	0.048979047
Figure_5a	6.9533	va2_	nh4oh	0.04269	0.043299122
Figure_5a	7.1776	va2_	nh4oh	0.03945	0.038955077
Figure_5a	7.4019	va2_	nh4oh	0.03922	0.035201666
Figure_5a	7.6262	va2_	nh4oh	0.038575	0.032623602
Figure_5a	7.8505	va2_	nh4oh	0.037815	0.030373115
Figure_5a	8.0748	va2_	nh4oh	0.03531	0.029148939
Figure_5a	8.2991	va2_	nh4oh	0.03541	0.027139346
Figure_5a	8.5234	va2_	nh4oh	0.03425	0.026023009
Figure_5a	8.7477	va2_	nh4oh	0.03337	0.024718078
Figure_5a	8.972	va2_	nh4oh	0.03061	0.024007645
Figure_5a	0.2243	va3_	acv	0.047075	0.017475
Figure_5a	0.4486	va3_	acv	0.0300125	0.0128375
Figure_5a	0.6729	va3_	acv	0.0209375	0.0111125
Figure_5a	0.8972	va3_	acv	0.013825	0.007275
Figure_5a	1.1215	va3_	acv	0.010025	0.004025
Figure_5a	1.3458	va3_	acv	0.0063	0.0019
Figure_5a	1.5701	va3_	acv	0.0041	0.00175
Figure_5a	1.7944	va3_	acv	0.000425	0.00175
Figure_5a	2.0187	va3_	acv	-0.0038625	0.0038625
Figure_5a	2.243	va3_	acv	-0.00395	9.00E-04
Figure_5a	2.4673	va3_	acv	-0.0063375	0.0021375
Figure_5a	2.6916	va3_	acv	-0.0060375	0.0041875
Figure_5a	2.9159	va3_	acv	-0.005825	0.00625
Figure_5a	3.1402	va3_	acv	-0.0092625	0.0076875
Figure_5a	3.3645	va3_	acv	-0.0079875	0.0062375
Figure_5a	3.5888	va3_	acv	-0.0119	0.0059
Figure_5a	3.8131	va3_	acv	-0.0137	0.005975
Figure_5a	4.0374	va3_	acv	-0.0158	0.008475
Figure_5a	4.2617	va3_	acv	-0.0158625	0.0107125
Figure_5a	4.486	va3_	acv	-0.017825	0.0114
Figure_5a	4.7103	va3_	acv	0.0629125	0.0108125
Figure_5a	4.9346	va3_	acv	0.0235375	0.0475625
Figure_5a	5.1589	va3_	acv	-0.013775	0.077375
Figure_5a	5.3832	va3_	acv	-0.0198	0.076225
Figure_5a	5.6075	va3_	acv	-0.0129125	0.0646625
Figure_5a	5.8318	va3_	acv	-0.0073875	0.0557125
Figure_5a	6.0561	va3_	acv	-0.0014375	0.0442625
Figure_5a	6.2804	va3_	acv	0.0047375	0.0337375
Figure_5a	6.5047	va3_	acv	0.005825	0.0258
Figure_5a	6.729	va3_	acv	0.01055	0.02045
Figure_5a	6.9533	va3_	acv	0.009325	0.016025
Figure_5a	7.1776	va3_	acv	0.0144875	0.0105625
Figure_5a	7.4019	va3_	acv	0.017625	0.00785
Figure_5a	7.6262	va3_	acv	0.0170125	0.0059625
Figure_5a	7.8505	va3_	acv	0.0177875	0.0026625
Figure_5a	8.0748	va3_	acv	0.0165875	0.0041875
Figure_5a	8.2991	va3_	acv	0.0158375	0.0050125
Figure_5a	8.5234	va3_	acv	0.01325	0.00605
Figure_5a	8.7477	va3_	acv	0.0146	0.005025
Figure_5a	8.972	va3_	acv	0.00865	0.010125
Figure_5a	0.2243	va3_	nh4oh	-0.00015	0.016025
Figure_5a	0.4486	va3_	nh4oh	-0.0033125	0.0113875
Figure_5a	0.6729	va3_	nh4oh	3.75E-05	0.0092375
Figure_5a	0.8972	va3_	nh4oh	0.00195	0.0099
Figure_5a	1.1215	va3_	nh4oh	0.002275	0.00855
Figure_5a	1.3458	va3_	nh4oh	0.000525	0.004675
Figure_5a	1.5701	va3_	nh4oh	0.002325	0.002975
Figure_5a	1.7944	va3_	nh4oh	6.25E-05	0.0006875
Figure_5a	2.0187	va3_	nh4oh	-0.000875	0.00115
Figure_5a	2.243	va3_	nh4oh	0.00165	0.000825
Figure_5a	2.4673	va3_	nh4oh	0.001225	0.00095
Figure_5a	2.6916	va3_	nh4oh	-0.0012125	0.0035625
Figure_5a	2.9159	va3_	nh4oh	0.0024125	0.0029875
Figure_5a	3.1402	va3_	nh4oh	-0.0022625	0.0057125
Figure_5a	3.3645	va3_	nh4oh	0.0002375	0.0053375
Figure_5a	3.5888	va3_	nh4oh	-0.0016375	0.0070625
Figure_5a	3.8131	va3_	nh4oh	-0.00145	0.010325
Figure_5a	4.0374	va3_	nh4oh	-0.0007875	0.0102125
Figure_5a	4.2617	va3_	nh4oh	0.0002125	0.0086125
Figure_5a	4.486	va3_	nh4oh	-0.001425	0.01235
Figure_5a	4.7103	va3_	nh4oh	-0.1316875	0.2036375
Figure_5a	4.9346	va3_	nh4oh	-0.141425	0.21235
Figure_5a	5.1589	va3_	nh4oh	-0.1247375	0.1919875
Figure_5a	5.3832	va3_	nh4oh	-0.086975	0.14075
Figure_5a	5.6075	va3_	nh4oh	-0.0491375	0.0996625
Figure_5a	5.8318	va3_	nh4oh	-0.0217125	0.0696625
Figure_5a	6.0561	va3_	nh4oh	-0.002025	0.04525
Figure_5a	6.2804	va3_	nh4oh	0.0119875	0.0246375
Figure_5a	6.5047	va3_	nh4oh	0.0216625	0.0117375
Figure_5a	6.729	va3_	nh4oh	0.0290625	0.0037625
Figure_5a	6.9533	va3_	nh4oh	0.035625	0.003725
Figure_5a	7.1776	va3_	nh4oh	0.033875	0.009875
Figure_5a	7.4019	va3_	nh4oh	0.0346875	0.0127375
Figure_5a	7.6262	va3_	nh4oh	0.03455	0.0155
Figure_5a	7.8505	va3_	nh4oh	0.03555	0.01755
Figure_5a	8.0748	va3_	nh4oh	0.0340375	0.0163125
Figure_5a	8.2991	va3_	nh4oh	0.0322125	0.0170875
Figure_5a	8.5234	va3_	nh4oh	0.0318625	0.0178625
Figure_5a	8.7477	va3_	nh4oh	0.03115	0.015325
Figure_5a	8.972	va3_	nh4oh	0.02635	0.0117
Figure_5a	0.2243	vc1_	acv	0.0169125	0.0175375
Figure_5a	0.4486	vc1_	acv	0.0107	0.01075
Figure_5a	0.6729	vc1_	acv	0.0076625	0.0118625
Figure_5a	0.8972	vc1_	acv	0.0024	0.011725
Figure_5a	1.1215	vc1_	acv	0.0007125	0.0049625
Figure_5a	1.3458	vc1_	acv	-0.0010375	0.0002625
Figure_5a	1.5701	vc1_	acv	0.0005625	0.0022625
Figure_5a	1.7944	vc1_	acv	0.0028375	6.25E-05
Figure_5a	2.0187	vc1_	acv	0.00455	5.00E-05
Figure_5a	2.243	vc1_	acv	0.0014125	0.0008875
Figure_5a	2.4673	vc1_	acv	0.0006375	0.0032375
Figure_5a	2.6916	vc1_	acv	0.0007625	0.0032625
Figure_5a	2.9159	vc1_	acv	-0.0020875	0.0020375
Figure_5a	3.1402	vc1_	acv	-0.002375	0.004
Figure_5a	3.3645	vc1_	acv	-0.00485	0.004325
Figure_5a	3.5888	vc1_	acv	-0.0071125	0.0053125
Figure_5a	3.8131	vc1_	acv	-0.0056875	0.0084625
Figure_5a	4.0374	vc1_	acv	-0.007375	0.00975
Figure_5a	4.2617	vc1_	acv	-0.008625	0.0116
Figure_5a	4.486	vc1_	acv	-0.00885	0.01255
Figure_5a	4.7103	vc1_	acv	0.407675	0.2685
Figure_5a	4.9346	vc1_	acv	0.36455	0.2388
Figure_5a	5.1589	vc1_	acv	0.3090375	0.2025875
Figure_5a	5.3832	vc1_	acv	0.2647625	0.1696625
Figure_5a	5.6075	vc1_	acv	0.2337375	0.1509375
Figure_5a	5.8318	vc1_	acv	0.2079	0.136525
Figure_5a	6.0561	vc1_	acv	0.1782375	0.1194375
Figure_5a	6.2804	vc1_	acv	0.1504625	0.0972875
Figure_5a	6.5047	vc1_	acv	0.1207125	0.0794375
Figure_5a	6.729	vc1_	acv	0.1006875	0.0611875
Figure_5a	6.9533	vc1_	acv	0.08395	0.0477
Figure_5a	7.1776	vc1_	acv	0.070325	0.037025
Figure_5a	7.4019	vc1_	acv	0.05835	0.028525
Figure_5a	7.6262	vc1_	acv	0.0470125	0.0227375
Figure_5a	7.8505	vc1_	acv	0.03735	0.017725
Figure_5a	8.0748	vc1_	acv	0.0312125	0.0136125
Figure_5a	8.2991	vc1_	acv	0.0247375	0.0102125
Figure_5a	8.5234	vc1_	acv	0.0209125	0.0077625
Figure_5a	8.7477	vc1_	acv	0.01585	0.0048
Figure_5a	8.972	vc1_	acv	0.0142125	3.75E-05
Figure_5a	0.2243	vc1_	gerace	-0.003025	0.00045
Figure_5a	0.4486	vc1_	gerace	-0.0080375	0.0008875
Figure_5a	0.6729	vc1_	gerace	-0.0069125	0.0015375
Figure_5a	0.8972	vc1_	gerace	-0.0060625	0.0014125
Figure_5a	1.1215	vc1_	gerace	-0.0029625	0.0013125
Figure_5a	1.3458	vc1_	gerace	-0.002425	0.001275
Figure_5a	1.5701	vc1_	gerace	-0.002575	0.001375
Figure_5a	1.7944	vc1_	gerace	-0.0023	0.000775
Figure_5a	2.0187	vc1_	gerace	-0.0013125	0.0015125
Figure_5a	2.243	vc1_	gerace	-0.0006125	0.0007875
Figure_5a	2.4673	vc1_	gerace	0.001075	0.00045
Figure_5a	2.6916	vc1_	gerace	0.0025625	0.0006125
Figure_5a	2.9159	vc1_	gerace	0.0035875	0.0006125
Figure_5a	3.1402	vc1_	gerace	0.0056	0.00045
Figure_5a	3.3645	vc1_	gerace	0.0038625	0.0016375
Figure_5a	3.5888	vc1_	gerace	0.004375	0.000775
Figure_5a	3.8131	vc1_	gerace	0.00595	0.0023
Figure_5a	4.0374	vc1_	gerace	0.0054125	0.0004875
Figure_5a	4.2617	vc1_	gerace	0.0064125	0.0004125
Figure_5a	4.486	vc1_	gerace	0.0067125	0.0004625
Figure_5a	4.7103	vc1_	gerace	-0.0639875	0.0721125
Figure_5a	4.9346	vc1_	gerace	-0.045775	0.052175
Figure_5a	5.1589	vc1_	gerace	-0.032675	0.0377
Figure_5a	5.3832	vc1_	gerace	-0.020775	0.027525
Figure_5a	5.6075	vc1_	gerace	-0.0127875	0.0207125
Figure_5a	5.8318	vc1_	gerace	-0.0059375	0.0160875
Figure_5a	6.0561	vc1_	gerace	-0.0004625	0.0112125
Figure_5a	6.2804	vc1_	gerace	0.00365	0.00845
Figure_5a	6.5047	vc1_	gerace	0.005525	0.00675
Figure_5a	6.729	vc1_	gerace	0.0098375	0.0044875
Figure_5a	6.9533	vc1_	gerace	0.0104125	0.0046125
Figure_5a	7.1776	vc1_	gerace	0.0105625	0.0044375
Figure_5a	7.4019	vc1_	gerace	0.0092375	0.0061125
Figure_5a	7.6262	vc1_	gerace	0.0093875	0.0064125
Figure_5a	7.8505	vc1_	gerace	0.0077875	0.0083125
Figure_5a	8.0748	vc1_	gerace	0.0079125	0.0079125
Figure_5a	8.2991	vc1_	gerace	0.0080125	0.0074625
Figure_5a	8.5234	vc1_	gerace	0.0065625	0.0098375
Figure_5a	8.7477	vc1_	gerace	0.0039625	0.0100875
Figure_5a	8.972	vc1_	gerace	0.0021625	0.0135375
Figure_5a	0.2243	vc1_	nh4oh	-0.007025	0.023275
Figure_5a	0.4486	vc1_	nh4oh	-0.00385	0.015875
Figure_5a	0.6729	vc1_	nh4oh	-0.0017	0.013975
Figure_5a	0.8972	vc1_	nh4oh	-0.0026125	0.0139625
Figure_5a	1.1215	vc1_	nh4oh	-0.0016125	0.0099875
Figure_5a	1.3458	vc1_	nh4oh	-0.00125	0.0049
Figure_5a	1.5701	vc1_	nh4oh	-0.002125	0.00295
Figure_5a	1.7944	vc1_	nh4oh	0.00175	0.001475
Figure_5a	2.0187	vc1_	nh4oh	0.0027875	0.0001875
Figure_5a	2.243	vc1_	nh4oh	0.002125	0.0021
Figure_5a	2.4673	vc1_	nh4oh	0.0030875	0.0040625
Figure_5a	2.6916	vc1_	nh4oh	8.00E-04	0.004725
Figure_5a	2.9159	vc1_	nh4oh	-0.0002375	0.0067875
Figure_5a	3.1402	vc1_	nh4oh	0.0016	0.006275
Figure_5a	3.3645	vc1_	nh4oh	0.0012125	0.0070375
Figure_5a	3.5888	vc1_	nh4oh	-4.00E-04	0.00855
Figure_5a	3.8131	vc1_	nh4oh	0.00085	0.011225
Figure_5a	4.0374	vc1_	nh4oh	0.0011125	0.0121125
Figure_5a	4.2617	vc1_	nh4oh	0.0020125	0.0130875
Figure_5a	4.486	vc1_	nh4oh	0.0021375	0.0138125
Figure_5a	4.7103	vc1_	nh4oh	0.2040125	0.1373625
Figure_5a	4.9346	vc1_	nh4oh	0.18525	0.117625
Figure_5a	5.1589	vc1_	nh4oh	0.1660875	0.1015625
Figure_5a	5.3832	vc1_	nh4oh	0.1526625	0.0867125
Figure_5a	5.6075	vc1_	nh4oh	0.13995	0.07935
Figure_5a	5.8318	vc1_	nh4oh	0.131525	0.071275
Figure_5a	6.0561	vc1_	nh4oh	0.122475	0.065325
Figure_5a	6.2804	vc1_	nh4oh	0.116975	0.060075
Figure_5a	6.5047	vc1_	nh4oh	0.11125	0.056675
Figure_5a	6.729	vc1_	nh4oh	0.1060625	0.0483875
Figure_5a	6.9533	vc1_	nh4oh	0.099375	0.0454
Figure_5a	7.1776	vc1_	nh4oh	0.093625	0.0414
Figure_5a	7.4019	vc1_	nh4oh	0.0891875	0.0400125
Figure_5a	7.6262	vc1_	nh4oh	0.0846125	0.0376375
Figure_5a	7.8505	vc1_	nh4oh	0.079325	0.03555
Figure_5a	8.0748	vc1_	nh4oh	0.0755875	0.0338875
Figure_5a	8.2991	vc1_	nh4oh	0.0698875	0.0328125
Figure_5a	8.5234	vc1_	nh4oh	0.064375	0.0306
Figure_5a	8.7477	vc1_	nh4oh	0.062375	0.029725
Figure_5a	8.972	vc1_	nh4oh	0.0589125	0.0268375
Figure_5a	0.2243	vm2_	1hex	0.00099375	0.003854953
Figure_5a	0.4486	vm2_	1hex	0.0025	0.00332138
Figure_5a	0.6729	vm2_	1hex	0.00169375	0.003282155
Figure_5a	0.8972	vm2_	1hex	0.0021875	0.002580062
Figure_5a	1.1215	vm2_	1hex	0.000375	0.002941017
Figure_5a	1.3458	vm2_	1hex	0.00265625	0.00111614
Figure_5a	1.5701	vm2_	1hex	0.0003125	0.003128739
Figure_5a	1.7944	vm2_	1hex	0.00213125	0.001211893
Figure_5a	2.0187	vm2_	1hex	0.00360625	0.001825068
Figure_5a	2.243	vm2_	1hex	0.00371875	0.003183181
Figure_5a	2.4673	vm2_	1hex	-0.001225	0.002662373
Figure_5a	2.6916	vm2_	1hex	0.00425	0.005412649
Figure_5a	2.9159	vm2_	1hex	0.00095625	0.002649948
Figure_5a	3.1402	vm2_	1hex	0.00215	0.004034396
Figure_5a	3.3645	vm2_	1hex	0.00156875	0.004017687
Figure_5a	3.5888	vm2_	1hex	-0.0031375	0.003950982
Figure_5a	3.8131	vm2_	1hex	-0.000825	0.002305089
Figure_5a	4.0374	vm2_	1hex	0.00126875	0.004968373
Figure_5a	4.2617	vm2_	1hex	0.00383125	0.008695984
Figure_5a	4.486	vm2_	1hex	0.23919375	0.240565657
Figure_5a	4.7103	vm2_	1hex	0.26388125	0.217538845
Figure_5a	4.9346	vm2_	1hex	0.21750625	0.194496985
Figure_5a	5.1589	vm2_	1hex	0.19750625	0.183867445
Figure_5a	5.3832	vm2_	1hex	0.14051875	0.125068538
Figure_5a	5.6075	vm2_	1hex	0.11211875	0.095811911
Figure_5a	5.8318	vm2_	1hex	0.03654375	0.030793452
Figure_5a	6.0561	vm2_	1hex	0.03888125	0.030037404
Figure_5a	6.2804	vm2_	1hex	0.02485625	0.023003592
Figure_5a	6.5047	vm2_	1hex	0.03086875	0.02270653
Figure_5a	6.729	vm2_	1hex	0.02410625	0.02095245
Figure_5a	6.9533	vm2_	1hex	0.02263125	0.020968328
Figure_5a	7.1776	vm2_	1hex	0.0193625	0.020050069
Figure_5a	7.4019	vm2_	1hex	0.0207125	0.018622714
Figure_5a	7.6262	vm2_	1hex	0.018975	0.016691225
Figure_5a	7.8505	vm2_	1hex	0.01473125	0.0166893
Figure_5a	8.0748	vm2_	1hex	0.0143	0.015422633
Figure_5a	8.2991	vm2_	1hex	0.014775	0.014231724
Figure_5a	8.5234	vm2_	1hex	0.0099625	0.013763526
Figure_5a	8.7477	vm2_	1hex	0.0068625	0.012069199
Figure_5a	8.972	vm2_	1hex	0.0055	0.010799349
Figure_5a	0.2243	vm2_	1octen3ol	-0.001766667	0.001766667
Figure_5a	0.4486	vm2_	1octen3ol	-0.001925	0.001925
Figure_5a	0.6729	vm2_	1octen3ol	-0.001991667	0.001991667
Figure_5a	0.8972	vm2_	1octen3ol	-0.003816667	0.001942149
Figure_5a	1.1215	vm2_	1octen3ol	-0.003466667	0.001750615
Figure_5a	1.3458	vm2_	1octen3ol	-6.00E-04	6.00E-04
Figure_5a	1.5701	vm2_	1octen3ol	-0.003016667	0.00273421
Figure_5a	1.7944	vm2_	1octen3ol	-0.000233333	0.000233333
Figure_5a	2.0187	vm2_	1octen3ol	0.000983333	0.000983333
Figure_5a	2.243	vm2_	1octen3ol	0.000308333	0.000308333
Figure_5a	2.4673	vm2_	1octen3ol	-0.002491667	0.002466709
Figure_5a	2.6916	vm2_	1octen3ol	8.33E-05	8.33E-05
Figure_5a	2.9159	vm2_	1octen3ol	-1.57E-19	0.000303109
Figure_5a	3.1402	vm2_	1octen3ol	-0.000741667	0.001501828
Figure_5a	3.3645	vm2_	1octen3ol	0.000975	0.000975
Figure_5a	3.5888	vm2_	1octen3ol	-0.002091667	0.004433592
Figure_5a	3.8131	vm2_	1octen3ol	0.001808333	0.001808333
Figure_5a	4.0374	vm2_	1octen3ol	0.001416667	0.002553932
Figure_5a	4.2617	vm2_	1octen3ol	0.044444444	0.041724663
Figure_5a	4.486	vm2_	1octen3ol	0.401816667	0.198492723
Figure_5a	4.7103	vm2_	1octen3ol	0.541080556	0.214664369
Figure_5a	4.9346	vm2_	1octen3ol	0.462902778	0.19631818
Figure_5a	5.1589	vm2_	1octen3ol	0.462622222	0.205104214
Figure_5a	5.3832	vm2_	1octen3ol	0.466641667	0.224672281
Figure_5a	5.6075	vm2_	1octen3ol	0.423177778	0.210337462
Figure_5a	5.8318	vm2_	1octen3ol	0.222269444	0.147892136
Figure_5a	6.0561	vm2_	1octen3ol	0.111677778	0.05477227
Figure_5a	6.2804	vm2_	1octen3ol	0.067233333	0.056963039
Figure_5a	6.5047	vm2_	1octen3ol	0.0617	0.0617
Figure_5a	6.729	vm2_	1octen3ol	0.063925	0.063925
Figure_5a	6.9533	vm2_	1octen3ol	0.066291667	0.066291667
Figure_5a	7.1776	vm2_	1octen3ol	0.066341667	0.067670991
Figure_5a	7.4019	vm2_	1octen3ol	0.068725	0.067665281
Figure_5a	7.6262	vm2_	1octen3ol	0.067625	0.067625
Figure_5a	7.8505	vm2_	1octen3ol	0.066891667	0.067154338
Figure_5a	8.0748	vm2_	1octen3ol	0.066891667	0.066891667
Figure_5a	8.2991	vm2_	1octen3ol	0.065866667	0.065866667
Figure_5a	8.5234	vm2_	1octen3ol	0.063375	0.064176662
Figure_5a	8.7477	vm2_	1octen3ol	0.062516667	0.062516667
Figure_5a	8.972	vm2_	1octen3ol	0.061425	0.061425
Figure_5a	0.2243	vm2_	acv	0.009183333	0.0044157
Figure_5a	0.4486	vm2_	acv	0.009058333	0.004272644
Figure_5a	0.6729	vm2_	acv	0.005416667	0.001808391
Figure_5a	0.8972	vm2_	acv	0.003641667	0.000709656
Figure_5a	1.1215	vm2_	acv	0.002516667	0.00190095
Figure_5a	1.3458	vm2_	acv	0.003508333	0.000866787
Figure_5a	1.5701	vm2_	acv	0.001075	0.001270417
Figure_5a	1.7944	vm2_	acv	5.83E-05	0.000880853
Figure_5a	2.0187	vm2_	acv	0.001316667	0.000548166
Figure_5a	2.243	vm2_	acv	-0.000733333	0.000858819
Figure_5a	2.4673	vm2_	acv	-0.002225	0.001548588
Figure_5a	2.6916	vm2_	acv	-0.003166667	0.001100126
Figure_5a	2.9159	vm2_	acv	-0.002058333	0.001255516
Figure_5a	3.1402	vm2_	acv	-0.00255	0.001089438
Figure_5a	3.3645	vm2_	acv	-0.0034	0.001022965
Figure_5a	3.5888	vm2_	acv	-0.003716667	0.001278128
Figure_5a	3.8131	vm2_	acv	-0.004191667	0.00186951
Figure_5a	4.0374	vm2_	acv	-0.003491667	0.00159075
Figure_5a	4.2617	vm2_	acv	-0.002475	0.001565713
Figure_5a	4.486	vm2_	acv	-0.002975	0.001207011
Figure_5a	4.7103	vm2_	acv	0.130716667	0.071590904
Figure_5a	4.9346	vm2_	acv	0.118975	0.065251486
Figure_5a	5.1589	vm2_	acv	0.100141667	0.049872507
Figure_5a	5.3832	vm2_	acv	0.081233333	0.03788933
Figure_5a	5.6075	vm2_	acv	0.068616667	0.02867993
Figure_5a	5.8318	vm2_	acv	0.059341667	0.022474061
Figure_5a	6.0561	vm2_	acv	0.04885	0.018647436
Figure_5a	6.2804	vm2_	acv	0.041108333	0.016225914
Figure_5a	6.5047	vm2_	acv	0.0363	0.011919338
Figure_5a	6.729	vm2_	acv	0.02995	0.01141022
Figure_5a	6.9533	vm2_	acv	0.026183333	0.010440479
Figure_5a	7.1776	vm2_	acv	0.023283333	0.011798917
Figure_5a	7.4019	vm2_	acv	0.020391667	0.011717369
Figure_5a	7.6262	vm2_	acv	0.016708333	0.012367568
Figure_5a	7.8505	vm2_	acv	0.014416667	0.012181649
Figure_5a	8.0748	vm2_	acv	0.011266667	0.01493468
Figure_5a	8.2991	vm2_	acv	0.009625	0.013883871
Figure_5a	8.5234	vm2_	acv	0.00825	0.01541382
Figure_5a	8.7477	vm2_	acv	0.004025	0.015753756
[truncated: 121 more rows]
