# Supplementary material for: Heterogeneous receptor expression underlies non-uniform peptidergic modulation of olfaction in Drosophila
Source: Nat Commun. 2023 Aug 30;14:5280. doi: 10.1038/s41467-023-41012-3 (PMC10465596; doi:10.1038/s41467-023-41012-3)
Supplement: Supplementary file 6 — Source Data [file 41467_2023_41012_MOESM6_ESM.zip › Sizemore_etal_Source_Data/Sizemore_etal_Fig2i_ClonalAnalysis.csv]

glomerulus	D	DA1	DA2	DA3	DA4	DC1	DC2	DC3	DL1	DL2d	DL2v	DL3	DL4	DL5	DM1	DM2	DM3	DM4	DM5	DM6	DP1l	DP1m	V	VA1d	VA1v	VA2	VA3	VA4	VA5	VA6	VA7l	VA7m	VC1	VC2	VC3	VC5	VL1	VL2a	VL2p	VM1	VM2	VM3	VM4	VM5	VM6	VM7
D	1	-0.198516667	-0.182860128	0.182860128	-0.159108313	-0.019592157	0.115801389	0.249815729	0.132344445	-0.081814407	0.00648872	-0.150324798	0.236838289	0.283654314	-0.011975895	0.190252957	0.493142738	-0.033086111	0.081814407	-0.115801389	-0.033086111	-0.098676168	0.178981938	0.101079739	-0.040522045	-0.027643592	-0.259919329	-0.168706726	0.019592157	0.073566209	-0.027643592	-0.168706726	0.3005385	-0.202610225	0.128679097	0.238751149	-0.271557639	-0.248782584	-0.178981938	-0.121566135	-0.216270455	-0.062041829	-0.198059991	0.168706726	-0.205987062	0.014778325
DA1	-0.198516667	1	0.263180678	0.230283093	-0.18959882	-0.065795169	0.083333333	-0.196116135	-2.48E-20	0.033643156	-0.114401079	-0.267261242	0.277831191	1.33E-20	0.017236256	0.065529758	-0.032686023	0.25	-0.117751044	-1.92E-20	-3.39E-20	0.305887645	-0.033086111	0.036369648	0.244948974	-0.065529758	0.21821789	0.032686023	0.230283093	0.103417538	-0.065529758	0.032686023	0.1871138	0.163299316	0.042505114	-0.089087081	-0.065529758	-0.050464733	0.033086111	0.244948974	-0.098294637	0.148039131	-0.052510503	0.049029034	0.1871138	0.049629167
DA2	-0.182860128	0.263180678	1	0.136363636	0.125880927	0.025974026	-0.180936716	0.04516223	0.180936716	0.219142155	0.04516223	-0.035168997	0.358071968	0.161164593	0.129283114	-0.090542373	-0.116131449	-0.065795169	-0.302150547	0.098692754	-0.065795169	0.067925012	-0.101226142	0.075377836	0.241746889	-0.071140436	-0.014357683	0.035484609	0.298701299	0.214337795	0.171383777	0.035484609	0.245104485	0.161164593	-0.100678723	0.035168997	-0.071140436	0.053125371	0.101226142	-0.080582296	0.15198184	0.37987013	-0.082918499	0.20645591	-0.090655083	0.143675815
DA3	0.182860128	0.230283093	0.136363636	1	-0.040826247	-0.025974026	0.180936716	0.035484609	-0.016448792	-0.136133763	-0.12580907	-0.228598483	0.20645591	2.18E-21	-0.129283114	0.252225181	0.116131449	0.065795169	-0.112891413	-0.016448792	0.065795169	-0.256605601	-0.062041829	0.193828722	0.241746889	-0.171383777	-0.165113355	-0.196778289	0.107142857	0.210935608	-0.009700968	-0.035484609	0.34247476	-8.74E-21	-0.213942286	-0.123091491	-0.009700968	-0.136133763	-0.3461281	-6.55E-21	0.009700968	0.188311688	0.082918499	0.035484609	-0.245104485	0.264494114
DA4	-0.159108313	-0.18959882	0.125880927	-0.040826247	1	-0.044228434	-0.068945025	-0.182536631	0.068945025	0.040011862	-0.098028931	0.175050164	-0.070986468	0.126660099	-0.108734403	-0.015248084	-0.182536631	-0.103417538	-0.126994169	0.155126307	-0.017236256	-0.189804883	0.097517998	0.07146393	0.211100165	0.015248084	-0.022567557	0.013521232	0.214337795	-0.019607843	0.099959662	0.013521232	-0.186471813	0.042220033	0.006593661	0.009213167	0.099959662	-0.046970446	0.073566209	0.211100165	0.323598229	0.299392475	0.141193181	0.070986468	0.077403394	0.011975895
DC1	-0.019592157	-0.065795169	0.025974026	-0.025974026	-0.044228434	1	0.065795169	0.12580907	0.098692754	0.219142155	0.12580907	-0.123091491	-0.12580907	-4.37E-21	-0.040826247	-0.009700968	0.20645591	-0.065795169	-0.219142155	0.180936716	-0.394771017	0.067925012	0.062041829	0.344584394	-0.080582296	0.090542373	-0.104093202	0.116131449	-0.350649351	-0.125880927	-0.15198184	0.277425129	-0.174594976	0.161164593	0.004194947	-0.14067599	0.009700968	0.219142155	-0.143675815	4.37E-21	-0.252225181	-0.025974026	-0.255665372	0.12580907	0.077224701	-0.019592157
DC2	0.115801389	0.083333333	-0.180936716	0.180936716	-0.068945025	0.065795169	1	0.032686023	0.083333333	-0.285966822	-0.049029034	-0.089087081	-0.032686023	0.081649658	-0.103417538	0.344031231	0.277831191	0.166666667	0.201858933	0.25	-0.083333333	0.26765169	-0.049629167	-0.127293769	0.081649658	0.147441956	-0.036369648	-0.114401079	0.180936716	0.155126307	-0.01638244	0.049029034	0.068041382	0.163299316	-0.042505114	-1.69E-20	-0.180206835	-0.033643156	-0.033086111	1.11E-20	0.01638244	0.098692754	-0.035007002	0.032686023	-0.1871138	-0.049629167
DC3	0.249815729	-0.196116135	0.04516223	0.035484609	-0.182536631	0.12580907	0.032686023	1	0.049029034	0.174846089	0.278846154	0.069885656	-0.038461538	0	0.182536631	-0.077108658	0.118589744	-0.032686023	0.155052192	0.13074409	-0.114401079	-0.022496064	-0.074620283	0.15335251	0.080064077	-0.083534379	-0.203281234	0.121794872	-0.04516223	0.098028931	0.157430176	-0.038461538	0.196824189	2.17E-21	0.137542989	0.017471414	-0.083534379	-0.072577622	0.155729286	-0.320256308	-0.077108658	-0.12580907	-0.315810146	0.278846154	-0.136776131	0.00648872
DL1	0.132344445	-2.48E-20	0.180936716	-0.016448792	0.068945025	0.098692754	0.083333333	0.049029034	1	0.201858933	0.13074409	-2.84E-20	0.277831191	0.244948974	0.103417538	-0.01638244	0.049029034	-0.083333333	0.134572622	0.083333333	0.083333333	0.114707867	0.132344445	-0.054554473	0.244948974	0.01638244	0.127293769	-0.13074409	0.148039131	0.017236256	0.098294637	0.032686023	0.102062073	0.081649658	0.255030685	-0.089087081	0.180206835	0.033643156	0.198516667	-0.244948974	-0.01638244	0.065795169	-0.402580524	0.049029034	-0.068041382	-0.115801389
DL2d	-0.081814407	0.033643156	0.219142155	-0.136133763	0.040011862	0.219142155	-0.285966822	0.174846089	0.201858933	1	0.25732066	0.152855696	-0.009896948	-0.041204282	0.220935062	0.021495122	-0.237526763	-0.134572622	-0.066213922	0.117751044	-0.050464733	0.138928846	0.001669682	0.337710767	-0.041204282	-0.021495122	0.062403077	0.320001333	0.029883021	0.046970446	0.061178423	-0.174846089	0.157949748	-0.041204282	0.169455731	-0.152855696	0.061178423	0.235993209	0.332266673	-0.123612847	-0.061178423	0.195899805	-0.081264475	0.25732066	0.157949748	0.168637859
DL2v	0.00648872	-0.114401079	0.04516223	-0.12580907	-0.098028931	0.12580907	-0.049029034	0.278846154	0.13074409	0.25732066	1	0.069885656	-0.198717949	-0.080064077	0.182536631	0.163855897	-0.041666667	-0.032686023	-0.092371519	0.212459146	0.13074409	0.071237535	-0.074620283	0.064194074	2.17E-21	-0.083534379	0.064194074	0.362179487	-0.04516223	0.098028931	-0.003212861	0.201923077	-0.053376051	1.09E-21	0.137542989	0.104828484	-0.083534379	0.009896948	0.155729286	-0.160128154	0.003212861	-0.287102749	-0.144174197	0.358974359	-0.220176211	-0.074620283
DL3	-0.150324798	-0.267261242	-0.035168997	-0.228598483	0.175050164	-0.123091491	-0.089087081	0.069885656	-2.84E-20	0.152855696	0.069885656	1	-0.244599795	-0.130930734	0.101344832	-0.183892428	-0.104828484	-1.93E-20	0.026974535	-0.267261242	0.089087081	0.061313934	0.29180696	0.116642369	-0.043643578	-0.078811041	0.116642369	0.192185553	0.035168997	0.193476497	0.008756782	-0.069885656	-0.127293769	-0.130930734	0.079519787	0.142857143	0.096324605	0.062940581	0.061898446	-0.130930734	0.078811041	-0.052753496	0.112272178	-0.017471414	0.236402714	-0.150324798
DL4	0.236838289	0.277831191	0.358071968	0.20645591	-0.070986468	-0.12580907	-0.032686023	-0.038461538	0.277831191	-0.009896948	-0.198717949	-0.244599795	1	0.160128154	0.155494167	-0.003212861	-0.038461538	0.114401079	-0.072577622	-0.212459146	0.032686023	-0.071237535	0.236838289	-0.064194074	0.080064077	-0.077108658	0.114122798	-0.201923077	0.12580907	0.070986468	0.003212861	0.038461538	0.303576292	0	0.070855479	-0.104828484	0.083534379	-0.092371519	0.087597723	-0.160128154	-0.083534379	0.287102749	-0.199097701	-0.038461538	-0.030024029	0.074620283
DL5	0.283654314	1.33E-20	0.161164593	2.18E-21	0.126660099	-4.37E-21	0.081649658	0	0.244948974	-0.041204282	-0.080064077	-0.130930734	0.160128154	1	-0.042220033	0.200643088	0.160128154	-2.66E-20	-0.206021411	-0.081649658	-0.163299316	0	0.040522045	-0.089087081	0.12	-0.120385853	-0.089087081	-0.160128154	0.161164593	-0.042220033	-0.120385853	0	0.333333333	0.12	0.156173762	0.130930734	-0.040128618	-0.123612847	0.121566135	0.04	-0.200643088	0.080582296	-0.171498585	0.080064077	-0.25	-0.040522045
DM1	-0.011975895	0.017236256	0.129283114	-0.129283114	-0.108734403	-0.040826247	-0.103417538	0.182536631	0.103417538	0.220935062	0.182536631	0.101344832	0.155494167	-0.042220033	1	-0.069463494	0.013521232	-0.068945025	-0.046970446	0.017236256	-0.155126307	0.288661593	0.244650417	-0.165495418	0.042220033	-0.015248084	0.022567557	0.155494167	0.125880927	0.286987522	0.154175073	-0.182536631	0.186471813	-0.295540232	0.323089408	-0.101344832	0.154175073	-0.213976477	0.268602206	-0.042220033	0.354094398	-0.129283114	-0.141193181	0.26704433	0.010555008	0.073566209
DM2	0.190252957	0.065529758	-0.090542373	0.252225181	-0.015248084	-0.009700968	0.344031231	-0.077108658	-0.01638244	0.021495122	0.163855897	-0.183892428	-0.003212861	0.200643088	-0.069463494	1	0.163855897	0.311266352	0.143851967	0.229354154	-0.180206835	-0.142818797	-0.05366109	0.05004918	0.040128618	-0.033816425	-0.039324355	-0.083534379	0.252225181	0.269382819	0.207729469	0.077108658	0.274212221	0.120385853	-0.119073707	0.008756782	-0.114331723	-0.143851967	-0.108948274	-0.120385853	0.114331723	0.252225181	0.030969005	0.083534379	-0.143794213	0.190252957
DM3	0.493142738	-0.032686023	-0.116131449	0.116131449	-0.182536631	0.20645591	0.277831191	0.118589744	0.049029034	-0.237526763	-0.041666667	-0.104828484	-0.038461538	0.160128154	0.013521232	0.163855897	1	-0.032686023	0.072577622	0.13074409	-0.196116135	-0.022496064	0.168706726	0.064194074	0	0.077108658	-0.114122798	-0.198717949	0.196778289	0.098028931	-0.003212861	-0.118589744	0.113424109	-0.080064077	0.137542989	0.366899693	-0.244177416	-0.237526763	-0.330924732	-0.160128154	-0.077108658	-0.04516223	-0.144174197	0.118589744	0.030024029	0.168706726
DM4	-0.033086111	0.25	-0.065795169	0.065795169	-0.103417538	-0.065795169	0.166666667	-0.032686023	-0.083333333	-0.134572622	-0.032686023	-1.93E-20	0.114401079	-2.66E-20	-0.068945025	0.311266352	-0.032686023	1	0.218680511	-0.083333333	-2.03E-20	-0.076471911	-0.033086111	-0.236402714	0.081649658	0.01638244	0.21821789	-0.049029034	0.148039131	0.275780101	0.344031231	0.277831191	0.102062073	0.081649658	-0.170020457	2.66E-20	-0.065529758	-0.050464733	0.033086111	-8.85E-21	-0.098294637	0.148039131	-0.140028008	0.13074409	0.1871138	-0.033086111
DM5	0.081814407	-0.117751044	-0.302150547	-0.112891413	-0.126994169	-0.219142155	0.201858933	0.155052192	0.134572622	-0.066213922	-0.092371519	0.026974535	-0.072577622	-0.206021411	-0.046970446	0.143851967	0.072577622	0.218680511	1	0.3027884	0.050464733	-0.138928846	-0.08515377	-0.062403077	-0.041204282	-0.061178423	0.212904614	-0.072577622	0.136133763	0.126994169	0.269515755	0.009896948	0.013734761	0.123612847	-0.062205268	0.062940581	0.021495122	-0.066213922	-0.081814407	-0.206021411	0.226525511	0.053125371	0.081264475	-0.009896948	0.013734761	-0.001669682
DM6	-0.115801389	-1.92E-20	0.098692754	-0.016448792	0.155126307	0.180936716	0.25	0.13074409	0.083333333	0.117751044	0.212459146	-0.267261242	-0.212459146	-0.081649658	0.017236256	0.229354154	0.13074409	-0.083333333	0.3027884	1	-2.37E-20	0.019117978	-0.363947222	0.21821789	0.163299316	0.098294637	0.036369648	0.114401079	0.148039131	0.18959882	0.098294637	-0.049029034	-0.068041382	0.244948974	-0.063757671	2.35E-20	-0.065529758	-0.050464733	-0.049629167	-0.163299316	0.311266352	0.148039131	0.035007002	0.212459146	0.1871138	0.132344445
DP1l	-0.033086111	-3.39E-20	-0.065795169	0.065795169	-0.017236256	-0.394771017	-0.083333333	-0.114401079	0.083333333	-0.050464733	0.13074409	0.089087081	0.032686023	-0.163299316	-0.155126307	-0.180206835	-0.196116135	-2.03E-20	0.050464733	-2.37E-20	1	-0.076471911	-0.033086111	-0.145478593	-0.081649658	0.01638244	0.036369648	0.114401079	0.065795169	-0.155126307	-0.065529758	-0.13074409	0.102062073	1.77E-20	-0.170020457	0.178174161	-0.065529758	0.201858933	0.033086111	4.43E-21	-0.098294637	-0.016448792	0.035007002	0.049029034	0.017010345	0.049629167
DP1m	-0.098676168	0.305887645	0.067925012	-0.256605601	-0.189804883	0.067925012	0.26765169	-0.022496064	0.114707867	0.138928846	0.071237535	0.061313934	-0.071237535	0	0.288661593	-0.142818797	-0.022496064	-0.076471911	-0.138928846	0.019117978	-0.076471911	1	-0.003795237	-0.141844083	0.093658581	-0.045100673	0.275344396	0.022496064	0.026415282	-0.106765247	-0.139060408	-0.164971133	0.031219527	-0.093658581	0.102389091	-0.061313934	-0.233020143	0.138928846	0.28843803	0.093658581	-0.236778532	-0.067925012	-0.116451778	0.164971133	0.128780549	-0.003795237
V	0.178981938	-0.033086111	-0.101226142	-0.062041829	0.097517998	0.062041829	-0.049629167	-0.074620283	0.132344445	0.001669682	-0.074620283	0.29180696	0.236838289	0.040522045	0.244650417	-0.05366109	0.168706726	-0.033086111	-0.08515377	-0.363947222	-0.033086111	-0.003795237	1	-0.079419795	-0.202610225	-0.027643592	0.010829972	0.155729286	0.264494114	-0.011975895	0.216270455	-0.249815729	-0.037145208	-0.364698404	0.339628437	0.327177501	0.216270455	0.08515377	-0.096880131	0.121566135	0.027643592	0.101226142	-0.024323157	-0.074620283	0.047275719	0.096880131
VA1d	0.101079739	0.036369648	0.075377836	0.193828722	0.07146393	0.344584394	-0.127293769	0.15335251	-0.054554473	0.337710767	0.064194074	0.116642369	-0.064194074	-0.089087081	-0.165495418	0.05004918	0.064194074	-0.236402714	-0.062403077	0.21821789	-0.145478593	-0.141844083	-0.079419795	1	0.089087081	0.039324355	0.007936508	0.114122798	-0.075377836	0.022567557	-0.05004918	-0.064194074	0.282109089	0.089087081	-0.060289946	0.077761579	0.039324355	0.062403077	-0.191329506	-0.089087081	-0.12869789	0.193828722	0.141324352	0.15335251	0.189310046	0.101079739
VA1v	-0.040522045	0.244948974	0.241746889	0.241746889	0.211100165	-0.080582296	0.081649658	0.080064077	0.244948974	-0.041204282	2.17E-21	-0.043643578	0.080064077	0.12	0.042220033	0.040128618	0	0.081649658	-0.041204282	0.163299316	-0.081649658	0.093658581	-0.202610225	0.089087081	1	-0.200643088	0.089087081	-0.160128154	0.080582296	0.211100165	0.040128618	0.080064077	0.083333333	0.2	-0.156173762	-0.21821789	0.040128618	-0.288429975	-0.040522045	0.04	0.120385853	0.161164593	-0.171498585	0.160128154	0.083333333	0.121566135
VA2	-0.027643592	-0.065529758	-0.071140436	-0.171383777	0.015248084	0.090542373	0.147441956	-0.083534379	0.01638244	-0.021495122	-0.083534379	-0.078811041	-0.077108658	-0.120385853	-0.015248084	-0.033816425	0.077108658	0.01638244	-0.061178423	0.098294637	0.01638244	-0.045100673	-0.027643592	0.039324355	-0.200643088	1	0.12869789	0.163855897	0.071140436	-0.015248084	0.275362319	0.003212861	-0.02340836	-0.040128618	0.014623087	0.166378864	-0.207729469	0.061178423	-0.05366109	0.040128618	-0.033816425	-0.009700968	-0.030969005	0.318073213	0.060192927	0.05366109
VA3	-0.259919329	0.21821789	-0.014357683	-0.165113355	-0.022567557	-0.104093202	-0.036369648	-0.203281234	0.127293769	0.062403077	0.064194074	0.116642369	0.114122798	-0.089087081	0.022567557	-0.039324355	-0.114122798	0.21821789	0.212904614	0.036369648	0.036369648	0.275344396	0.010829972	0.007936508	0.089087081	0.12869789	1	0.024964362	0.014357683	0.022567557	0.218071425	0.024964362	0.003711962	0.089087081	-0.060289946	-0.116642369	0.039324355	0.154172307	0.169669562	-0.178174161	-0.12869789	0.104093202	0.045834925	0.242510946	0.189310046	0.101079739
VA4	-0.168706726	0.032686023	0.035484609	-0.196778289	0.013521232	0.116131449	-0.114401079	0.121794872	-0.13074409	0.320001333	0.362179487	0.192185553	-0.201923077	-0.160128154	0.155494167	-0.083534379	-0.198717949	-0.049029034	-0.072577622	0.114401079	0.114401079	0.022496064	0.155729286	0.114122798	-0.160128154	0.163855897	0.024964362	1	0.04516223	0.155494167	0.083534379	-0.041666667	0.053376051	-0.160128154	0.175054713	-0.104828484	0.003212861	0.237526763	0.168706726	0.080064077	0.077108658	-0.196778289	0.229992171	0.201923077	0.136776131	-0.330924732
VA5	0.019592157	0.230283093	0.298701299	0.107142857	0.214337795	-0.350649351	0.180936716	-0.04516223	0.148039131	0.029883021	-0.04516223	0.035168997	0.12580907	0.161164593	0.125880927	0.252225181	0.196778289	0.148039131	0.136133763	0.148039131	0.065795169	0.026415282	0.264494114	-0.075377836	0.080582296	0.071140436	0.014357683	0.04516223	1	0.125880927	0.313664648	-0.277425129	0.258534868	-0.161164593	0.205552393	0.40444347	-0.009700968	-0.053125371	-0.101226142	0.080582296	0.252225181	0.350649351	0.082918499	0.116131449	0.006715191	0.264494114
VA6	0.073566209	0.103417538	0.214337795	0.210935608	-0.019607843	-0.125880927	0.155126307	0.098028931	0.017236256	0.046970446	0.098028931	0.193476497	0.070986468	-0.042220033	0.286987522	0.269382819	0.098028931	0.275780101	0.126994169	0.18959882	-0.155126307	-0.106765247	-0.011975895	0.022567557	0.211100165	-0.015248084	0.022567557	0.155494167	0.125880927	1	0.323598229	0.070986468	0.098513411	-0.126660099	-0.226382375	-0.101344832	0.069463494	-0.474923401	-0.073566209	-0.379980298	0.269382819	0.125880927	0.039823718	0.182536631	0.010555008	0.073566209
VA7l	-0.027643592	-0.065529758	0.171383777	-0.009700968	0.099959662	-0.15198184	-0.01638244	0.157430176	0.098294637	0.061178423	-0.003212861	0.008756782	0.003212861	-0.120385853	0.154175073	0.207729469	-0.003212861	0.344031231	0.269515755	0.098294637	-0.065529758	-0.139060408	0.216270455	-0.05004918	0.040128618	0.275362319	0.218071425	0.083534379	0.313664648	0.323598229	1	-0.157430176	0.143794213	-0.200643088	-0.194278153	0.253946686	0.033816425	-0.021495122	-0.05366109	-0.040128618	0.288244767	0.394506052	0.055056009	0.318073213	-0.02340836	0.216270455
VA7m	-0.168706726	0.032686023	0.035484609	-0.035484609	0.013521232	0.277425129	0.049029034	-0.038461538	0.032686023	-0.174846089	0.201923077	-0.069885656	0.038461538	0	-0.182536631	0.077108658	-0.118589744	0.277831191	0.009896948	-0.049029034	-0.13074409	-0.164971133	-0.249815729	-0.064194074	0.080064077	0.003212861	0.024964362	-0.041666667	-0.277425129	0.070986468	-0.157430176	1	-0.280224269	0.400320385	-0.137542989	-0.279542623	-0.077108658	-0.174846089	0.00648872	0.160128154	0.077108658	-0.035484609	-0.284915675	0.121794872	0.053376051	-0.168706726
VC1	0.3005385	0.1871138	0.245104485	0.34247476	-0.186471813	-0.174594976	0.068041382	0.196824189	0.102062073	0.157949748	-0.053376051	-0.127293769	0.303576292	0.333333333	0.186471813	0.274212221	0.113424109	0.102062073	0.013734761	-0.068041382	0.102062073	0.031219527	-0.037145208	0.282109089	0.083333333	-0.02340836	0.003711962	0.053376051	0.258534868	0.098513411	0.143794213	-0.280224269	1	-4.52E-21	0.02602896	0.036369648	-0.107009647	0.072107494	0.121566135	-0.166666667	-0.143794213	0.174594976	0.021437323	0.280224269	-0.128472222	0.131696646
VC2	-0.202610225	0.163299316	0.161164593	-8.74E-21	0.042220033	0.161164593	0.163299316	2.17E-21	0.081649658	-0.041204282	1.09E-21	-0.130930734	0	0.12	-0.295540232	0.120385853	-0.080064077	0.081649658	0.123612847	0.244948974	1.77E-20	-0.093658581	-0.364698404	0.089087081	0.2	-0.040128618	0.089087081	-0.160128154	-0.161164593	-0.126660099	-0.200643088	0.400320385	-4.52E-21	1	-0.052057921	-0.130930734	-0.120385853	0.123612847	0.283654314	-0.12	0.040128618	0.161164593	-0.257247878	0.080064077	-0.083333333	0.040522045
VC3	0.128679097	0.042505114	-0.100678723	-0.213942286	0.006593661	0.004194947	-0.042505114	0.137542989	0.255030685	0.169455731	0.137542989	0.079519787	0.070855479	0.156173762	0.323089408	-0.119073707	0.137542989	-0.170020457	-0.062205268	-0.063757671	-0.170020457	0.102389091	0.339628437	-0.060289946	-0.156173762	0.014623087	-0.060289946	0.175054713	0.205552393	-0.226382375	-0.194278153	-0.137542989	0.02602896	-0.052057921	1	0.147679605	-0.089827533	0.062205268	0.293219582	0.052057921	0.089827533	-0.109068617	-0.236588283	-0.070855479	-0.082425041	-0.293219582
VC5	0.238751149	-0.089087081	0.035168997	-0.123091491	0.009213167	-0.14067599	-1.69E-20	0.017471414	-0.089087081	-0.152855696	0.104828484	0.142857143	-0.104828484	0.130930734	-0.101344832	0.008756782	0.366899693	2.66E-20	0.062940581	2.35E-20	0.178174161	-0.061313934	0.327177501	0.077761579	-0.21821789	0.166378864	-0.116642369	-0.104828484	0.40444347	-0.101344832	0.253946686	-0.279542623	0.036369648	-0.130930734	0.147679605	1	-0.271460251	0.026974535	-0.327177501	-0.043643578	0.008756782	0.14067599	-0.01871203	0.192185553	-0.145478593	0.150324798
VL1	-0.271557639	-0.065529758	-0.071140436	-0.009700968	0.099959662	0.009700968	-0.180206835	-0.083534379	0.180206835	0.061178423	-0.083534379	0.096324605	0.083534379	-0.040128618	0.154175073	-0.114331723	-0.244177416	-0.065529758	0.021495122	-0.065529758	-0.065529758	-0.233020143	0.216270455	0.039324355	0.040128618	-0.207729469	0.039324355	0.003212861	-0.009700968	0.069463494	0.033816425	-0.077108658	-0.107009647	-0.120385853	-0.089827533	-0.271460251	1	0.061178423	0.108948274	-0.040128618	0.046698873	-0.009700968	0.313131053	-0.404820452	0.143794213	0.05366109
VL2a	-0.248782584	-0.050464733	0.053125371	-0.136133763	-0.046970446	0.219142155	-0.033643156	-0.072577622	0.033643156	0.235993209	0.009896948	0.062940581	-0.092371519	-0.123612847	-0.213976477	-0.143851967	-0.237526763	-0.050464733	-0.066213922	-0.050464733	0.201858933	0.138928846	0.08515377	0.062403077	-0.288429975	0.061178423	0.154172307	0.237526763	-0.053125371	-0.474923401	-0.021495122	-0.174846089	0.072107494	0.123612847	0.062205268	0.026974535	0.061178423	1	0.248782584	0.041204282	-0.309199056	0.112891413	0.095397427	-0.155052192	-0.013734761	0.001669682
VL2p	-0.178981938	0.033086111	0.101226142	-0.3461281	0.073566209	-0.143675815	-0.033086111	0.155729286	0.198516667	0.332266673	0.155729286	0.061898446	0.087597723	0.121566135	0.268602206	-0.108948274	-0.330924732	0.033086111	-0.081814407	-0.049629167	0.033086111	0.28843803	-0.096880131	-0.191329506	-0.040522045	-0.05366109	0.169669562	0.168706726	-0.101226142	-0.073566209	-0.05366109	0.00648872	0.121566135	0.283654314	0.293219582	-0.327177501	0.108948274	0.248782584	1	-0.121566135	-0.108948274	-0.101226142	-0.236282095	-0.00648872	0.037145208	-0.178981938
VM1	-0.121566135	0.244948974	-0.080582296	-6.55E-21	0.211100165	4.37E-21	1.11E-20	-0.320256308	-0.244948974	-0.123612847	-0.160128154	-0.130930734	-0.160128154	0.04	-0.042220033	-0.120385853	-0.160128154	-8.85E-21	-0.206021411	-0.163299316	4.43E-21	0.093658581	0.121566135	-0.089087081	0.04	0.040128618	-0.178174161	0.080064077	0.080582296	-0.379980298	-0.040128618	0.160128154	-0.166666667	-0.12	0.052057921	-0.043643578	-0.040128618	0.041204282	-0.121566135	1	0.120385853	8.74E-21	0.171498585	4.34E-21	0.083333333	-0.121566135
VM2	-0.216270455	-0.098294637	0.15198184	0.009700968	0.323598229	-0.252225181	0.01638244	-0.077108658	-0.01638244	-0.061178423	0.003212861	0.078811041	-0.083534379	-0.200643088	0.354094398	0.114331723	-0.077108658	-0.098294637	0.226525511	0.311266352	-0.098294637	-0.236778532	0.027643592	-0.12869789	0.120385853	-0.033816425	-0.12869789	0.077108658	0.252225181	0.269382819	0.288244767	0.077108658	-0.143794213	0.040128618	0.089827533	0.008756782	0.046698873	-0.309199056	-0.108948274	0.120385853	1	0.252225181	0.11699402	0.083534379	0.02340836	-0.05366109
VM3	-0.062041829	0.148039131	0.37987013	0.188311688	0.299392475	-0.025974026	0.098692754	-0.12580907	0.065795169	0.195899805	-0.287102749	-0.052753496	0.287102749	0.080582296	-0.129283114	0.252225181	-0.04516223	0.148039131	0.053125371	0.148039131	-0.016448792	-0.067925012	0.101226142	0.193828722	0.161164593	-0.009700968	0.104093202	-0.196778289	0.350649351	0.125880927	0.394506052	-0.035484609	0.174594976	0.161164593	-0.109068617	0.14067599	-0.009700968	0.112891413	-0.101226142	8.74E-21	0.252225181	1	-0.003454937	0.035484609	0.090655083	0.3461281
VM4	-0.198059991	-0.052510503	-0.082918499	0.082918499	0.141193181	-0.255665372	-0.035007002	-0.315810146	-0.402580524	-0.081264475	-0.144174197	0.112272178	-0.199097701	-0.171498585	-0.141193181	0.030969005	-0.144174197	-0.140028008	0.081264475	0.035007002	0.035007002	-0.116451778	-0.024323157	0.141324352	-0.171498585	-0.030969005	0.045834925	0.229992171	0.082918499	0.039823718	0.055056009	-0.284915675	0.021437323	-0.257247878	-0.236588283	-0.01871203	0.313131053	0.095397427	-0.236282095	0.171498585	0.11699402	-0.003454937	1	-0.229992171	-0.067884857	0.06254526
VM5	0.168706726	0.049029034	0.20645591	0.035484609	0.070986468	0.12580907	0.032686023	0.278846154	0.049029034	0.25732066	0.358974359	-0.017471414	-0.038461538	0.080064077	0.26704433	0.083534379	0.118589744	0.13074409	-0.009896948	0.212459146	0.049029034	0.164971133	-0.074620283	0.15335251	0.160128154	0.318073213	0.242510946	0.201923077	0.116131449	0.182536631	0.318073213	0.121794872	0.280224269	0.080064077	-0.070855479	0.192185553	-0.404820452	-0.155052192	-0.00648872	4.34E-21	0.083534379	0.035484609	-0.229992171	1	-0.053376051	0.168706726
VM6	-0.205987062	0.1871138	-0.090655083	-0.245104485	0.077403394	0.077224701	-0.1871138	-0.136776131	-0.068041382	0.157949748	-0.220176211	0.236402714	-0.030024029	-0.25	0.010555008	-0.143794213	0.030024029	0.1871138	0.013734761	0.1871138	0.017010345	0.128780549	0.047275719	0.189310046	0.083333333	0.060192927	0.189310046	0.136776131	0.006715191	0.010555008	-0.02340836	0.053376051	-0.128472222	-0.083333333	-0.082425041	-0.145478593	0.143794213	-0.013734761	0.037145208	0.083333333	0.02340836	0.090655083	-0.067884857	-0.053376051	1	-0.037145208
VM7	0.014778325	0.049629167	0.143675815	0.264494114	0.011975895	-0.019592157	-0.049629167	0.00648872	-0.115801389	0.168637859	-0.074620283	-0.150324798	0.074620283	-0.040522045	0.073566209	0.190252957	0.168706726	-0.033086111	-0.001669682	0.132344445	0.049629167	-0.003795237	0.096880131	0.101079739	0.121566135	0.05366109	0.101079739	-0.330924732	0.264494114	0.073566209	0.216270455	-0.168706726	0.131696646	0.040522045	-0.293219582	0.150324798	0.05366109	0.001669682	-0.178981938	-0.121566135	-0.05366109	0.3461281	0.06254526	0.168706726	-0.037145208	1
