# Supplementary material for: Heterogeneous receptor expression underlies non-uniform peptidergic modulation of olfaction in Drosophila
Source: Nat Commun. 2023 Aug 30;14:5280. doi: 10.1038/s41467-023-41012-3 (PMC10465596; doi:10.1038/s41467-023-41012-3)
Supplement: Supplementary file 6 — Source Data [file 41467_2023_41012_MOESM6_ESM.zip › Sizemore_etal_Source_Data/Sizemore_etal_Fig8_SPR-KD_PhysiologyData.csv]

figure	time	glomerulus	odor	treatment	mean	sem
Figure_8a	0.2243	DM1	neg2	before	0.060880952	0.015907986
Figure_8a	0.4486	DM1	neg2	before	0.046966667	0.011042733
Figure_8a	0.6729	DM1	neg2	before	0.040314286	0.008958584
Figure_8a	0.8972	DM1	neg2	before	0.03497619	0.006602335
Figure_8a	1.1215	DM1	neg2	before	0.029490476	0.006097648
Figure_8a	1.3458	DM1	neg2	before	0.026	0.004646903
Figure_8a	1.5701	DM1	neg2	before	0.022342857	0.004031285
Figure_8a	1.7944	DM1	neg2	before	0.019880952	0.003593107
Figure_8a	2.0187	DM1	neg2	before	0.0165	0.003540073
Figure_8a	2.243	DM1	neg2	before	0.013909524	0.003245043
Figure_8a	2.4673	DM1	neg2	before	0.012847619	0.00240218
Figure_8a	2.6916	DM1	neg2	before	0.01032381	0.001762209
Figure_8a	2.9159	DM1	neg2	before	0.008347619	0.002447424
Figure_8a	3.1402	DM1	neg2	before	0.007142857	0.001636242
Figure_8a	3.3645	DM1	neg2	before	0.0051	0.001081421
Figure_8a	3.5888	DM1	neg2	before	0.004314286	0.000813798
Figure_8a	3.8131	DM1	neg2	before	0.002295238	0.000650821
Figure_8a	4.0374	DM1	neg2	before	-0.001419048	0.000732245
Figure_8a	4.2617	DM1	neg2	before	-0.004809524	0.000498289
Figure_8a	4.486	DM1	neg2	before	-0.005895238	0.001092142
Figure_8a	4.7103	DM1	neg2	before	0.274419048	0.029610566
Figure_8a	4.9346	DM1	neg2	before	0.24847619	0.02871544
Figure_8a	5.1589	DM1	neg2	before	0.220052381	0.031159312
Figure_8a	5.3832	DM1	neg2	before	0.194180952	0.033708326
Figure_8a	5.6075	DM1	neg2	before	0.175566667	0.03451256
Figure_8a	5.8318	DM1	neg2	before	0.161809524	0.034379616
Figure_8a	6.0561	DM1	neg2	before	0.15207619	0.034500713
Figure_8a	6.2804	DM1	neg2	before	0.144619048	0.033822263
Figure_8a	6.5047	DM1	neg2	before	0.137480952	0.033039157
Figure_8a	6.729	DM1	neg2	before	0.131442857	0.031450151
Figure_8a	6.9533	DM1	neg2	before	0.1241	0.030226015
Figure_8a	7.1776	DM1	neg2	before	0.118485714	0.029486913
Figure_8a	7.4019	DM1	neg2	before	0.11292381	0.028302461
Figure_8a	7.6262	DM1	neg2	before	0.107885714	0.027202661
Figure_8a	7.8505	DM1	neg2	before	0.103528571	0.025481209
Figure_8a	8.0748	DM1	neg2	before	0.097971429	0.024023229
Figure_8a	8.2991	DM1	neg2	before	0.090852381	0.023468924
Figure_8a	8.5234	DM1	neg2	before	0.089109524	0.02228406
Figure_8a	8.7477	DM1	neg2	before	0.085961905	0.021399483
Figure_8a	8.972	DM1	neg2	before	0.084119048	0.021100637
Figure_8b	0.2243	DM1	neg6	before	0.043304762	0.014949406
Figure_8b	0.4486	DM1	neg6	before	0.032704762	0.010714381
Figure_8b	0.6729	DM1	neg6	before	0.025509524	0.008223089
Figure_8b	0.8972	DM1	neg6	before	0.022652381	0.00650085
Figure_8b	1.1215	DM1	neg6	before	0.018904762	0.005343648
Figure_8b	1.3458	DM1	neg6	before	0.013504762	0.004517769
Figure_8b	1.5701	DM1	neg6	before	0.012680952	0.002894758
Figure_8b	1.7944	DM1	neg6	before	0.010919048	0.002996884
Figure_8b	2.0187	DM1	neg6	before	0.009242857	0.002827349
Figure_8b	2.243	DM1	neg6	before	0.00787619	0.002415215
Figure_8b	2.4673	DM1	neg6	before	0.006166667	0.001784383
Figure_8b	2.6916	DM1	neg6	before	0.004852381	0.001381546
Figure_8b	2.9159	DM1	neg6	before	0.005557143	0.001590143
Figure_8b	3.1402	DM1	neg6	before	0.004542857	0.002253554
Figure_8b	3.3645	DM1	neg6	before	0.003519048	0.001660829
Figure_8b	3.5888	DM1	neg6	before	0.003266667	0.001512698
Figure_8b	3.8131	DM1	neg6	before	0.001028571	0.00028798
Figure_8b	4.0374	DM1	neg6	before	-0.001080952	0.000756239
Figure_8b	4.2617	DM1	neg6	before	-0.002819048	0.001317221
Figure_8b	4.486	DM1	neg6	before	-0.0044	0.001446872
Figure_8b	4.7103	DM1	neg6	before	0.213404762	0.041040154
Figure_8b	4.9346	DM1	neg6	before	0.195157143	0.037969035
Figure_8b	5.1589	DM1	neg6	before	0.171071429	0.036846756
Figure_8b	5.3832	DM1	neg6	before	0.147795238	0.034995614
Figure_8b	5.6075	DM1	neg6	before	0.129395238	0.032868496
Figure_8b	5.8318	DM1	neg6	before	0.11422381	0.03108186
Figure_8b	6.0561	DM1	neg6	before	0.104547619	0.029556475
Figure_8b	6.2804	DM1	neg6	before	0.094680952	0.027650879
Figure_8b	6.5047	DM1	neg6	before	0.085442857	0.025973815
Figure_8b	6.729	DM1	neg6	before	0.079919048	0.024175147
Figure_8b	6.9533	DM1	neg6	before	0.074785714	0.02288325
Figure_8b	7.1776	DM1	neg6	before	0.07002381	0.021204087
Figure_8b	7.4019	DM1	neg6	before	0.064919048	0.019434053
Figure_8b	7.6262	DM1	neg6	before	0.058938095	0.018484909
Figure_8b	7.8505	DM1	neg6	before	0.0561	0.017220676
Figure_8b	8.0748	DM1	neg6	before	0.05127619	0.015995837
Figure_8b	8.2991	DM1	neg6	before	0.048257143	0.015019578
Figure_8b	8.5234	DM1	neg6	before	0.045252381	0.01430118
Figure_8b	8.7477	DM1	neg6	before	0.042304762	0.013794316
Figure_8b	8.972	DM1	neg6	before	0.038528571	0.013553278
Figure_8a	0.2243	DM2	neg2	before	0.057388889	0.017494962
Figure_8a	0.4486	DM2	neg2	before	0.043172222	0.01218725
Figure_8a	0.6729	DM2	neg2	before	0.038461111	0.009347645
Figure_8a	0.8972	DM2	neg2	before	0.031561111	0.007576134
Figure_8a	1.1215	DM2	neg2	before	0.027205556	0.006628817
Figure_8a	1.3458	DM2	neg2	before	0.023177778	0.005014687
Figure_8a	1.5701	DM2	neg2	before	0.020311111	0.00392495
Figure_8a	1.7944	DM2	neg2	before	0.015577778	0.002898897
Figure_8a	2.0187	DM2	neg2	before	0.013472222	0.002771086
Figure_8a	2.243	DM2	neg2	before	0.011066667	0.002796903
Figure_8a	2.4673	DM2	neg2	before	0.010677778	0.00227265
Figure_8a	2.6916	DM2	neg2	before	0.007983333	0.001105098
Figure_8a	2.9159	DM2	neg2	before	0.006044444	0.000990947
Figure_8a	3.1402	DM2	neg2	before	0.005666667	0.000660303
Figure_8a	3.3645	DM2	neg2	before	0.003838889	0.00099571
Figure_8a	3.5888	DM2	neg2	before	0.002155556	0.001263261
Figure_8a	3.8131	DM2	neg2	before	9.00E-04	0.001049127
Figure_8a	4.0374	DM2	neg2	before	-0.000233333	0.001061934
Figure_8a	4.2617	DM2	neg2	before	-0.003155556	0.000754476
Figure_8a	4.486	DM2	neg2	before	-0.003972222	0.000843512
Figure_8a	4.7103	DM2	neg2	before	0.320661111	0.061204497
Figure_8a	4.9346	DM2	neg2	before	0.292777778	0.060635072
Figure_8a	5.1589	DM2	neg2	before	0.262055556	0.059455487
Figure_8a	5.3832	DM2	neg2	before	0.22975	0.058291305
Figure_8a	5.6075	DM2	neg2	before	0.205794444	0.056147033
Figure_8a	5.8318	DM2	neg2	before	0.187	0.054494513
Figure_8a	6.0561	DM2	neg2	before	0.170922222	0.050363817
Figure_8a	6.2804	DM2	neg2	before	0.158427778	0.047719665
Figure_8a	6.5047	DM2	neg2	before	0.147566667	0.044488299
Figure_8a	6.729	DM2	neg2	before	0.1372	0.041653408
Figure_8a	6.9533	DM2	neg2	before	0.129244444	0.03905792
Figure_8a	7.1776	DM2	neg2	before	0.121455556	0.036369841
Figure_8a	7.4019	DM2	neg2	before	0.112694444	0.034147689
Figure_8a	7.6262	DM2	neg2	before	0.106905556	0.031723615
Figure_8a	7.8505	DM2	neg2	before	0.103133333	0.029858574
Figure_8a	8.0748	DM2	neg2	before	0.094983333	0.027855766
Figure_8a	8.2991	DM2	neg2	before	0.088894444	0.027940738
Figure_8a	8.5234	DM2	neg2	before	0.088027778	0.027402152
Figure_8a	8.7477	DM2	neg2	before	0.082466667	0.027057151
Figure_8a	8.972	DM2	neg2	before	0.082077778	0.027367903
Figure_8b	0.2243	DM2	neg6	before	0.04125	0.017306613
Figure_8b	0.4486	DM2	neg6	before	0.030788889	0.012899425
Figure_8b	0.6729	DM2	neg6	before	0.026416667	0.0096915
Figure_8b	0.8972	DM2	neg6	before	0.021238889	0.00844193
Figure_8b	1.1215	DM2	neg6	before	0.017716667	0.006492142
Figure_8b	1.3458	DM2	neg6	before	0.012594444	0.005359494
Figure_8b	1.5701	DM2	neg6	before	0.011861111	0.00341088
Figure_8b	1.7944	DM2	neg6	before	0.009694444	0.00391498
Figure_8b	2.0187	DM2	neg6	before	0.009094444	0.003860536
Figure_8b	2.243	DM2	neg6	before	0.007416667	0.002546308
Figure_8b	2.4673	DM2	neg6	before	0.005433333	0.00113281
Figure_8b	2.6916	DM2	neg6	before	0.004405556	0.001030549
Figure_8b	2.9159	DM2	neg6	before	0.004155556	0.000940239
Figure_8b	3.1402	DM2	neg6	before	0.004383333	0.001137273
Figure_8b	3.3645	DM2	neg6	before	0.003422222	0.001763134
Figure_8b	3.5888	DM2	neg6	before	0.001805556	0.001549108
Figure_8b	3.8131	DM2	neg6	before	0.000672222	0.000462635
Figure_8b	4.0374	DM2	neg6	before	-0.000261111	0.001071185
Figure_8b	4.2617	DM2	neg6	before	-0.002372222	0.000789909
Figure_8b	4.486	DM2	neg6	before	-0.0038	0.001431498
Figure_8b	4.7103	DM2	neg6	before	0.200344444	0.059855676
Figure_8b	4.9346	DM2	neg6	before	0.181888889	0.055175381
Figure_8b	5.1589	DM2	neg6	before	0.160138889	0.051166508
Figure_8b	5.3832	DM2	neg6	before	0.137127778	0.046592364
Figure_8b	5.6075	DM2	neg6	before	0.12185	0.042993182
Figure_8b	5.8318	DM2	neg6	before	0.1076	0.040376149
Figure_8b	6.0561	DM2	neg6	before	0.097111111	0.037294294
Figure_8b	6.2804	DM2	neg6	before	0.088066667	0.034616695
Figure_8b	6.5047	DM2	neg6	before	0.081222222	0.031598642
Figure_8b	6.729	DM2	neg6	before	0.074672222	0.030169497
Figure_8b	6.9533	DM2	neg6	before	0.07005	0.027772991
Figure_8b	7.1776	DM2	neg6	before	0.064411111	0.02507766
Figure_8b	7.4019	DM2	neg6	before	0.060516667	0.023826976
Figure_8b	7.6262	DM2	neg6	before	0.055777778	0.022004679
Figure_8b	7.8505	DM2	neg6	before	0.053383333	0.02066955
Figure_8b	8.0748	DM2	neg6	before	0.048477778	0.018817078
Figure_8b	8.2991	DM2	neg6	before	0.047277778	0.018404741
Figure_8b	8.5234	DM2	neg6	before	0.045244444	0.01722697
Figure_8b	8.7477	DM2	neg6	before	0.041816667	0.016142378
Figure_8b	8.972	DM2	neg6	before	0.038894444	0.015942033
Figure_8a	0.2243	DM4	neg2	before	0.054928571	0.01486802
Figure_8a	0.4486	DM4	neg2	before	0.04292381	0.010035091
Figure_8a	0.6729	DM4	neg2	before	0.0376	0.00745637
Figure_8a	0.8972	DM4	neg2	before	0.032028571	0.00568326
Figure_8a	1.1215	DM4	neg2	before	0.026552381	0.004797414
Figure_8a	1.3458	DM4	neg2	before	0.02177619	0.004595372
Figure_8a	1.5701	DM4	neg2	before	0.020095238	0.003509559
Figure_8a	1.7944	DM4	neg2	before	0.017719048	0.003576155
Figure_8a	2.0187	DM4	neg2	before	0.015680952	0.002753832
Figure_8a	2.243	DM4	neg2	before	0.012490476	0.002860696
Figure_8a	2.4673	DM4	neg2	before	0.010780952	0.002117524
Figure_8a	2.6916	DM4	neg2	before	0.009442857	0.002169226
Figure_8a	2.9159	DM4	neg2	before	0.00677619	0.002067559
Figure_8a	3.1402	DM4	neg2	before	0.006009524	0.00138317
Figure_8a	3.3645	DM4	neg2	before	0.005447619	0.000881283
Figure_8a	3.5888	DM4	neg2	before	0.003909524	0.000866322
Figure_8a	3.8131	DM4	neg2	before	0.001461905	0.000656688
Figure_8a	4.0374	DM4	neg2	before	-0.001880952	0.000549933
Figure_8a	4.2617	DM4	neg2	before	-0.004457143	0.00077363
Figure_8a	4.486	DM4	neg2	before	-0.00487619	0.001063605
Figure_8a	4.7103	DM4	neg2	before	0.248480952	0.034496048
Figure_8a	4.9346	DM4	neg2	before	0.22502381	0.033033271
Figure_8a	5.1589	DM4	neg2	before	0.199214286	0.0333424
Figure_8a	5.3832	DM4	neg2	before	0.172842857	0.033745632
Figure_8a	5.6075	DM4	neg2	before	0.154914286	0.033688717
Figure_8a	5.8318	DM4	neg2	before	0.142638095	0.033018397
Figure_8a	6.0561	DM4	neg2	before	0.132904762	0.032186182
Figure_8a	6.2804	DM4	neg2	before	0.127747619	0.031553675
Figure_8a	6.5047	DM4	neg2	before	0.121595238	0.030004634
Figure_8a	6.729	DM4	neg2	before	0.115814286	0.028837085
Figure_8a	6.9533	DM4	neg2	before	0.110052381	0.027497959
Figure_8a	7.1776	DM4	neg2	before	0.103152381	0.027126994
Figure_8a	7.4019	DM4	neg2	before	0.099614286	0.0258861
Figure_8a	7.6262	DM4	neg2	before	0.09547619	0.024366784
Figure_8a	7.8505	DM4	neg2	before	0.092138095	0.022911737
Figure_8a	8.0748	DM4	neg2	before	0.087433333	0.021061721
Figure_8a	8.2991	DM4	neg2	before	0.082280952	0.02110653
Figure_8a	8.5234	DM4	neg2	before	0.08072381	0.019438136
Figure_8a	8.7477	DM4	neg2	before	0.078219048	0.018547241
Figure_8a	8.972	DM4	neg2	before	0.077680952	0.017799246
Figure_8b	0.2243	DM4	neg6	before	0.03129966	0.015511448
Figure_8b	0.4486	DM4	neg6	before	0.024846599	0.010380713
Figure_8b	0.6729	DM4	neg6	before	0.019391497	0.007382733
Figure_8b	0.8972	DM4	neg6	before	0.016277551	0.005874246
Figure_8b	1.1215	DM4	neg6	before	0.014207483	0.004651746
Figure_8b	1.3458	DM4	neg6	before	0.009647959	0.003662367
Figure_8b	1.5701	DM4	neg6	before	0.008982993	0.00258736
Figure_8b	1.7944	DM4	neg6	before	0.006822449	0.002545501
Figure_8b	2.0187	DM4	neg6	before	0.006961224	0.002218131
Figure_8b	2.243	DM4	neg6	before	0.005560884	0.001324514
Figure_8b	2.4673	DM4	neg6	before	0.004517687	0.000959707
Figure_8b	2.6916	DM4	neg6	before	0.00432517	0.000929689
Figure_8b	2.9159	DM4	neg6	before	0.003195918	0.000945764
Figure_8b	3.1402	DM4	neg6	before	0.003351701	0.00106579
Figure_8b	3.3645	DM4	neg6	before	0.002134014	0.000914406
Figure_8b	3.5888	DM4	neg6	before	0.001908844	0.00075517
Figure_8b	3.8131	DM4	neg6	before	0.000596939	0.000380165
Figure_8b	4.0374	DM4	neg6	before	-0.001020748	0.00057468
Figure_8b	4.2617	DM4	neg6	before	-0.002335374	0.000836852
Figure_8b	4.486	DM4	neg6	before	-0.001666667	0.000836913
Figure_8b	4.7103	DM4	neg6	before	0.148987075	0.046961966
Figure_8b	4.9346	DM4	neg6	before	0.135363605	0.042718312
Figure_8b	5.1589	DM4	neg6	before	0.118506803	0.039549639
Figure_8b	5.3832	DM4	neg6	before	0.100686054	0.037046345
Figure_8b	5.6075	DM4	neg6	before	0.088655442	0.033953839
Figure_8b	5.8318	DM4	neg6	before	0.078772789	0.031462242
Figure_8b	6.0561	DM4	neg6	before	0.071582653	0.029397293
Figure_8b	6.2804	DM4	neg6	before	0.066542177	0.02763564
Figure_8b	6.5047	DM4	neg6	before	0.060341497	0.025716987
Figure_8b	6.729	DM4	neg6	before	0.055015986	0.023804791
Figure_8b	6.9533	DM4	neg6	before	0.052109524	0.022162862
Figure_8b	7.1776	DM4	neg6	before	0.046488776	0.021358543
Figure_8b	7.4019	DM4	neg6	before	0.045583333	0.018947202
Figure_8b	7.6262	DM4	neg6	before	0.041986054	0.018284437
Figure_8b	7.8505	DM4	neg6	before	0.04042517	0.016375687
Figure_8b	8.0748	DM4	neg6	before	0.037564966	0.014691319
Figure_8b	8.2991	DM4	neg6	before	0.037166667	0.014175967
Figure_8b	8.5234	DM4	neg6	before	0.037927891	0.013315642
Figure_8b	8.7477	DM4	neg6	before	0.037056463	0.012655794
Figure_8b	8.972	DM4	neg6	before	0.036646939	0.012505816
Figure_8a	0.2243	DM5	neg2	before	0.057072222	0.017960472
Figure_8a	0.4486	DM5	neg2	before	0.042188889	0.012392742
Figure_8a	0.6729	DM5	neg2	before	0.036027778	0.010050791
Figure_8a	0.8972	DM5	neg2	before	0.032544444	0.007542701
Figure_8a	1.1215	DM5	neg2	before	0.027444444	0.006953063
Figure_8a	1.3458	DM5	neg2	before	0.022544444	0.005655818
Figure_8a	1.5701	DM5	neg2	before	0.02015	0.00434868
Figure_8a	1.7944	DM5	neg2	before	0.016672222	0.003475538
Figure_8a	2.0187	DM5	neg2	before	0.014905556	0.003050117
Figure_8a	2.243	DM5	neg2	before	0.013255556	0.002554048
Figure_8a	2.4673	DM5	neg2	before	0.011766667	0.001638834
Figure_8a	2.6916	DM5	neg2	before	0.00945	0.001135578
Figure_8a	2.9159	DM5	neg2	before	0.007011111	0.001175196
Figure_8a	3.1402	DM5	neg2	before	0.005438889	0.001564855
Figure_8a	3.3645	DM5	neg2	before	0.004133333	0.001146525
Figure_8a	3.5888	DM5	neg2	before	0.001711111	0.001289923
Figure_8a	3.8131	DM5	neg2	before	9.00E-04	0.000602095
Figure_8a	4.0374	DM5	neg2	before	-0.000772222	0.000454396
Figure_8a	4.2617	DM5	neg2	before	-0.0028	0.001000111
Figure_8a	4.486	DM5	neg2	before	-0.003672222	0.001542519
Figure_8a	4.7103	DM5	neg2	before	0.249277778	0.047953802
Figure_8a	4.9346	DM5	neg2	before	0.230394444	0.04846696
Figure_8a	5.1589	DM5	neg2	before	0.208961111	0.049382994
Figure_8a	5.3832	DM5	neg2	before	0.188205556	0.049137605
Figure_8a	5.6075	DM5	neg2	before	0.169983333	0.047312763
Figure_8a	5.8318	DM5	neg2	before	0.156838889	0.044608204
Figure_8a	6.0561	DM5	neg2	before	0.144916667	0.04277747
Figure_8a	6.2804	DM5	neg2	before	0.134261111	0.040195887
Figure_8a	6.5047	DM5	neg2	before	0.124233333	0.037186138
Figure_8a	6.729	DM5	neg2	before	0.116533333	0.034095683
Figure_8a	6.9533	DM5	neg2	before	0.109205556	0.032062844
Figure_8a	7.1776	DM5	neg2	before	0.103633333	0.030358267
Figure_8a	7.4019	DM5	neg2	before	0.096961111	0.028650462
Figure_8a	7.6262	DM5	neg2	before	0.092466667	0.026144486
Figure_8a	7.8505	DM5	neg2	before	0.089177778	0.025071482
Figure_8a	8.0748	DM5	neg2	before	0.0827	0.022540742
Figure_8a	8.2991	DM5	neg2	before	0.077894444	0.02161828
Figure_8a	8.5234	DM5	neg2	before	0.076316667	0.021655605
Figure_8a	8.7477	DM5	neg2	before	0.073783333	0.020471532
Figure_8a	8.972	DM5	neg2	before	0.073416667	0.02130207
Figure_8b	0.2243	DM5	neg6	before	0.042483333	0.016924936
Figure_8b	0.4486	DM5	neg6	before	0.030933333	0.012056318
Figure_8b	0.6729	DM5	neg6	before	0.026483333	0.009133547
Figure_8b	0.8972	DM5	neg6	before	0.022983333	0.007104473
Figure_8b	1.1215	DM5	neg6	before	0.017861111	0.005157486
Figure_8b	1.3458	DM5	neg6	before	0.012844444	0.004511735
Figure_8b	1.5701	DM5	neg6	before	0.012283333	0.003040099
Figure_8b	1.7944	DM5	neg6	before	0.010472222	0.002561646
Figure_8b	2.0187	DM5	neg6	before	0.008433333	0.002943769
Figure_8b	2.243	DM5	neg6	before	0.007655556	0.002311784
Figure_8b	2.4673	DM5	neg6	before	0.006116667	0.001843844
Figure_8b	2.6916	DM5	neg6	before	0.005461111	0.001222457
Figure_8b	2.9159	DM5	neg6	before	0.004561111	0.001096
Figure_8b	3.1402	DM5	neg6	before	0.003994444	0.001623358
Figure_8b	3.3645	DM5	neg6	before	0.003066667	0.001431109
Figure_8b	3.5888	DM5	neg6	before	0.002488889	0.001903966
Figure_8b	3.8131	DM5	neg6	before	0.000544444	0.00025599
Figure_8b	4.0374	DM5	neg6	before	-0.000811111	0.001078705
Figure_8b	4.2617	DM5	neg6	before	-0.002344444	0.001167672
Figure_8b	4.486	DM5	neg6	before	-0.003511111	0.001659042
Figure_8b	4.7103	DM5	neg6	before	0.161672222	0.058537635
Figure_8b	4.9346	DM5	neg6	before	0.146494444	0.052947324
Figure_8b	5.1589	DM5	neg6	before	0.127522222	0.047251558
Figure_8b	5.3832	DM5	neg6	before	0.111738889	0.042321103
Figure_8b	5.6075	DM5	neg6	before	0.099933333	0.038267042
Figure_8b	5.8318	DM5	neg6	before	0.088916667	0.035102008
Figure_8b	6.0561	DM5	neg6	before	0.080905556	0.032523019
Figure_8b	6.2804	DM5	neg6	before	0.073083333	0.030168165
Figure_8b	6.5047	DM5	neg6	before	0.0671	0.028289969
Figure_8b	6.729	DM5	neg6	before	0.064361111	0.026506954
Figure_8b	6.9533	DM5	neg6	before	0.060283333	0.024108515
Figure_8b	7.1776	DM5	neg6	before	0.057111111	0.021200197
Figure_8b	7.4019	DM5	neg6	before	0.053144444	0.020367463
Figure_8b	7.6262	DM5	neg6	before	0.047866667	0.018609366
Figure_8b	7.8505	DM5	neg6	before	0.048466667	0.019203352
Figure_8b	8.0748	DM5	neg6	before	0.045266667	0.017061408
Figure_8b	8.2991	DM5	neg6	before	0.044866667	0.016949998
Figure_8b	8.5234	DM5	neg6	before	0.042977778	0.016702259
Figure_8b	8.7477	DM5	neg6	before	0.041222222	0.015512634
Figure_8b	8.972	DM5	neg6	before	0.039094444	0.015541858
Figure_8a	0.2243	DM1	neg2	during	0.079552381	0.012767835
Figure_8a	0.4486	DM1	neg2	during	0.062366667	0.011075272
Figure_8a	0.6729	DM1	neg2	during	0.052204762	0.009558742
Figure_8a	0.8972	DM1	neg2	during	0.046580952	0.007549438
Figure_8a	1.1215	DM1	neg2	during	0.038485714	0.007729713
Figure_8a	1.3458	DM1	neg2	during	0.031785714	0.007136933
Figure_8a	1.5701	DM1	neg2	during	0.028009524	0.00584794
Figure_8a	1.7944	DM1	neg2	during	0.022819048	0.00570679
Figure_8a	2.0187	DM1	neg2	during	0.019828571	0.005632358
Figure_8a	2.243	DM1	neg2	during	0.017471429	0.004790994
Figure_8a	2.4673	DM1	neg2	during	0.014466667	0.004354497
Figure_8a	2.6916	DM1	neg2	during	0.011	0.003518334
Figure_8a	2.9159	DM1	neg2	during	0.008985714	0.003578661
Figure_8a	3.1402	DM1	neg2	during	0.006028571	0.002578856
Figure_8a	3.3645	DM1	neg2	during	0.003604762	0.001643158
Figure_8a	3.5888	DM1	neg2	during	0.003047619	0.001438287
Figure_8a	3.8131	DM1	neg2	during	0.001209524	0.000289838
Figure_8a	4.0374	DM1	neg2	during	-0.001571429	0.001024035
Figure_8a	4.2617	DM1	neg2	during	-0.002428571	0.000837969
Figure_8a	4.486	DM1	neg2	during	-0.002466667	0.001753485
Figure_8a	4.7103	DM1	neg2	during	0.340861905	0.053670503
Figure_8a	4.9346	DM1	neg2	during	0.314595238	0.048939925
Figure_8a	5.1589	DM1	neg2	during	0.285085714	0.045499089
Figure_8a	5.3832	DM1	neg2	during	0.254890476	0.043471975
Figure_8a	5.6075	DM1	neg2	during	0.22947619	0.042769812
Figure_8a	5.8318	DM1	neg2	during	0.209671429	0.04217006
Figure_8a	6.0561	DM1	neg2	during	0.195204762	0.040404397
Figure_8a	6.2804	DM1	neg2	during	0.182495238	0.038613059
Figure_8a	6.5047	DM1	neg2	during	0.169652381	0.036740212
Figure_8a	6.729	DM1	neg2	during	0.160204762	0.035031207
Figure_8a	6.9533	DM1	neg2	during	0.1493	0.033701608
Figure_8a	7.1776	DM1	neg2	during	0.1401	0.031483909
Figure_8a	7.4019	DM1	neg2	during	0.131680952	0.029672844
Figure_8a	7.6262	DM1	neg2	during	0.122171429	0.028215326
Figure_8a	7.8505	DM1	neg2	during	0.113995238	0.026528355
Figure_8a	8.0748	DM1	neg2	during	0.107047619	0.025317298
Figure_8a	8.2991	DM1	neg2	during	0.09957619	0.024100793
Figure_8a	8.5234	DM1	neg2	during	0.094642857	0.023826041
Figure_8a	8.7477	DM1	neg2	during	0.087528571	0.02177619
Figure_8a	8.972	DM1	neg2	during	0.080914286	0.02117343
Figure_8b	0.2243	DM1	neg6	during	0.071066667	0.010040679
Figure_8b	0.4486	DM1	neg6	during	0.056795238	0.008695457
Figure_8b	0.6729	DM1	neg6	during	0.0511	0.009065958
Figure_8b	0.8972	DM1	neg6	during	0.044609524	0.008048118
Figure_8b	1.1215	DM1	neg6	during	0.038452381	0.007404663
Figure_8b	1.3458	DM1	neg6	during	0.033290476	0.006587124
Figure_8b	1.5701	DM1	neg6	during	0.028671429	0.005870599
Figure_8b	1.7944	DM1	neg6	during	0.024247619	0.005428388
Figure_8b	2.0187	DM1	neg6	during	0.020480952	0.005150013
Figure_8b	2.243	DM1	neg6	during	0.017585714	0.004280402
Figure_8b	2.4673	DM1	neg6	during	0.016966667	0.003633355
Figure_8b	2.6916	DM1	neg6	during	0.013985714	0.001904865
Figure_8b	2.9159	DM1	neg6	during	0.010547619	0.002261278
Figure_8b	3.1402	DM1	neg6	during	0.007647619	0.002852891
Figure_8b	3.3645	DM1	neg6	during	0.006142857	0.001995573
Figure_8b	3.5888	DM1	neg6	during	0.0045	0.001335574
Figure_8b	3.8131	DM1	neg6	during	-0.000509524	0.000951682
Figure_8b	4.0374	DM1	neg6	during	-0.002452381	0.001106614
Figure_8b	4.2617	DM1	neg6	during	-0.003742857	0.001238849
Figure_8b	4.486	DM1	neg6	during	-0.004395238	0.001646632
Figure_8b	4.7103	DM1	neg6	during	0.303385714	0.055099947
Figure_8b	4.9346	DM1	neg6	during	0.279114286	0.052968029
Figure_8b	5.1589	DM1	neg6	during	0.249738095	0.049773253
Figure_8b	5.3832	DM1	neg6	during	0.21882381	0.045689474
Figure_8b	5.6075	DM1	neg6	during	0.19217619	0.04252925
Figure_8b	5.8318	DM1	neg6	during	0.168071429	0.039528135
Figure_8b	6.0561	DM1	neg6	during	0.150357143	0.036989454
Figure_8b	6.2804	DM1	neg6	during	0.136352381	0.034510277
Figure_8b	6.5047	DM1	neg6	during	0.122290476	0.03249218
Figure_8b	6.729	DM1	neg6	during	0.111114286	0.030110339
Figure_8b	6.9533	DM1	neg6	during	0.102842857	0.028815798
Figure_8b	7.1776	DM1	neg6	during	0.093695238	0.026933002
Figure_8b	7.4019	DM1	neg6	during	0.085247619	0.025066112
Figure_8b	7.6262	DM1	neg6	during	0.077790476	0.023039318
Figure_8b	7.8505	DM1	neg6	during	0.0712	0.021176509
Figure_8b	8.0748	DM1	neg6	during	0.063871429	0.019619568
Figure_8b	8.2991	DM1	neg6	during	0.056771429	0.017709101
Figure_8b	8.5234	DM1	neg6	during	0.051971429	0.015951987
Figure_8b	8.7477	DM1	neg6	during	0.045757143	0.014813957
Figure_8b	8.972	DM1	neg6	during	0.041004762	0.014056284
Figure_8a	0.2243	DM2	neg2	during	0.082266667	0.014080472
Figure_8a	0.4486	DM2	neg2	during	0.0637	0.011643202
Figure_8a	0.6729	DM2	neg2	during	0.053672222	0.010063798
Figure_8a	0.8972	DM2	neg2	during	0.044027778	0.008656474
Figure_8a	1.1215	DM2	neg2	during	0.037727778	0.008167653
Figure_8a	1.3458	DM2	neg2	during	0.032288889	0.007675824
Figure_8a	1.5701	DM2	neg2	during	0.0294	0.00627834
Figure_8a	1.7944	DM2	neg2	during	0.025877778	0.006726006
Figure_8a	2.0187	DM2	neg2	during	0.023011111	0.00614339
Figure_8a	2.243	DM2	neg2	during	0.019638889	0.004763009
Figure_8a	2.4673	DM2	neg2	during	0.014994444	0.003591548
Figure_8a	2.6916	DM2	neg2	during	0.011544444	0.002428712
Figure_8a	2.9159	DM2	neg2	during	0.008738889	0.002534056
Figure_8a	3.1402	DM2	neg2	during	0.007155556	0.001962419
Figure_8a	3.3645	DM2	neg2	during	0.005216667	0.001811788
Figure_8a	3.5888	DM2	neg2	during	0.002633333	0.001720099
Figure_8a	3.8131	DM2	neg2	during	0.000938889	0.00102929
Figure_8a	4.0374	DM2	neg2	during	-0.001688889	0.000730584
Figure_8a	4.2617	DM2	neg2	during	-0.003938889	0.001441384
Figure_8a	4.486	DM2	neg2	during	-0.003622222	0.002303004
Figure_8a	4.7103	DM2	neg2	during	0.437572222	0.128914634
Figure_8a	4.9346	DM2	neg2	during	0.404344444	0.118006661
Figure_8a	5.1589	DM2	neg2	during	0.36355	0.108114938
Figure_8a	5.3832	DM2	neg2	during	0.317855556	0.095621967
Figure_8a	5.6075	DM2	neg2	during	0.279105556	0.08548897
Figure_8a	5.8318	DM2	neg2	during	0.246383333	0.076758477
Figure_8a	6.0561	DM2	neg2	during	0.223583333	0.068082417
Figure_8a	6.2804	DM2	neg2	during	0.204383333	0.061113989
Figure_8a	6.5047	DM2	neg2	during	0.186505556	0.054002958
Figure_8a	6.729	DM2	neg2	during	0.169911111	0.049206765
Figure_8a	6.9533	DM2	neg2	during	0.157633333	0.046388829
Figure_8a	7.1776	DM2	neg2	during	0.145811111	0.042882048
Figure_8a	7.4019	DM2	neg2	during	0.134705556	0.039088556
Figure_8a	7.6262	DM2	neg2	during	0.123494444	0.035834868
Figure_8a	7.8505	DM2	neg2	during	0.116288889	0.033882468
Figure_8a	8.0748	DM2	neg2	during	0.106927778	0.031349262
Figure_8a	8.2991	DM2	neg2	during	0.098622222	0.02931394
Figure_8a	8.5234	DM2	neg2	during	0.094377778	0.02841789
Figure_8a	8.7477	DM2	neg2	during	0.085372222	0.026189169
Figure_8a	8.972	DM2	neg2	during	0.077938889	0.023993332
Figure_8b	0.2243	DM2	neg6	during	0.069294444	0.01332427
Figure_8b	0.4486	DM2	neg6	during	0.055872222	0.011285
Figure_8b	0.6729	DM2	neg6	during	0.051672222	0.011147979
Figure_8b	0.8972	DM2	neg6	during	0.042794444	0.010317294
Figure_8b	1.1215	DM2	neg6	during	0.036877778	0.008565191
Figure_8b	1.3458	DM2	neg6	during	0.032988889	0.007974676
Figure_8b	1.5701	DM2	neg6	during	0.028966667	0.007006457
Figure_8b	1.7944	DM2	neg6	during	0.023405556	0.007365774
Figure_8b	2.0187	DM2	neg6	during	0.02065	0.006246491
Figure_8b	2.243	DM2	neg6	during	0.016888889	0.004891691
Figure_8b	2.4673	DM2	neg6	during	0.015638889	0.0041275
Figure_8b	2.6916	DM2	neg6	during	0.012416667	0.002223723
Figure_8b	2.9159	DM2	neg6	during	0.010055556	0.002399918
Figure_8b	3.1402	DM2	neg6	during	0.00865	0.002536413
Figure_8b	3.3645	DM2	neg6	during	0.005961111	0.001875128
Figure_8b	3.5888	DM2	neg6	during	0.003455556	0.001370176
Figure_8b	3.8131	DM2	neg6	during	-0.000522222	0.000671519
Figure_8b	4.0374	DM2	neg6	during	-0.0013	0.001394832
Figure_8b	4.2617	DM2	neg6	during	-0.004411111	0.001090622
Figure_8b	4.486	DM2	neg6	during	-0.003661111	0.001969008
Figure_8b	4.7103	DM2	neg6	during	0.322772222	0.11745763
Figure_8b	4.9346	DM2	neg6	during	0.294466667	0.108035304
Figure_8b	5.1589	DM2	neg6	during	0.259677778	0.095115756
Figure_8b	5.3832	DM2	neg6	during	0.22425	0.081962625
Figure_8b	5.6075	DM2	neg6	during	0.195005556	0.072173033
Figure_8b	5.8318	DM2	neg6	during	0.1707	0.064394276
Figure_8b	6.0561	DM2	neg6	during	0.150483333	0.056276998
Figure_8b	6.2804	DM2	neg6	during	0.13515	0.050663998
Figure_8b	6.5047	DM2	neg6	during	0.122544444	0.044869912
Figure_8b	6.729	DM2	neg6	during	0.110483333	0.040889595
Figure_8b	6.9533	DM2	neg6	during	0.101344444	0.036950166
Figure_8b	7.1776	DM2	neg6	during	0.092261111	0.033285917
Figure_8b	7.4019	DM2	neg6	during	0.083488889	0.030970185
Figure_8b	7.6262	DM2	neg6	during	0.0775	0.027540571
Figure_8b	7.8505	DM2	neg6	during	0.071411111	0.024994674
Figure_8b	8.0748	DM2	neg6	during	0.064288889	0.022266769
Figure_8b	8.2991	DM2	neg6	during	0.057355556	0.020155434
Figure_8b	8.5234	DM2	neg6	during	0.05465	0.018593138
Figure_8b	8.7477	DM2	neg6	during	0.047783333	0.016864582
Figure_8b	8.972	DM2	neg6	during	0.044572222	0.015635604
Figure_8a	0.2243	DM4	neg2	during	0.073038095	0.010057034
Figure_8a	0.4486	DM4	neg2	during	0.057557143	0.008507151
Figure_8a	0.6729	DM4	neg2	during	0.048009524	0.007169201
Figure_8a	0.8972	DM4	neg2	during	0.041571429	0.005156085
Figure_8a	1.1215	DM4	neg2	during	0.034985714	0.004774468
Figure_8a	1.3458	DM4	neg2	during	0.028447619	0.005453123
Figure_8a	1.5701	DM4	neg2	during	0.025109524	0.004171925
Figure_8a	1.7944	DM4	neg2	during	0.019990476	0.003731722
Figure_8a	2.0187	DM4	neg2	during	0.017038095	0.00372899
Figure_8a	2.243	DM4	neg2	during	0.0151	0.003794768
Figure_8a	2.4673	DM4	neg2	during	0.012461905	0.002673547
Figure_8a	2.6916	DM4	neg2	during	0.010961905	0.001996723
Figure_8a	2.9159	DM4	neg2	during	0.0082	0.00274122
Figure_8a	3.1402	DM4	neg2	during	0.005352381	0.001913733
Figure_8a	3.3645	DM4	neg2	during	0.004595238	0.00161062
Figure_8a	3.5888	DM4	neg2	during	0.003404762	0.001560854
Figure_8a	3.8131	DM4	neg2	during	0.000714286	0.000611047
Figure_8a	4.0374	DM4	neg2	during	-0.00302381	0.000930145
Figure_8a	4.2617	DM4	neg2	during	-0.002109524	0.00116607
Figure_8a	4.486	DM4	neg2	during	-0.002152381	0.001384415
Figure_8a	4.7103	DM4	neg2	during	0.30487619	0.039765763
Figure_8a	4.9346	DM4	neg2	during	0.28237619	0.036264554
Figure_8a	5.1589	DM4	neg2	during	0.255080952	0.033254667
Figure_8a	5.3832	DM4	neg2	during	0.2277	0.031132616
Figure_8a	5.6075	DM4	neg2	during	0.205185714	0.031677292
Figure_8a	5.8318	DM4	neg2	during	0.18857619	0.031979974
Figure_8a	6.0561	DM4	neg2	during	0.175485714	0.031165545
Figure_8a	6.2804	DM4	neg2	during	0.166780952	0.030903974
Figure_8a	6.5047	DM4	neg2	during	0.156714286	0.029482162
Figure_8a	6.729	DM4	neg2	during	0.147638095	0.02835393
Figure_8a	6.9533	DM4	neg2	during	0.140919048	0.027030273
Figure_8a	7.1776	DM4	neg2	during	0.130809524	0.026262959
Figure_8a	7.4019	DM4	neg2	during	0.122780952	0.024916143
Figure_8a	7.6262	DM4	neg2	during	0.114438095	0.023013974
Figure_8a	7.8505	DM4	neg2	during	0.107252381	0.022099072
Figure_8a	8.0748	DM4	neg2	during	0.101971429	0.021235838
Figure_8a	8.2991	DM4	neg2	during	0.096128571	0.020433264
Figure_8a	8.5234	DM4	neg2	during	0.091095238	0.019580101
Figure_8a	8.7477	DM4	neg2	during	0.085804762	0.018695153
Figure_8a	8.972	DM4	neg2	during	0.079480952	0.017349176
Figure_8b	0.2243	DM4	neg6	during	0.061685714	0.008897487
Figure_8b	0.4486	DM4	neg6	during	0.049095238	0.007372498
Figure_8b	0.6729	DM4	neg6	during	0.045171429	0.00709601
Figure_8b	0.8972	DM4	neg6	during	0.038895238	0.006694306
Figure_8b	1.1215	DM4	neg6	during	0.0338	0.005878496
Figure_8b	1.3458	DM4	neg6	during	0.028447619	0.005912201
Figure_8b	1.5701	DM4	neg6	during	0.025590476	0.005666124
Figure_8b	1.7944	DM4	neg6	during	0.021652381	0.005468035
Figure_8b	2.0187	DM4	neg6	during	0.018638095	0.005136375
Figure_8b	2.243	DM4	neg6	during	0.015528571	0.004852488
Figure_8b	2.4673	DM4	neg6	during	0.01377619	0.003825878
Figure_8b	2.6916	DM4	neg6	during	0.013004762	0.002285038
Figure_8b	2.9159	DM4	neg6	during	0.008257143	0.002136168
Figure_8b	3.1402	DM4	neg6	during	0.007390476	0.002255419
Figure_8b	3.3645	DM4	neg6	during	0.006080952	0.001491579
Figure_8b	3.5888	DM4	neg6	during	0.0045	0.001085352
Figure_8b	3.8131	DM4	neg6	during	-0.000480952	0.000725166
Figure_8b	4.0374	DM4	neg6	during	-0.00347619	0.001002898
Figure_8b	4.2617	DM4	neg6	during	-0.003495238	0.001151981
Figure_8b	4.486	DM4	neg6	during	-0.003585714	0.002093993
Figure_8b	4.7103	DM4	neg6	during	0.282385714	0.049704716
Figure_8b	4.9346	DM4	neg6	during	0.258466667	0.046484706
Figure_8b	5.1589	DM4	neg6	during	0.2285	0.042677415
Figure_8b	5.3832	DM4	neg6	during	0.196771429	0.038317722
Figure_8b	5.6075	DM4	neg6	during	0.169528571	0.035244515
Figure_8b	5.8318	DM4	neg6	during	0.14722381	0.032817694
Figure_8b	6.0561	DM4	neg6	during	0.130285714	0.030626924
Figure_8b	6.2804	DM4	neg6	during	0.118471429	0.029232207
Figure_8b	6.5047	DM4	neg6	during	0.107104762	0.026973367
Figure_8b	6.729	DM4	neg6	during	0.09607619	0.025526326
Figure_8b	6.9533	DM4	neg6	during	0.090604762	0.024456431
Figure_8b	7.1776	DM4	neg6	during	0.080409524	0.0237837
Figure_8b	7.4019	DM4	neg6	during	0.073771429	0.021628779
Figure_8b	7.6262	DM4	neg6	during	0.067352381	0.019882854
Figure_8b	7.8505	DM4	neg6	during	0.0625	0.018732359
Figure_8b	8.0748	DM4	neg6	during	0.0566	0.016892619
Figure_8b	8.2991	DM4	neg6	during	0.049947619	0.015798357
Figure_8b	8.5234	DM4	neg6	during	0.047190476	0.014041118
Figure_8b	8.7477	DM4	neg6	during	0.041857143	0.013302046
Figure_8b	8.972	DM4	neg6	during	0.037071429	0.012142974
Figure_8a	0.2243	DM5	neg2	during	0.077705556	0.014959314
Figure_8a	0.4486	DM5	neg2	during	0.058933333	0.011774451
Figure_8a	0.6729	DM5	neg2	during	0.050938889	0.00970704
Figure_8a	0.8972	DM5	neg2	during	0.043822222	0.008577691
Figure_8a	1.1215	DM5	neg2	during	0.03685	0.008044776
Figure_8a	1.3458	DM5	neg2	during	0.031188889	0.007313005
Figure_8a	1.5701	DM5	neg2	during	0.029366667	0.005674315
Figure_8a	1.7944	DM5	neg2	during	0.026138889	0.006001472
Figure_8a	2.0187	DM5	neg2	during	0.024166667	0.005888891
Figure_8a	2.243	DM5	neg2	during	0.0213	0.004566521
Figure_8a	2.4673	DM5	neg2	during	0.0174	0.003508445
Figure_8a	2.6916	DM5	neg2	during	0.014388889	0.00281364
Figure_8a	2.9159	DM5	neg2	during	0.010883333	0.002506831
Figure_8a	3.1402	DM5	neg2	during	0.008622222	0.00263555
Figure_8a	3.3645	DM5	neg2	during	0.006022222	0.002091547
Figure_8a	3.5888	DM5	neg2	during	0.00265	0.00206521
Figure_8a	3.8131	DM5	neg2	during	0.000111111	0.000609837
Figure_8a	4.0374	DM5	neg2	during	-0.003027778	0.000846492
Figure_8a	4.2617	DM5	neg2	during	-0.002761111	0.001174337
Figure_8a	4.486	DM5	neg2	during	-0.003522222	0.002940996
Figure_8a	4.7103	DM5	neg2	during	0.441327778	0.148720138
Figure_8a	4.9346	DM5	neg2	during	0.410033333	0.136941298
Figure_8a	5.1589	DM5	neg2	during	0.369944444	0.124974882
Figure_8a	5.3832	DM5	neg2	during	0.325422222	0.110292124
Figure_8a	5.6075	DM5	neg2	during	0.286705556	0.097033901
Figure_8a	5.8318	DM5	neg2	during	0.254722222	0.086509655
Figure_8a	6.0561	DM5	neg2	during	0.231888889	0.077370324
Figure_8a	6.2804	DM5	neg2	during	0.211627778	0.069368262
Figure_8a	6.5047	DM5	neg2	during	0.191927778	0.062007628
Figure_8a	6.729	DM5	neg2	during	0.175522222	0.056459645
Figure_8a	6.9533	DM5	neg2	during	0.163533333	0.052893464
Figure_8a	7.1776	DM5	neg2	during	0.152255556	0.048823943
Figure_8a	7.4019	DM5	neg2	during	0.141294444	0.043820732
Figure_8a	7.6262	DM5	neg2	during	0.128888889	0.040390351
Figure_8a	7.8505	DM5	neg2	during	0.122511111	0.038673873
Figure_8a	8.0748	DM5	neg2	during	0.114922222	0.03546776
Figure_8a	8.2991	DM5	neg2	during	0.106655556	0.032904571
Figure_8a	8.5234	DM5	neg2	during	0.101611111	0.03231306
Figure_8a	8.7477	DM5	neg2	during	0.092533333	0.0290597
Figure_8a	8.972	DM5	neg2	during	0.084661111	0.02656167
Figure_8b	0.2243	DM5	neg6	during	0.068394444	0.014365874
Figure_8b	0.4486	DM5	neg6	during	0.053977778	0.011830387
Figure_8b	0.6729	DM5	neg6	during	0.050522222	0.011490575
Figure_8b	0.8972	DM5	neg6	during	0.042572222	0.010751408
Figure_8b	1.1215	DM5	neg6	during	0.037155556	0.009210126
Figure_8b	1.3458	DM5	neg6	during	0.033538889	0.008348783
Figure_8b	1.5701	DM5	neg6	during	0.028594444	0.007217214
Figure_8b	1.7944	DM5	neg6	during	0.023788889	0.006982914
Figure_8b	2.0187	DM5	neg6	during	0.019583333	0.006486903
Figure_8b	2.243	DM5	neg6	during	0.015805556	0.005003639
Figure_8b	2.4673	DM5	neg6	during	0.01455	0.004334194
Figure_8b	2.6916	DM5	neg6	during	0.01295	0.00345293
Figure_8b	2.9159	DM5	neg6	during	0.011166667	0.003265521
Figure_8b	3.1402	DM5	neg6	during	0.008166667	0.003601553
Figure_8b	3.3645	DM5	neg6	during	0.005672222	0.002167169
Figure_8b	3.5888	DM5	neg6	during	0.002716667	0.001654864
Figure_8b	3.8131	DM5	neg6	during	-0.000872222	0.000534749
Figure_8b	4.0374	DM5	neg6	during	-0.001683333	0.000647545
Figure_8b	4.2617	DM5	neg6	during	-0.003283333	0.001297968
Figure_8b	4.486	DM5	neg6	during	-0.003088889	0.002421366
Figure_8b	4.7103	DM5	neg6	during	0.306772222	0.142173301
Figure_8b	4.9346	DM5	neg6	during	0.279644444	0.128951834
Figure_8b	5.1589	DM5	neg6	during	0.246644444	0.110434593
Figure_8b	5.3832	DM5	neg6	during	0.213694444	0.091915301
Figure_8b	5.6075	DM5	neg6	during	0.185861111	0.078666982
Figure_8b	5.8318	DM5	neg6	during	0.1625	0.067712242
Figure_8b	6.0561	DM5	neg6	during	0.144444444	0.058769081
Figure_8b	6.2804	DM5	neg6	during	0.130433333	0.051793409
Figure_8b	6.5047	DM5	neg6	during	0.117272222	0.045534009
Figure_8b	6.729	DM5	neg6	during	0.10795	0.040522496
Figure_8b	6.9533	DM5	neg6	during	0.099538889	0.03683432
Figure_8b	7.1776	DM5	neg6	during	0.091494444	0.032523165
Figure_8b	7.4019	DM5	neg6	during	0.084238889	0.029963722
Figure_8b	7.6262	DM5	neg6	during	0.078027778	0.027028937
Figure_8b	7.8505	DM5	neg6	during	0.072922222	0.025242465
Figure_8b	8.0748	DM5	neg6	during	0.067644444	0.021189163
Figure_8b	8.2991	DM5	neg6	during	0.061905556	0.019115748
Figure_8b	8.5234	DM5	neg6	during	0.059127778	0.018297912
Figure_8b	8.7477	DM5	neg6	during	0.054211111	0.016093073
Figure_8b	8.972	DM5	neg6	during	0.0503	0.014421198
Figure_8a	0.2243	DM1	neg2	after	0.055004762	0.009932453
Figure_8a	0.4486	DM1	neg2	after	0.041078571	0.007656149
Figure_8a	0.6729	DM1	neg2	after	0.0342	0.006150653
Figure_8a	0.8972	DM1	neg2	after	0.031059524	0.00448736
Figure_8a	1.1215	DM1	neg2	after	0.02622619	0.004035163
Figure_8a	1.3458	DM1	neg2	after	0.023635714	0.003844223
Figure_8a	1.5701	DM1	neg2	after	0.021395238	0.003685194
Figure_8a	1.7944	DM1	neg2	after	0.018588095	0.003437443
Figure_8a	2.0187	DM1	neg2	after	0.017588095	0.003141249
Figure_8a	2.243	DM1	neg2	after	0.013054762	0.003349798
Figure_8a	2.4673	DM1	neg2	after	0.012071429	0.002584605
Figure_8a	2.6916	DM1	neg2	after	0.008230952	0.002031187
Figure_8a	2.9159	DM1	neg2	after	0.008119048	0.001499133
Figure_8a	3.1402	DM1	neg2	after	0.006916667	0.001889231
Figure_8a	3.3645	DM1	neg2	after	0.00617381	0.001709822
Figure_8a	3.5888	DM1	neg2	after	0.00372619	0.000796818
Figure_8a	3.8131	DM1	neg2	after	0.000378571	0.000529084
Figure_8a	4.0374	DM1	neg2	after	-0.001571429	0.000564629
Figure_8a	4.2617	DM1	neg2	after	-0.003814286	0.001323353
Figure_8a	4.486	DM1	neg2	after	-0.005219048	0.001318305
Figure_8a	4.7103	DM1	neg2	after	0.250054762	0.030386161
Figure_8a	4.9346	DM1	neg2	after	0.232285714	0.028080839
Figure_8a	5.1589	DM1	neg2	after	0.209564286	0.028441779
Figure_8a	5.3832	DM1	neg2	after	0.191428571	0.028610276
Figure_8a	5.6075	DM1	neg2	after	0.177240476	0.02873927
Figure_8a	5.8318	DM1	neg2	after	0.16347619	0.027752048
Figure_8a	6.0561	DM1	neg2	after	0.152409524	0.027934835
Figure_8a	6.2804	DM1	neg2	after	0.143166667	0.027800257
Figure_8a	6.5047	DM1	neg2	after	0.132685714	0.027342721
Figure_8a	6.729	DM1	neg2	after	0.124257143	0.025798081
Figure_8a	6.9533	DM1	neg2	after	0.115157143	0.024838387
Figure_8a	7.1776	DM1	neg2	after	0.10957619	0.023493427
Figure_8a	7.4019	DM1	neg2	after	0.100942857	0.021631765
Figure_8a	7.6262	DM1	neg2	after	0.094316667	0.020981336
Figure_8a	7.8505	DM1	neg2	after	0.08767381	0.019960072
Figure_8a	8.0748	DM1	neg2	after	0.081016667	0.019374991
Figure_8a	8.2991	DM1	neg2	after	0.074771429	0.018651214
Figure_8a	8.5234	DM1	neg2	after	0.070504762	0.017587043
Figure_8a	8.7477	DM1	neg2	after	0.062309524	0.016675028
Figure_8a	8.972	DM1	neg2	after	0.055354762	0.01622647
Figure_8b	0.2243	DM1	neg6	after	0.046971429	0.006134845
Figure_8b	0.4486	DM1	neg6	after	0.035928571	0.00596572
Figure_8b	0.6729	DM1	neg6	after	0.030842857	0.006266421
Figure_8b	0.8972	DM1	neg6	after	0.029242857	0.005772951
Figure_8b	1.1215	DM1	neg6	after	0.025757143	0.005950255
Figure_8b	1.3458	DM1	neg6	after	0.022638095	0.006152349
Figure_8b	1.5701	DM1	neg6	after	0.020733333	0.005145085
Figure_8b	1.7944	DM1	neg6	after	0.018209524	0.004210517
Figure_8b	2.0187	DM1	neg6	after	0.016071429	0.002889238
Figure_8b	2.243	DM1	neg6	after	0.014038095	0.003369498
Figure_8b	2.4673	DM1	neg6	after	0.011590476	0.002553716
Figure_8b	2.6916	DM1	neg6	after	0.008071429	0.001887321
Figure_8b	2.9159	DM1	neg6	after	0.0072	0.001782321
Figure_8b	3.1402	DM1	neg6	after	0.006404762	0.002601917
Figure_8b	3.3645	DM1	neg6	after	0.00442381	0.001653771
Figure_8b	3.5888	DM1	neg6	after	0.004714286	0.001350698
Figure_8b	3.8131	DM1	neg6	after	0.000661905	0.000406328
Figure_8b	4.0374	DM1	neg6	after	-0.001266667	0.000748544
Figure_8b	4.2617	DM1	neg6	after	-0.004	0.000933163
Figure_8b	4.486	DM1	neg6	after	-0.005042857	0.001858481
Figure_8b	4.7103	DM1	neg6	after	0.20772381	0.047404634
Figure_8b	4.9346	DM1	neg6	after	0.189161905	0.043344395
Figure_8b	5.1589	DM1	neg6	after	0.16722381	0.037648909
Figure_8b	5.3832	DM1	neg6	after	0.145161905	0.032465069
Figure_8b	5.6075	DM1	neg6	after	0.125052381	0.027277239
Figure_8b	5.8318	DM1	neg6	after	0.109747619	0.024913423
Figure_8b	6.0561	DM1	neg6	after	0.097552381	0.022362945
Figure_8b	6.2804	DM1	neg6	after	0.087114286	0.0200277
Figure_8b	6.5047	DM1	neg6	after	0.079280952	0.018801346
Figure_8b	6.729	DM1	neg6	after	0.071671429	0.017209739
Figure_8b	6.9533	DM1	neg6	after	0.063566667	0.015914286
Figure_8b	7.1776	DM1	neg6	after	0.057328571	0.014496328
Figure_8b	7.4019	DM1	neg6	after	0.051085714	0.012719206
Figure_8b	7.6262	DM1	neg6	after	0.04497619	0.01165296
Figure_8b	7.8505	DM1	neg6	after	0.042428571	0.010863627
Figure_8b	8.0748	DM1	neg6	after	0.0378	0.01054621
Figure_8b	8.2991	DM1	neg6	after	0.033780952	0.010048743
Figure_8b	8.5234	DM1	neg6	after	0.030928571	0.009482157
Figure_8b	8.7477	DM1	neg6	after	0.027066667	0.009328973
Figure_8b	8.972	DM1	neg6	after	0.024609524	0.009256643
Figure_8a	0.2243	DM2	neg2	after	0.059036111	0.009084609
Figure_8a	0.4486	DM2	neg2	after	0.044094444	0.006819386
Figure_8a	0.6729	DM2	neg2	after	0.038547222	0.005926507
Figure_8a	0.8972	DM2	neg2	after	0.031830556	0.004848257
Figure_8a	1.1215	DM2	neg2	after	0.027147222	0.004218158
Figure_8a	1.3458	DM2	neg2	after	0.024222222	0.004087974
Figure_8a	1.5701	DM2	neg2	after	0.022163889	0.003721366
Figure_8a	1.7944	DM2	neg2	after	0.018391667	0.004162882
Figure_8a	2.0187	DM2	neg2	after	0.015491667	0.00347091
Figure_8a	2.243	DM2	neg2	after	0.012216667	0.003498992
Figure_8a	2.4673	DM2	neg2	after	0.011077778	0.002407575
Figure_8a	2.6916	DM2	neg2	after	0.009383333	0.002270825
Figure_8a	2.9159	DM2	neg2	after	0.005913889	0.001351463
Figure_8a	3.1402	DM2	neg2	after	0.006933333	0.001923962
Figure_8a	3.3645	DM2	neg2	after	0.007238889	0.002651798
Figure_8a	3.5888	DM2	neg2	after	0.004088889	0.001907328
Figure_8a	3.8131	DM2	neg2	after	0.001086111	0.000641532
Figure_8a	4.0374	DM2	neg2	after	-0.000858333	0.000566532
Figure_8a	4.2617	DM2	neg2	after	-0.005013889	0.002455162
Figure_8a	4.486	DM2	neg2	after	-0.006913889	0.002284328
Figure_8a	4.7103	DM2	neg2	after	0.328111111	0.075168718
Figure_8a	4.9346	DM2	neg2	after	0.304330556	0.070233459
Figure_8a	5.1589	DM2	neg2	after	0.273975	0.067858322
Figure_8a	5.3832	DM2	neg2	after	0.246352778	0.06252572
Figure_8a	5.6075	DM2	neg2	after	0.223527778	0.059466534
Figure_8a	5.8318	DM2	neg2	after	0.202511111	0.054915589
Figure_8a	6.0561	DM2	neg2	after	0.183136111	0.051942038
Figure_8a	6.2804	DM2	neg2	after	0.169	0.048821943
Figure_8a	6.5047	DM2	neg2	after	0.156658333	0.04610059
Figure_8a	6.729	DM2	neg2	after	0.142838889	0.042760703
Figure_8a	6.9533	DM2	neg2	after	0.132541667	0.039980147
Figure_8a	7.1776	DM2	neg2	after	0.123886111	0.037503712
Figure_8a	7.4019	DM2	neg2	after	0.112761111	0.035062472
Figure_8a	7.6262	DM2	neg2	after	0.105069444	0.032889256
Figure_8a	7.8505	DM2	neg2	after	0.098275	0.031256968
Figure_8a	8.0748	DM2	neg2	after	0.08845	0.029255824
Figure_8a	8.2991	DM2	neg2	after	0.080697222	0.028026788
Figure_8a	8.5234	DM2	neg2	after	0.077236111	0.026450649
Figure_8a	8.7477	DM2	neg2	after	0.068425	0.024777591
Figure_8a	8.972	DM2	neg2	after	0.060797222	0.024010753
Figure_8b	0.2243	DM2	neg6	after	0.0497	0.006186664
Figure_8b	0.4486	DM2	neg6	after	0.0364	0.006149345
Figure_8b	0.6729	DM2	neg6	after	0.031183333	0.006529311
Figure_8b	0.8972	DM2	neg6	after	0.026938889	0.006789553
Figure_8b	1.1215	DM2	neg6	after	0.024238889	0.006722045
Figure_8b	1.3458	DM2	neg6	after	0.022	0.006666589
Figure_8b	1.5701	DM2	neg6	after	0.020927778	0.006041348
Figure_8b	1.7944	DM2	neg6	after	0.017283333	0.004739478
Figure_8b	2.0187	DM2	neg6	after	0.015361111	0.003705406
Figure_8b	2.243	DM2	neg6	after	0.012344444	0.003314599
Figure_8b	2.4673	DM2	neg6	after	0.0098	0.002173545
Figure_8b	2.6916	DM2	neg6	after	0.007394444	0.001553405
Figure_8b	2.9159	DM2	neg6	after	0.006033333	0.001791234
Figure_8b	3.1402	DM2	neg6	after	0.0052	0.002024315
Figure_8b	3.3645	DM2	neg6	after	0.005316667	0.001608674
Figure_8b	3.5888	DM2	neg6	after	0.00335	0.001479358
Figure_8b	3.8131	DM2	neg6	after	-0.001238889	0.000580448
Figure_8b	4.0374	DM2	neg6	after	-0.000911111	0.000972651
Figure_8b	4.2617	DM2	neg6	after	-0.004011111	0.001241077
Figure_8b	4.486	DM2	neg6	after	-0.002994444	0.001611795
Figure_8b	4.7103	DM2	neg6	after	0.253894444	0.120083059
Figure_8b	4.9346	DM2	neg6	after	0.228083333	0.107691618
Figure_8b	5.1589	DM2	neg6	after	0.200527778	0.094008091
Figure_8b	5.3832	DM2	neg6	after	0.168955556	0.077734219
Figure_8b	5.6075	DM2	neg6	after	0.143027778	0.065038137
Figure_8b	5.8318	DM2	neg6	after	0.123833333	0.056571425
Figure_8b	6.0561	DM2	neg6	after	0.108433333	0.04774514
Figure_8b	6.2804	DM2	neg6	after	0.097072222	0.04146586
Figure_8b	6.5047	DM2	neg6	after	0.088211111	0.035571087
Figure_8b	6.729	DM2	neg6	after	0.076761111	0.031407919
Figure_8b	6.9533	DM2	neg6	after	0.068072222	0.027331103
Figure_8b	7.1776	DM2	neg6	after	0.061266667	0.02372559
Figure_8b	7.4019	DM2	neg6	after	0.052427778	0.020156847
Figure_8b	7.6262	DM2	neg6	after	0.047561111	0.016123301
Figure_8b	7.8505	DM2	neg6	after	0.045266667	0.014131863
Figure_8b	8.0748	DM2	neg6	after	0.040866667	0.011878427
Figure_8b	8.2991	DM2	neg6	after	0.035605556	0.01029271
Figure_8b	8.5234	DM2	neg6	after	0.03395	0.009664041
Figure_8b	8.7477	DM2	neg6	after	0.031072222	0.008697916
Figure_8b	8.972	DM2	neg6	after	0.031433333	0.007440604
Figure_8a	0.2243	DM4	neg2	after	0.050935714	0.009000766
Figure_8a	0.4486	DM4	neg2	after	0.03757381	0.006243367
Figure_8a	0.6729	DM4	neg2	after	0.030692857	0.005104353
Figure_8a	0.8972	DM4	neg2	after	0.027390476	0.003541528
Figure_8a	1.1215	DM4	neg2	after	0.022714286	0.003101654
Figure_8a	1.3458	DM4	neg2	after	0.019497619	0.003361434
Figure_8a	1.5701	DM4	neg2	after	0.019152381	0.003182516
Figure_8a	1.7944	DM4	neg2	after	0.01557619	0.003112687
Figure_8a	2.0187	DM4	neg2	after	0.013504762	0.002104473
Figure_8a	2.243	DM4	neg2	after	0.00967381	0.002305916
Figure_8a	2.4673	DM4	neg2	after	0.009742857	0.001425295
Figure_8a	2.6916	DM4	neg2	after	0.007790476	0.001206765
Figure_8a	2.9159	DM4	neg2	after	0.004895238	0.00116586
Figure_8a	3.1402	DM4	neg2	after	0.005671429	0.00108126
Figure_8a	3.3645	DM4	neg2	after	0.005528571	0.001123026
Figure_8a	3.5888	DM4	neg2	after	0.002904762	0.000596259
Figure_8a	3.8131	DM4	neg2	after	0.000421429	0.0006262
Figure_8a	4.0374	DM4	neg2	after	-0.002688095	0.000621131
Figure_8a	4.2617	DM4	neg2	after	-0.003052381	0.000699957
Figure_8a	4.486	DM4	neg2	after	-0.003433333	0.001212828
Figure_8a	4.7103	DM4	neg2	after	0.203057143	0.026029216
Figure_8a	4.9346	DM4	neg2	after	0.189388095	0.023091029
Figure_8a	5.1589	DM4	neg2	after	0.170719048	0.021595379
Figure_8a	5.3832	DM4	neg2	after	0.154930952	0.02089736
Figure_8a	5.6075	DM4	neg2	after	0.143511905	0.02089261
Figure_8a	5.8318	DM4	neg2	after	0.13382381	0.02133967
Figure_8a	6.0561	DM4	neg2	after	0.123921429	0.021461578
Figure_8a	6.2804	DM4	neg2	after	0.118304762	0.021750346
Figure_8a	6.5047	DM4	neg2	after	0.111709524	0.021516777
Figure_8a	6.729	DM4	neg2	after	0.103621429	0.020522681
Figure_8a	6.9533	DM4	neg2	after	0.0978	0.020308692
Figure_8a	7.1776	DM4	neg2	after	0.090811905	0.02045239
Figure_8a	7.4019	DM4	neg2	after	0.08415	0.018782886
Figure_8a	7.6262	DM4	neg2	after	0.079130952	0.017627436
Figure_8a	7.8505	DM4	neg2	after	0.074190476	0.017072991
Figure_8a	8.0748	DM4	neg2	after	0.068878571	0.016501599
Figure_8a	8.2991	DM4	neg2	after	0.063166667	0.016045534
Figure_8a	8.5234	DM4	neg2	after	0.059338095	0.014854982
Figure_8a	8.7477	DM4	neg2	after	0.052238095	0.014131258
Figure_8a	8.972	DM4	neg2	after	0.045671429	0.013726205
Figure_8b	0.2243	DM4	neg6	after	0.040814286	0.006555025
Figure_8b	0.4486	DM4	neg6	after	0.030128571	0.004497515
Figure_8b	0.6729	DM4	neg6	after	0.025704762	0.004245218
Figure_8b	0.8972	DM4	neg6	after	0.023928571	0.003309577
Figure_8b	1.1215	DM4	neg6	after	0.021552381	0.003300271
Figure_8b	1.3458	DM4	neg6	after	0.018833333	0.004108109
Figure_8b	1.5701	DM4	neg6	after	0.018314286	0.004319519
Figure_8b	1.7944	DM4	neg6	after	0.015880952	0.003345635
Figure_8b	2.0187	DM4	neg6	after	0.013352381	0.002312227
Figure_8b	2.243	DM4	neg6	after	0.011880952	0.003042145
Figure_8b	2.4673	DM4	neg6	after	0.008595238	0.002439636
Figure_8b	2.6916	DM4	neg6	after	0.007238095	0.00165423
Figure_8b	2.9159	DM4	neg6	after	0.004590476	0.002073487
Figure_8b	3.1402	DM4	neg6	after	0.005185714	0.001900165
Figure_8b	3.3645	DM4	neg6	after	0.004095238	0.001459188
Figure_8b	3.5888	DM4	neg6	after	0.003842857	0.001448402
Figure_8b	3.8131	DM4	neg6	after	0.000409524	0.000845271
Figure_8b	4.0374	DM4	neg6	after	-0.002252381	0.000697154
Figure_8b	4.2617	DM4	neg6	after	-0.002542857	0.000897372
Figure_8b	4.486	DM4	neg6	after	-0.004033333	0.001931595
Figure_8b	4.7103	DM4	neg6	after	0.187357143	0.044195529
Figure_8b	4.9346	DM4	neg6	after	0.170671429	0.039995759
Figure_8b	5.1589	DM4	neg6	after	0.148961905	0.034175494
Figure_8b	5.3832	DM4	neg6	after	0.12737619	0.028392394
Figure_8b	5.6075	DM4	neg6	after	0.108790476	0.023067095
Figure_8b	5.8318	DM4	neg6	after	0.095204762	0.0209317
Figure_8b	6.0561	DM4	neg6	after	0.083066667	0.018330121
Figure_8b	6.2804	DM4	neg6	after	0.075804762	0.016411819
Figure_8b	6.5047	DM4	neg6	after	0.06852381	0.015070344
Figure_8b	6.729	DM4	neg6	after	0.061804762	0.01394489
Figure_8b	6.9533	DM4	neg6	after	0.055495238	0.012279474
Figure_8b	7.1776	DM4	neg6	after	0.048028571	0.011780949
Figure_8b	7.4019	DM4	neg6	after	0.043647619	0.010080078
Figure_8b	7.6262	DM4	neg6	after	0.039266667	0.008614581
Figure_8b	7.8505	DM4	neg6	after	0.03582381	0.008416502
Figure_8b	8.0748	DM4	neg6	after	0.03292381	0.00731947
Figure_8b	8.2991	DM4	neg6	after	0.029528571	0.007157109
Figure_8b	8.5234	DM4	neg6	after	0.026980952	0.006720973
Figure_8b	8.7477	DM4	neg6	after	0.023628571	0.007561716
Figure_8b	8.972	DM4	neg6	after	0.02152381	0.008191581
Figure_8a	0.2243	DM5	neg2	after	0.059747222	0.010838491
Figure_8a	0.4486	DM5	neg2	after	0.043666667	0.008265385
Figure_8a	0.6729	DM5	neg2	after	0.038505556	0.006592905
Figure_8a	0.8972	DM5	neg2	after	0.034561111	0.005483101
Figure_8a	1.1215	DM5	neg2	after	0.029147222	0.004650429
Figure_8a	1.3458	DM5	neg2	after	0.025047222	0.004676859
Figure_8a	1.5701	DM5	neg2	after	0.023780556	0.004344457
Figure_8a	1.7944	DM5	neg2	after	0.021261111	0.004836064
Figure_8a	2.0187	DM5	neg2	after	0.017955556	0.004203153
Figure_8a	2.243	DM5	neg2	after	0.013841667	0.003905006
Figure_8a	2.4673	DM5	neg2	after	0.013272222	0.002795809
Figure_8a	2.6916	DM5	neg2	after	0.011816667	0.00310278
Figure_8a	2.9159	DM5	neg2	after	0.008580556	0.00196551
Figure_8a	3.1402	DM5	neg2	after	0.007911111	0.00259733
Figure_8a	3.3645	DM5	neg2	after	0.007713889	0.003116344
Figure_8a	3.5888	DM5	neg2	after	0.004625	0.002819758
Figure_8a	3.8131	DM5	neg2	after	0.001147222	0.000864917
Figure_8a	4.0374	DM5	neg2	after	-0.001947222	0.000644038
Figure_8a	4.2617	DM5	neg2	after	-0.004713889	0.002591512
Figure_8a	4.486	DM5	neg2	after	-0.007291667	0.003204643
Figure_8a	4.7103	DM5	neg2	after	0.338019444	0.08859896
Figure_8a	4.9346	DM5	neg2	after	0.313361111	0.082656832
Figure_8a	5.1589	DM5	neg2	after	0.284822222	0.07869961
Figure_8a	5.3832	DM5	neg2	after	0.25765	0.070891932
Figure_8a	5.6075	DM5	neg2	after	0.232308333	0.065492611
Figure_8a	5.8318	DM5	neg2	after	0.212827778	0.061050421
Figure_8a	6.0561	DM5	neg2	after	0.193294444	0.056704689
Figure_8a	6.2804	DM5	neg2	after	0.178361111	0.052544461
Figure_8a	6.5047	DM5	neg2	after	0.162877778	0.049254819
Figure_8a	6.729	DM5	neg2	after	0.152363889	0.045046111
Figure_8a	6.9533	DM5	neg2	after	0.140747222	0.042008586
Figure_8a	7.1776	DM5	neg2	after	0.130619444	0.03909785
Figure_8a	7.4019	DM5	neg2	after	0.120191667	0.037375122
Figure_8a	7.6262	DM5	neg2	after	0.110338889	0.034398231
Figure_8a	7.8505	DM5	neg2	after	0.104633333	0.032966504
Figure_8a	8.0748	DM5	neg2	after	0.095419444	0.030511665
Figure_8a	8.2991	DM5	neg2	after	0.088766667	0.029218988
Figure_8a	8.5234	DM5	neg2	after	0.085666667	0.028295356
Figure_8a	8.7477	DM5	neg2	after	0.077011111	0.026101566
Figure_8a	8.972	DM5	neg2	after	0.069508333	0.025570316
Figure_8b	0.2243	DM5	neg6	after	0.046661111	0.004512915
Figure_8b	0.4486	DM5	neg6	after	0.033277778	0.004484943
Figure_8b	0.6729	DM5	neg6	after	0.0279	0.004446239
Figure_8b	0.8972	DM5	neg6	after	0.026122222	0.004952475
Figure_8b	1.1215	DM5	neg6	after	0.023588889	0.004593229
Figure_8b	1.3458	DM5	neg6	after	0.019411111	0.003920673
Figure_8b	1.5701	DM5	neg6	after	0.017222222	0.004247349
Figure_8b	1.7944	DM5	neg6	after	0.014844444	0.003549582
Figure_8b	2.0187	DM5	neg6	after	0.013411111	0.00274698
Figure_8b	2.243	DM5	neg6	after	0.013616667	0.002019915
Figure_8b	2.4673	DM5	neg6	after	0.011416667	0.001976974
Figure_8b	2.6916	DM5	neg6	after	0.009938889	0.001147862
Figure_8b	2.9159	DM5	neg6	after	0.007938889	0.001074879
Figure_8b	3.1402	DM5	neg6	after	0.005466667	0.001802139
Figure_8b	3.3645	DM5	neg6	after	0.005005556	0.001442616
Figure_8b	3.5888	DM5	neg6	after	0.003066667	0.001125956
Figure_8b	3.8131	DM5	neg6	after	-0.000422222	0.00082913
Figure_8b	4.0374	DM5	neg6	after	-0.002466667	0.000488763
Figure_8b	4.2617	DM5	neg6	after	-0.003333333	0.001136368
Figure_8b	4.486	DM5	neg6	after	-0.00245	0.000886472
Figure_8b	4.7103	DM5	neg6	after	0.236672222	0.114613707
Figure_8b	4.9346	DM5	neg6	after	0.213427778	0.102887566
Figure_8b	5.1589	DM5	neg6	after	0.188677778	0.090898045
Figure_8b	5.3832	DM5	neg6	after	0.161416667	0.072716058
Figure_8b	5.6075	DM5	neg6	after	0.1408	0.063464767
Figure_8b	5.8318	DM5	neg6	after	0.124244444	0.056136693
Figure_8b	6.0561	DM5	neg6	after	0.110961111	0.049913045
Figure_8b	6.2804	DM5	neg6	after	0.102455556	0.044578879
Figure_8b	6.5047	DM5	neg6	after	0.092411111	0.037832043
Figure_8b	6.729	DM5	neg6	after	0.085355556	0.03417739
Figure_8b	6.9533	DM5	neg6	after	0.075744444	0.030171469
Figure_8b	7.1776	DM5	neg6	after	0.0682	0.025823881
Figure_8b	7.4019	DM5	neg6	after	0.0611	0.023627675
Figure_8b	7.6262	DM5	neg6	after	0.054605556	0.019581587
Figure_8b	7.8505	DM5	neg6	after	0.052955556	0.017549175
Figure_8b	8.0748	DM5	neg6	after	0.04845	0.01581032
Figure_8b	8.2991	DM5	neg6	after	0.044261111	0.012839653
Figure_8b	8.5234	DM5	neg6	after	0.042494444	0.012522801
Figure_8b	8.7477	DM5	neg6	after	0.040338889	0.010542315
Figure_8b	8.972	DM5	neg6	after	0.04	0.00851418
