# Supplementary material for: Heterogeneous receptor expression underlies non-uniform peptidergic modulation of olfaction in Drosophila
Source: Nat Commun. 2023 Aug 30;14:5280. doi: 10.1038/s41467-023-41012-3 (PMC10465596; doi:10.1038/s41467-023-41012-3)
Supplement: Supplementary file 6 — Source Data [file 41467_2023_41012_MOESM6_ESM.zip › Sizemore_etal_Source_Data/Sizemore_etal_Fig2_CellCounts.csv]

figure	reference	colocal_measurement	gfp_measurement	mip_measurement
Figure_2a	TS171005A1	9.5	NA	NA
Figure_2a	TS171005A2	9	NA	NA
Figure_2a	TS171005A3	8.5	NA	NA
Figure_2a	TS171005A4	9	NA	NA
Figure_2a	TS171005A5	9.5	NA	NA
Figure_2d	TS170410A1	9.5	15	10
Figure_2d	TS170410A2	9	12.5	9.5
Figure_2d	TS170410A3	9	13.5	10.5
Figure_2d	TS170410A4	8	14	8
Figure_2d	TS170410A5	8	11	8
