# Supplementary material for: Heterogeneous receptor expression underlies non-uniform peptidergic modulation of olfaction in Drosophila
Source: Nat Commun. 2023 Aug 30;14:5280. doi: 10.1038/s41467-023-41012-3 (PMC10465596; doi:10.1038/s41467-023-41012-3)
Supplement: Supplementary file 6 — Source Data [file 41467_2023_41012_MOESM6_ESM.zip › Sizemore_etal_Source_Data/Sizemore_etal_Fig6a_putMIPLNs_general-outputs-demographs.csv]

figure	category	percentage	mipln
Figure_6a	modneurons	0.276536907	putmipln1
Figure_6a	orns	2.999361838	putmipln1
Figure_6a	otherlns	16.48585407	putmipln1
Figure_6a	otherputmiplns	7.998298234	putmipln1
Figure_6a	others	0.467985535	putmipln1
Figure_6a	pns	30.6105084	putmipln1
Figure_6a	thermohygro	2.893001489	putmipln1
Figure_6a	unknown	38.26845352	putmipln1
Figure_6a	modneurons	0.318471338	putmipln2
Figure_6a	orns	1.910828025	putmipln2
Figure_6a	otherlns	17.07496325	putmipln2
Figure_6a	otherputmiplns	10.01959824	putmipln2
Figure_6a	others	0.293973542	putmipln2
Figure_6a	pns	29.96080353	putmipln2
Figure_6a	thermohygro	0.04899559	putmipln2
Figure_6a	unknown	40.37236649	putmipln2
Figure_6a	modneurons	1.346055546	putmipln3
Figure_6a	orns	1.448287613	putmipln3
Figure_6a	otherlns	14.90884307	putmipln3
Figure_6a	otherputmiplns	1.380132902	putmipln3
Figure_6a	others	0.034077356	putmipln3
Figure_6a	pns	18.75958426	putmipln3
Figure_6a	thermohygro	0.102232067	putmipln3
Figure_6a	unknown	62.02078719	putmipln3
Figure_6a	modneurons	0.684402252	putmipln4
Figure_6a	orns	29.2526769	putmipln4
Figure_6a	otherlns	11.95496192	putmipln4
Figure_6a	otherputmiplns	1.589579424	putmipln4
Figure_6a	others	0.27596865	putmipln4
Figure_6a	pns	20.67557126	putmipln4
Figure_6a	thermohygro	0.872060934	putmipln4
Figure_6a	unknown	34.69477867	putmipln4
Figure_6a	modneurons	0.60542248	putmipln5
Figure_6a	orns	28.73124506	putmipln5
Figure_6a	otherlns	13.02974467	putmipln5
Figure_6a	otherputmiplns	1.684653856	putmipln5
Figure_6a	others	0.263227165	putmipln5
Figure_6a	pns	20.76862332	putmipln5
Figure_6a	thermohygro	0.447486181	putmipln5
Figure_6a	unknown	34.46959726	putmipln5
Figure_6a	modneurons	0.542059827	putmipln6
Figure_6a	orns	3.131901225	putmipln6
Figure_6a	otherlns	16.36217627	putmipln6
Figure_6a	otherputmiplns	9.757076892	putmipln6
Figure_6a	others	0.682593857	putmipln6
Figure_6a	pns	28.44810279	putmipln6
Figure_6a	thermohygro	0.823127886	putmipln6
Figure_6a	unknown	40.25296125	putmipln6
Figure_6a	modneurons	2.093114241	putmipln7
Figure_6a	orns	2.679968701	putmipln7
Figure_6a	otherlns	10.25039124	putmipln7
Figure_6a	otherputmiplns	1.369327074	putmipln7
Figure_6a	others	0.097809077	putmipln7
Figure_6a	pns	19.32707355	putmipln7
Figure_6a	thermohygro	0	putmipln7
Figure_6a	unknown	64.18231612	putmipln7
Figure_6a	modneurons	0.498132005	putmipln8
Figure_6a	orns	2.864259029	putmipln8
Figure_6a	otherlns	18.25653798	putmipln8
Figure_6a	otherputmiplns	8.443337484	putmipln8
Figure_6a	others	0.323785803	putmipln8
Figure_6a	pns	28.24408468	putmipln8
Figure_6a	thermohygro	1.519302615	putmipln8
Figure_6a	unknown	39.8505604	putmipln8
Figure_6a	modneurons	0.527373179	putmipln9
Figure_6a	orns	27.12204922	putmipln9
Figure_6a	otherlns	13.93771974	putmipln9
Figure_6a	otherputmiplns	1.657458564	putmipln9
Figure_6a	others	0.401808137	putmipln9
Figure_6a	pns	20.12807634	putmipln9
Figure_6a	thermohygro	1.594676042	putmipln9
Figure_6a	unknown	34.63083877	putmipln9
Figure_6a	modneurons	0.901360544	putmipln10
Figure_6a	orns	2.159863946	putmipln10
Figure_6a	otherlns	11.29251701	putmipln10
Figure_6a	otherputmiplns	1.207482993	putmipln10
Figure_6a	others	0.017006803	putmipln10
Figure_6a	pns	19.45578231	putmipln10
Figure_6a	thermohygro	0	putmipln10
Figure_6a	unknown	64.96598639	putmipln10
Figure_6a	modneurons	0.287419854	putmipln11
Figure_6a	orns	3.006853858	putmipln11
Figure_6a	otherlns	16.31660402	putmipln11
Figure_6a	otherputmiplns	5.947380057	putmipln11
Figure_6a	others	0.353747513	putmipln11
Figure_6a	pns	31.48352863	putmipln11
Figure_6a	thermohygro	1.591863807	putmipln11
Figure_6a	unknown	41.01260226	putmipln11
Figure_6a	modneurons	0.6049084	putmipln12
Figure_6a	orns	0.898721051	putmipln12
Figure_6a	otherlns	10.54268925	putmipln12
Figure_6a	otherputmiplns	1.417213965	putmipln12
Figure_6a	others	0.017283097	putmipln12
Figure_6a	pns	18.97684065	putmipln12
Figure_6a	thermohygro	0	putmipln12
Figure_6a	unknown	67.54234359	putmipln12
Figure_6a	modneurons	0.394272671	putmipln13
Figure_6a	orns	33.18115792	putmipln13
Figure_6a	otherlns	12.32620876	putmipln13
Figure_6a	otherputmiplns	1.348827558	putmipln13
Figure_6a	others	0.415023864	putmipln13
Figure_6a	pns	17.03672961	putmipln13
Figure_6a	thermohygro	0.020751193	putmipln13
Figure_6a	unknown	35.27702843	putmipln13
Figure_6a	modneurons	0.457761132	putmipln14
Figure_6a	orns	3.100291303	putmipln14
Figure_6a	otherlns	18.37286725	putmipln14
Figure_6a	otherputmiplns	7.698709946	putmipln14
Figure_6a	others	0.416146484	putmipln14
Figure_6a	pns	30.14981273	putmipln14
Figure_6a	thermohygro	1.747815231	putmipln14
Figure_6a	unknown	38.05659592	putmipln14
